# Supplementary material for: Assessment of genome evolution in Bifidobacterium adolescentis indicates genetic adaptation to the human gut
Source: mSystems. 2026 Feb 6;11(3):e01173-25. doi: 10.1128/msystems.01173-25 (PMC13011404; doi:10.1128/msystems.01173-25)
Supplement: Supplemental tables — Tables S1-S11. [file msystems.01173-25-s0002.xlsx]

## Sheet: S1
Supplementary table 1: B.adolescentis dataset metadata
Genome	gANI_cluster	accessory_gene_cluster	Bioproject	Lab/project	MAGs/strains	completness	contamination	Length	GC_content	n_contig	geo_loc	geo_loc_macro	host/isolation_original_name	categories	birth	sex	age	pregnancy	feed	health_status
548B	1	B		Probiogenomics Lab	strain	100	1.55	2671824	59.4585	58	Italy : Parma	Europe	Homo sapiens	human feces	0	0	0	0	0	0
21242_70	1	A		Sanger Insitute	MAG	100	4.23	2622796	57.5615	87	UK	Europe	Homo sapiens	0	Vaginal	0	Neonate	0	0	0
25076_2_23	1	C		Sanger Insitute	MAG	98.3	0.76	2602066	58.9721	60	UK	Europe	Homo sapiens	0	Vaginal	0	Neonate	0	0	0
37082_7_12	1	B		Sanger Insitute	MAG	97.73	1.34	2590627	57.9295	129	UK	Europe	Homo sapiens	0	Vaginal	0	Neonate	0	0	0
532B	1	C		Probiogenomics Lab	strain	100	4.4	2582647	60.2852	32	Italy : Parma	Europe	Homo sapiens	human feces	0	0	0	0	0	0
21242_58	1	A		Sanger Insitute	MAG	97.92	3.21	2555696	57.8685	114	UK	Europe	Homo sapiens	0	Vaginal	0	Neonate	0	0	0
37082_8_29	1	A		Sanger Insitute	MAG	96.88	1.43	2536244	57.9453	120	UK	Europe	Homo sapiens	0	Vaginal	0	Neonate	0	0	0
37035_4_2	1	A		Sanger Insitute	MAG	99.99	4.91	2527626	57.8323	76	UK	Europe	Homo sapiens	0	Vaginal	0	Neonate	0	0	0
37082_4_29	1	A		Sanger Insitute	MAG	99.95	2.18	2503236	58.3348	62	UK	Europe	Homo sapiens	0	Vaginal	0	Neonate	0	0	0
235B	1	A		Probiogenomics Lab	strain	100	2.32	2470026	59.0997	38	Italy : Parma	Europe	Homo sapiens	human feces	0	0	0	0	0	0
37273_6_4	1	A		Sanger Insitute	MAG	100	2.98	2446940	58.2112	40	UK	Europe	Homo sapiens	0	Vaginal	0	Neonate	0	0	0
20727_6_9	1	A		Sanger Insitute	MAG	100	0.94	2441079	57.9236	59	UK	Europe	Homo sapiens	0	Vaginal	0	Neonate	0	0	0
21523_4_9	1	C		Sanger Insitute	MAG	100	0.83	2432923	58.9488	10	UK	Europe	Homo sapiens	0	Caesarean	0	Neonate	0	0	0
25013_2_17	1	C		Sanger Insitute	MAG	96.53	0.72	2418178	59.1321	40	UK	Europe	Homo sapiens	0	Vaginal	0	Infant	0	0	0
23204_5_20	1	A		Sanger Insitute	strain	100	1.37	2401105	58.2965	35	missing	missing	Homo sapiens	0	0	0	Adult	0	0	Cancer patient
21989_6_15	1	C		Sanger Insitute	MAG	99.7	0.87	2400080	59.1292	34	UK	Europe	Homo sapiens	0	Vaginal	female	Adult	0	0	0
236B	1	A		Probiogenomics Lab	strain	100	0.67	2387770	59	17	Italy	Europe	Homo sapiens	0	0	0	0	0	0	0
21989_3_72	1	A		Sanger Insitute	strain	100	0.27	2387231	58.3859	36	missing	missing	Homo sapiens	0	0	0	Adult	0	0	Healthy
21989_3_26	1	A		NCBI	strain	100	0.21	2382712	58.3276	19	missing	missing	Homo sapiens	0	0	0	Adult	0	0	Healthy
21842_2_22	1	A		Sanger Insitute	MAG	97.12	3.44	2382615	58.3759	21	UK	Europe	Homo sapiens	0	Vaginal	0	Neonate	0	0	0
21127_6_18	1	A		Sanger Insitute	MAG	96	2.24	2360233	57.7362	57	UK	Europe	Homo sapiens	0	Vaginal	0	Neonate	0	0	0
13414_6_8	1	A		Sanger Insitute	strain	100	0.63	2359870	58.2535	53	missing	missing	Homo sapiens	0	0	0	Adult	0	0	Healthy
25013_4_9	1	B		Sanger Insitute	MAG	95.17	0.81	2357449	57.6504	115	UK	Europe	Homo sapiens	0	Vaginal	0	Neonate	0	0	0
37273_6_21	1	A		Sanger Insitute	MAG	100	0.38	2348527	58.3715	23	UK	Europe	Homo sapiens	0	Vaginal	0	Neonate	0	0	0
25076_5_20	1	A		Sanger Insitute	MAG	100	0.23	2337071	58.3787	14	UK	Europe	Homo sapiens	0	Caesarean	0	Infant	0	0	0
24211_2_2	1	A		Sanger Insitute	MAG	99.63	2.29	2333667	57.2851	317	UK	Europe	Homo sapiens	0	Vaginal	0	Neonate	0	0	0
25013_4_12	1	A		Sanger Insitute	MAG	99.99	0.22	2332187	58.4869	17	UK	Europe	Homo sapiens	0	Vaginal	0	Neonate	0	0	0
23584_5_9	1	A		Sanger Insitute	MAG	100	0.5	2329961	58.5636	43	UK	Europe	Homo sapiens	0	Caesarean	female	Adult	0	0	0
25013_3_21	1	A		Sanger Insitute	MAG	97.22	0.19	2326470	58.355	35	UK	Europe	Homo sapiens	0	Vaginal	0	Neonate	0	0	0
37822_2_59	1	B		Sanger Insitute	strain	99.99	0.37	2321396	57.94	26	missing	missing	Homo sapiens	0	0	0	Neonate	0	0	Healthy
21989_4_52	1	A		Sanger Insitute	strain	100	0.11	2319874	58.2657	34	missing	missing	Homo sapiens	0	0	0	Adult	0	0	Healthy
24469_6_23	1	A		Sanger Insitute	MAG	99.99	1.97	2319553	58.3851	35	UK	Europe	Homo sapiens	0	Vaginal	0	Infant	0	0	0
25721_2_13	1	A		Sanger Insitute	strain	100	0.41	2318424	58.3783	35	missing	missing	Homo sapiens	0	0	0	Adult	0	0	Healthy
37082_4_6	1	A		Sanger Insitute	MAG	95.45	0.69	2318382	58.1925	61	UK	Europe	Homo sapiens	0	Vaginal	0	Neonate	0	0	0
37081_2_1	1	A		Sanger Insitute	MAG	100	0.44	2318228	58.2912	7	UK	Europe	Homo sapiens	0	Vaginal	0	Neonate	0	0	0
37081_4_28	1	B		Sanger Insitute	MAG	99.99	0.47	2315098	58.6389	7	UK	Europe	Homo sapiens	0	Vaginal	0	Neonate	0	0	0
75B	1	A		Probiogenomics Lab	strain	100	1.8	2311308	58.8062	18	Italy : Parma	Europe	Homo sapiens	human feces	0	0	0	0	0	0
37273_3_17	1	A		Sanger Insitute	MAG	99.19	1.09	2308646	58.0902	32	UK	Europe	Homo sapiens	0	Vaginal	0	Neonate	0	0	0
25013_1_16	1	A		Sanger Insitute	MAG	99.72	3.3	2308330	58.7579	37	UK	Europe	Homo sapiens	0	Vaginal	0	Infant	0	0	0
25721_2_43	1	A		Sanger Insitute	strain	100	0.51	2306821	58.2477	24	missing	missing	Homo sapiens	0	0	0	Adult	0	0	Healthy
24469_5_4	1	C		Sanger Insitute	MAG	99.99	1.63	2301737	58.6314	91	UK	Europe	Homo sapiens	0	Caesarean	female	Adult	0	0	0
13414_6_46	1	A		NCBI	strain	100	0.46	2301591	58.2825	29	missing	missing	Homo sapiens	0	0	0	Adult	0	0	Healthy
25013_4_7	1	A		Sanger Insitute	MAG	100	0.77	2298568	58.2957	33	UK	Europe	Homo sapiens	0	Vaginal	0	Neonate	0	0	0
25426_8_173	1	A		Sanger Insitute	strain	100	0.24	2292848	58.4565	27	missing	missing	Homo sapiens	0	0	0	Adult	0	0	Healthy
25426_8_181	1	A		Sanger Insitute	strain	100	0.21	2291822	58.4713	23	missing	missing	Homo sapiens	0	0	0	Adult	0	0	Healthy
25426_8_178	1	A		Sanger Insitute	strain	100	0.2	2290582	58.4479	28	missing	missing	Homo sapiens	0	0	0	Adult	0	0	Healthy
25426_8_177	1	A		Sanger Insitute	strain	100	0.25	2288372	58.4616	31	missing	missing	Homo sapiens	0	0	0	Adult	0	0	Healthy
21989_3_55	1	A		Sanger Insitute	strain	100	0.22	2287931	58.4544	31	missing	missing	Homo sapiens	0	0	0	Adult	0	0	Healthy
25426_8_174	1	A		Sanger Insitute	strain	100	0.21	2287763	58.4769	22	missing	missing	Homo sapiens	0	0	0	Adult	0	0	Healthy
19646_4_21	1	A		Sanger Insitute	MAG	100	0.06	2286909	58.4131	9	UK	Europe	Homo sapiens	0	Vaginal	0	Neonate	0	0	0
22607_3_12	1	A		Sanger Insitute	MAG	100	0.37	2286099	58.0824	17	UK	Europe	Homo sapiens	0	Caesarean	0	Neonate	0	0	0
25426_8_156	1	A		Sanger Insitute	strain	100	0.24	2285820	58.438	21	missing	missing	Homo sapiens	0	0	0	Adult	0	0	Healthy
24469_3_21	1	A		Sanger Insitute	MAG	100	0.57	2283008	58.4369	27	UK	Europe	Homo sapiens	0	Vaginal	0	Infant	0	0	0
21940_3_9	1	A		Sanger Insitute	MAG	99.74	2.63	2279464	57.9745	77	UK	Europe	Homo sapiens	0	Vaginal	0	Neonate	0	0	0
21242_93	1	A		Sanger Insitute	MAG	100	0.85	2278443	58.2649	6	UK	Europe	Homo sapiens	0	Vaginal	0	Neonate	0	0	0
713B	1	A		Probiogenomics Lab	strain	100	1.45	2274622	59.4142	24	Italy : Parma	Europe	Homo sapiens	human feces	0	0	0	0	0	0
13470_2_69	1	A		Sanger Insitute	strain	99.99	0.27	2274163	58.3587	21	missing	missing	Homo sapiens	0	0	0	Adult	0	0	Healthy
21242_62	1	A		Sanger Insitute	MAG	100	0.85	2273692	58.2466	8	UK	Europe	Homo sapiens	0	Vaginal	0	Neonate	0	0	0
21673_30	1	A		Sanger Insitute	MAG	100	2.24	2273646	58.6358	23	UK	Europe	Homo sapiens	0	Vaginal	0	Neonate	0	0	0
24759_5_15	1	C		Sanger Insitute	MAG	99.99	0.51	2268736	58.9369	15	UK	Europe	Homo sapiens	0	Caesarean	0	Infant	0	0	0
18048_2_77	1	A		Sanger Insitute	strain	100	0.34	2267745	58.2407	26	missing	missing	Homo sapiens	0	0	0	Adult	0	0	Healthy
37035_4_24	1	A		Sanger Insitute	MAG	100	1.45	2267424	57.9933	33	UK	Europe	Homo sapiens	0	Vaginal	0	Neonate	0	0	0
76B	1	A		Probiogenomics Lab	strain	100	0.36	2266854	59	17	Italy	Europe	Homo sapiens	0	0	0	0	0	0	0
24469_3_8	1	A		Sanger Insitute	MAG	99.75	0.77	2265865	58.477	87	UK	Europe	Homo sapiens	0	Vaginal	0	Infant	0	0	0
19646_5_1	1	A		Sanger Insitute	MAG	99.94	2.73	2263750	57.7206	147	UK	Europe	Homo sapiens	0	Vaginal	female	Adult	0	0	0
37081_2_23	1	C		Sanger Insitute	MAG	100	0.18	2263064	58.6458	10	UK	Europe	Homo sapiens	0	Vaginal	0	Neonate	0	0	0
25076_7_3	1	A		Sanger Insitute	MAG	100	0.31	2255900	58.4656	26	UK	Europe	Homo sapiens	0	Vaginal	0	Infant	0	0	0
24469_4_1	1	A		Sanger Insitute	MAG	99.9	1.45	2255726	58.436	97	UK	Europe	Homo sapiens	0	Caesarean	female	Adult	0	0	0
22607_3_24	1	A		Sanger Insitute	MAG	100	0.3	2254489	58.2295	18	UK	Europe	Homo sapiens	0	Caesarean	0	Neonate	0	0	0
21242_1	1	A		Sanger Insitute	MAG	99.84	1.4	2253015	57.618	115	UK	Europe	Homo sapiens	0	Vaginal	0	Neonate	0	0	0
23584_5_20	1	A		Sanger Insitute	MAG	100	0.4	2250726	58.4049	44	UK	Europe	Homo sapiens	0	Vaginal	female	Adult	0	0	0
18403_18	1	A		Sanger Insitute	MAG	100	0.11	2246273	58.407	28	UK	Europe	Homo sapiens	0	Vaginal	0	Neonate	0	0	0
37273_4_31	1	A		Sanger Insitute	MAG	99.98	0.61	2245831	58.3588	28	UK	Europe	Homo sapiens	0	Vaginal	0	Neonate	0	0	0
20727_4_17	1	A		Sanger Insitute	MAG	100	0.33	2242781	58.3576	16	UK	Europe	Homo sapiens	0	Vaginal	0	Neonate	0	0	0
23164_7_4	1	A		Sanger Insitute	MAG	100	0.32	2235797	58.5707	25	UK	Europe	Homo sapiens	0	Vaginal	female	Adult	0	0	0
21523_4_7	1	B		Sanger Insitute	MAG	99.98	0.18	2233939	58.298	11	UK	Europe	Homo sapiens	0	Vaginal	0	Neonate	0	0	0
24469_7_7	1	B		Sanger Insitute	MAG	99.9	0.75	2233557	58.2815	30	UK	Europe	Homo sapiens	0	Vaginal	0	Infant	0	0	0
21989_4_74	1	A		NCBI	strain	100	0.12	2233008	58.079	24	missing	missing	Homo sapiens	0	0	0	Adult	0	0	Healthy
740B	1	A		Probiogenomics Lab	strain	99.98	0.14	2232659	59.2543	18	Italy : Parma	Europe	Homo sapiens	human feces	0	0	0	0	0	0
37822_2_93	1	A		NCBI	strain	100	0.13	2230055	58.4439	52	missing	missing	Homo sapiens	0	0	female	Adult	0	0	0
37822_2_273	1	A		Sanger Insitute	strain	100	0.37	2222380	58.4349	39	missing	missing	Homo sapiens	0	0	0	Neonate	0	0	Healthy
37082_6_8	1	A		Sanger Insitute	MAG	99.99	0.72	2220955	58.3389	17	UK	Europe	Homo sapiens	0	Vaginal	0	Neonate	0	0	0
21842_1_16	1	A		Sanger Insitute	MAG	100	2.58	2219998	58.1436	39	UK	Europe	Homo sapiens	0	Vaginal	female	Adult	0	0	0
21999_3_7	1	A		Sanger Insitute	MAG	99.7	1.09	2219912	57.9727	91	UK	Europe	Homo sapiens	0	Vaginal	female	Adult	0	0	0
25076_6_7	1	A		Sanger Insitute	MAG	99.99	0.43	2219890	58.102	26	UK	Europe	Homo sapiens	0	Caesarean	0	Infant	0	0	0
25076_2_9	1	A		Sanger Insitute	MAG	99.76	0.64	2218991	58.2587	25	UK	Europe	Homo sapiens	0	Vaginal	0	Neonate	0	0	0
2141B	1	A		Probiogenomics Lab	strain	100	0.3	2216597	59.5281	25	Italy : Parma	Europe	Homo sapiens	Animal feces	0	0	0	0	0	0
24469_6_17	1	A		Sanger Insitute	MAG	100	0.29	2211550	58.4575	21	UK	Europe	Homo sapiens	0	Caesarean	0	Infant	0	0	0
25076_5_8	1	A		Sanger Insitute	MAG	99.98	0.12	2208163	58.4966	20	UK	Europe	Homo sapiens	0	Caesarean	0	Infant	0	0	0
21242_65	1	A		Sanger Insitute	MAG	95.03	0.47	2207619	58.4166	37	UK	Europe	Homo sapiens	0	Vaginal	0	Neonate	0	0	0
21842_3_1	1	B		Sanger Insitute	MAG	99.98	0.13	2206933	58.3928	10	UK	Europe	Homo sapiens	0	Vaginal	0	Neonate	0	0	0
25076_6_14	1	A		Sanger Insitute	MAG	99.94	0.4	2206441	58.3089	24	UK	Europe	Homo sapiens	0	Vaginal	0	Infant	0	0	0
25013_2_12	1	A		Sanger Insitute	MAG	99.99	0.3	2201553	58.3918	22	UK	Europe	Homo sapiens	0	Vaginal	0	Infant	0	0	0
24469_6_22	1	A		Sanger Insitute	MAG	95.76	1.89	2200731	58.5135	35	UK	Europe	Homo sapiens	0	Caesarean	0	Infant	0	0	0
18403_21	1	A		Sanger Insitute	MAG	99.97	0.77	2199957	58.2658	21	UK	Europe	Homo sapiens	0	Vaginal	0	Neonate	0	0	0
77B	1	A		Probiogenomics Lab	strain	100	0.11	2197594	58.7561	16	Italy : Parma	Europe	Homo sapiens	human feces	0	0	0	0	0	0
23B	1	A		Probiogenomics Lab	strain	100	0.14	2194957	59.1736	13	Italy : Parma	Europe	Homo sapiens	human feces	0	0	0	0	0	0
21242_68	1	A		Sanger Insitute	MAG	100	0.49	2192544	58.6452	19	UK	Europe	Homo sapiens	0	Vaginal	0	Neonate	0	0	0
37082_4_20	1	A		Sanger Insitute	MAG	100	0.09	2191138	58.5917	7	UK	Europe	Homo sapiens	0	Vaginal	0	Neonate	0	0	0
25076_3_13	1	B		Sanger Insitute	MAG	97.62	1.63	2189343	57.4058	309	UK	Europe	Homo sapiens	0	Caesarean	0	Infant	0	0	0
21127_4_4	1	A		Sanger Insitute	MAG	99.62	0.47	2184479	58.4492	68	UK	Europe	Homo sapiens	0	Vaginal	female	Adult	0	0	0
21242_34	1	A		Sanger Insitute	MAG	95.75	1.53	2180507	58.0677	38	UK	Europe	Homo sapiens	0	Vaginal	0	Neonate	0	0	0
18403_19	1	A		Sanger Insitute	MAG	95.29	1.28	2180008	58.2996	59	UK	Europe	Homo sapiens	0	Vaginal	0	Neonate	0	0	0
37822_2_149	1	B		Sanger Insitute	strain	99.99	0.32	2178948	58.4249	38	missing	missing	Homo sapiens	0	0	0	Adult	0	0	Healthy
21999_3_4	1	A		Sanger Insitute	MAG	99.99	0.36	2178926	58.3413	23	UK	Europe	Homo sapiens	0	Vaginal	0	Neonate	0	0	0
37822_2_349	1	B		Sanger Insitute	strain	99.99	0.32	2176777	58.4172	33	missing	missing	Homo sapiens	0	0	0	Adult	0	0	Healthy
23204_5_17	1	A		NCBI	strain	99.99	0.11	2176347	58.3805	25	missing	missing	Homo sapiens	0	0	0	Adult	0	0	Cancer patient
21127_7_15	1	A		Sanger Insitute	MAG	99.99	0.33	2176195	58.637	17	UK	Europe	Homo sapiens	0	Vaginal	0	Neonate	0	0	0
23430_8_1	1	A		Sanger Insitute	MAG	96.09	0.57	2175107	58.0398	58	UK	Europe	Homo sapiens	0	Vaginal	female	Adult	0	0	0
23430_8_20	1	A		Sanger Insitute	MAG	99.89	0.12	2173166	58.513	45	UK	Europe	Homo sapiens	0	Caesarean	female	Adult	0	0	0
24759_5_1	1	A		Sanger Insitute	MAG	100	0.18	2170859	58.5195	5	UK	Europe	Homo sapiens	0	Vaginal	0	Neonate	0	0	0
21242_82	1	A		Sanger Insitute	MAG	99.97	0.92	2169678	58.2458	65	UK	Europe	Homo sapiens	0	Caesarean	female	Adult	0	0	0
22178_7_21	1	A		Sanger Insitute	MAG	99.64	0.27	2169499	58.4663	9	UK	Europe	Homo sapiens	0	Vaginal	0	Neonate	0	0	0
18403_1	1	A		Sanger Insitute	MAG	99.99	0.28	2169165	58.3271	11	UK	Europe	Homo sapiens	0	Vaginal	0	Neonate	0	0	0
970B	1	A		Probiogenomics Lab	strain	99.99	0.19	2159220	59.2639	8	Italy : Parma	Europe	Homo sapiens	human feces	0	0	0	0	0	0
946B	1	A		Probiogenomics Lab	strain	99.99	0.19	2158296	59.2633	11	Italy : Parma	Europe	Homo sapiens	human feces	0	0	0	0	0	0
21242_50	1	A		Sanger Insitute	MAG	95.49	0.28	2155458	58.0943	45	UK	Europe	Homo sapiens	0	Vaginal	female	Adult	0	0	0
21523_4_13	1	B		Sanger Insitute	MAG	99.82	0.18	2152297	58.3019	7	UK	Europe	Homo sapiens	0	Vaginal	0	Neonate	0	0	0
37082_8_12	1	A		Sanger Insitute	MAG	100	0.19	2149919	58.4117	21	UK	Europe	Homo sapiens	0	Vaginal	0	Neonate	0	0	0
2148B	1	A		Probiogenomics Lab	strain	100	0.24	2149445	59.3057	9	Italy : Parma	Europe	Animal feces	Animal feces	0	0	0	0	0	0
14B	1	A		Probiogenomics Lab	strain	100	0.35	2143494	59.1508	17	Italy : Parma	Europe	Homo sapiens	human feces	0	0	0	0	0	0
24469_5_18	1	A		Sanger Insitute	MAG	95.77	0.54	2137807	58.0588	102	UK	Europe	Homo sapiens	0	Caesarean	female	Adult	0	0	0
21989_4_70	1	A		Sanger Insitute	strain	100	0.19	2136852	57.9286	31	missing	missing	Homo sapiens	0	0	0	Adult	0	0	Healthy
21999_4_20	1	A		Sanger Insitute	MAG	99.87	0.62	2134660	58.1988	30	UK	Europe	Homo sapiens	0	Caesarean	female	Adult	0	0	0
23584_4_3	1	A		Sanger Insitute	MAG	99.98	0.89	2128955	58.3249	10	UK	Europe	Homo sapiens	0	Vaginal	0	Neonate	0	0	0
809B	1	A		Probiogenomics Lab	strain	99.99	0.3	2127063	59	10	Italy	Europe	Homo sapiens	0	0	0	0	0	0	0
780B	1	B		Probiogenomics Lab	strain	99.98	0.13	2125687	59.4922	7	Italy : Parma	Europe	Homo sapiens	human feces	0	0	0	0	0	0
856B	1	B		Probiogenomics Lab	strain	99.98	0.13	2125005	59.4936	6	Italy : Parma	Europe	Homo sapiens	human feces	0	0	0	0	0	0
20727_5_1	1	A		Sanger Insitute	MAG	96.25	0.46	2120844	58.4007	42	UK	Europe	Homo sapiens	0	Vaginal	0	Neonate	0	0	0
37082_6_15	1	A		Sanger Insitute	MAG	99.99	0.44	2118459	58.2515	17	UK	Europe	Homo sapiens	0	Vaginal	0	Neonate	0	0	0
37081_8_20	1	A		Sanger Insitute	MAG	97.74	0.37	2117058	58.1178	86	UK	Europe	Homo sapiens	0	Vaginal	0	Neonate	0	0	0
21999_3_19	1	A		Sanger Insitute	MAG	99.98	1.72	2106825	58.2227	46	UK	Europe	Homo sapiens	0	Vaginal	female	Adult	0	0	0
24211_3_24	1	A		Sanger Insitute	MAG	99.97	0.91	2105637	58.2216	15	UK	Europe	Homo sapiens	0	Vaginal	0	Neonate	0	0	0
18403_16	1	A		Sanger Insitute	MAG	99.94	0.44	2094254	58.4598	5	UK	Europe	Homo sapiens	0	Vaginal	0	Neonate	0	0	0
20596_4_6	1	B		Sanger Insitute	MAG	99.36	0.34	2091775	58.6076	44	UK	Europe	Homo sapiens	0	Vaginal	female	Adult	0	0	0
14795_56	1	A		Sanger Insitute	MAG	99.32	0.6	2072929	57.6352	214	UK	Europe	Homo sapiens	0	Vaginal	female	Adult	0	0	0
20596_5_17	1	A		Sanger Insitute	MAG	99.72	0.54	2047987	58.2974	69	UK	Europe	Homo sapiens	0	Vaginal	female	Adult	0	0	0
21242_21	1	A		Sanger Insitute	MAG	96.96	1.12	2041852	57.9932	93	UK	Europe	Homo sapiens	0	Vaginal	female	Adult	0	0	0
37035_3_4	1	A		Sanger Insitute	MAG	98.02	0.49	2029500	57.8824	80	UK	Europe	Homo sapiens	0	Vaginal	0	Neonate	0	0	0
21127_6_6	1	A		Sanger Insitute	MAG	95.98	1.55	2009458	58.3192	48	UK	Europe	Homo sapiens	0	Vaginal	0	Neonate	0	0	0
19646_4_11	1	A		Sanger Insitute	MAG	99.67	0.54	2001384	58.2175	72	UK	Europe	Homo sapiens	0	Caesarean	female	Adult	0	0	0
AG006_21	1	A	PRJEB33885	AWI-Gen 2 Microbiome Project	MAG	100	1.91	2312640	59.34	0	Africa	Africa	Homo sapiens	human feces	0	0	32-98	0	0	0
ERR2750345	2	A	PRJEB28097	Probiogenomics Lab	MAG	100	0.21	2615345	58.7417	299	Israel	Asia	Homo sapiens	human feces	0	female	41	0	0	Healthy
ERR2750351	2	A	PRJEB28097	Probiogenomics Lab	MAG	99.56	2.76	2604015	58.5725	482	Israel	Asia	Homo sapiens	human feces	0	female	41	0	0	Healthy
GCA_002108015_1	2	B	PRJNA300965	NCBI	strain	98.94	2.78	2597776	59	11	Italy: Parma	Europe	Homo sapiens	human	0	0	0	0	0	0
DRR070909	2	A	PRJDB4525	Probiogenomics Lab	MAG	96.76	2.14	2588428	58.6485	239	Indonesia:Bali	Asia	Homo sapiens	human feces	0	male	10	0	0	0
ERR2726506	2	C	PRJEB27928	Probiogenomics Lab	MAG	99.28	2.52	2578786	59.4916	262	Germany	Europe	Homo sapiens	human feces	0	female	54	0	0	0
ERR3097306	2	C	PRJEB30834	Probiogenomics Lab	MAG	99.66	2.54	2537224	59.7816	383	Cameroon	Africa	Homo sapiens	human feces	0	0	23	0	0	0
DRR070907	2	C	PRJDB4525	Probiogenomics Lab	MAG	99.98	1.72	2529864	59.7778	126	Indonesia:Bali	Asia	Homo sapiens	human feces	0	female	10	0	0	0
ERR526037	2	A	PRJEB6456	Sanger Insitute	MAG	99.94	2.51	2529841	58.0219	67	Sweden	Europe	Homo sapiens	0	vaginal	female	0	full_term	combined	0
ERR2750065	2	A	PRJEB28097	Probiogenomics Lab	MAG	100	0.79	2521528	58.4825	293	Israel	Asia	Homo sapiens	human feces	0	female	32	0	0	Healthy
ERR2726530	2	A	PRJEB27928	Probiogenomics Lab	MAG	100	1.13	2500730	58.6949	283	Germany	Europe	Homo sapiens	human feces	0	male	59	0	0	0
ERR2726527	2	A	PRJEB27928	Probiogenomics Lab	MAG	100	1.77	2498430	58.714	290	Germany	Europe	Homo sapiens	human feces	0	male	59	0	0	0
ERR3053363	2	A	PRJEB29052	Probiogenomics Lab	MAG	95.25	3.04	2489349	58.7801	103	Norway	Europe	0	0	0	0	0	0	0	0
ERR247155	2	A	PRJEB1690	Probiogenomics Lab	MAG	100	0.13	2477797	58.9466	220	Korea	Asia	Homo sapiens	human feces	0	female	0	0	0	Healthy
ERR2726528	2	A	PRJEB27928	Probiogenomics Lab	MAG	100	0.7	2470989	58.7056	288	Germany	Europe	Homo sapiens	human feces	0	male	59	0	0	0
ERR2750569	2	A	PRJEB28097	Probiogenomics Lab	MAG	99.99	1.12	2458439	58.8338	363	Israel	Asia	Homo sapiens	Terminal ileum lumen	0	female	41	0	0	Healthy
DRR070906	2	A	PRJDB4525	Probiogenomics Lab	MAG	99.99	1.29	2456814	58.6907	154	Indonesia:Bali	Asia	Homo sapiens	human feces	0	male	11	0	0	0
ERR525849	2	A	PRJEB6456	Sanger Insitute	MAG	99.16	0.67	2455111	58.4476	72	Sweden	Europe	Homo sapiens	0	vaginal	female	0	full_term	breast	0
ERR2750035	2	A	PRJEB28097	Probiogenomics Lab	MAG	99.35	1.25	2432719	58.8788	119	Israel	Asia	Homo sapiens	human feces	0	female	32	0	0	Healthy
GCA_001756865_1	2	C	PRJNA327473	NCBI	strain	99.99	2.32	2424972	60	45	Russia: Central region	Asia	Homo sapiens	human	0	0	0	0	0	0
ERR3097358	2	A	PRJEB30834	Probiogenomics Lab	MAG	99.98	2.98	2424744	59.1096	132	Cameroon	Africa	Homo sapiens	human feces	0	0	43	0	0	0
ERR2726442	2	B	PRJEB27928	Probiogenomics Lab	MAG	100	0.17	2410981	58.8947	420	Germany	Europe	Homo sapiens	human feces	0	male	44	0	0	0
ERR1857052	2	A	PRJEB14215	Probiogenomics Lab	MAG	99.88	1.59	2407684	59.0117	318	Spain	Europe	Homo sapiens	0	0	female	39	0	0	0
ERR2726430	2	A	PRJEB27928	Probiogenomics Lab	MAG	99.99	0.46	2406093	59.0286	205	Germany	Europe	Homo sapiens	human feces	0	male	51	0	0	0
ERR2726447	2	B	PRJEB27928	Probiogenomics Lab	MAG	100	0.58	2401146	58.9145	307	Germany	Europe	Homo sapiens	human feces	0	male	67	0	0	0
GCA_009076895_1	2	C	PRJNA544527	NCBI	strain	100	0.37	2390982	60	31	USA:Boston	North America	Homo sapiens	human	0	0	0	0	0	0
GCA_002108035_2	2	B	PRJNA300965	NCBI	strain	99.98	0.23	2390400	59.5	1	Italy: Parma	Europe	Homo sapiens	human	0	0	0	0	0	0
GCA_000154085_1	2	A	PRJNA18197	NCBI	strain	99.99	2.1	2389110	59.5	40	missing	missing	Homo sapiens	human	0	female	0	0	0	0
ERR2726462	2	B	PRJEB27928	Probiogenomics Lab	MAG	100	0.34	2386940	58.9287	183	Germany	Europe	Homo sapiens	human feces	0	male	65	0	0	0
ERR2750036	2	A	PRJEB28097	Probiogenomics Lab	MAG	99.99	0.33	2384045	58.8413	128	Israel	Asia	Homo sapiens	human feces	0	female	32	0	0	Healthy
GCA_002108045_1	2	C	PRJNA300965	NCBI	strain	99.99	0.9	2379716	60	26	Italy: Parma	Europe	Homo sapiens	human	0	0	0	0	0	0
ERR10207762	2	A	PRJEB46788	Probiogenomics Lab	MAG	100	1.2	2379495	58.9095	120	Vietnam	Asia	Homo sapiens	0	0	female	0	0	0	Healthy
ERR2750034	2	A	PRJEB28097	Probiogenomics Lab	MAG	100	4.78	2374759	59.0081	129	Israel	Asia	Homo sapiens	human feces	0	female	32	0	0	Healthy
DRR070924	2	A	PRJDB4525	Probiogenomics Lab	MAG	95.06	0.88	2364209	59.3348	28	Thailand:Khon Kaen	Asia	Homo sapiens	human feces	0	male	9	0	0	0
ERR3277357	2	A	PRJEB32135	Probiogenomics Lab	MAG	99.9	0.5	2362327	59.0968	75	Canada	North America	Homo sapiens	0	0	0	0	0	0	0
ERR2750570	2	A	PRJEB28097	Probiogenomics Lab	MAG	99.97	0.84	2357293	58.863	362	Israel	Asia	Homo sapiens	Cecum lumen	0	female	41	0	0	Healthy
ERR2750033	2	A	PRJEB28097	Probiogenomics Lab	MAG	96.3	2.18	2348847	59.0222	130	Israel	Asia	Homo sapiens	human feces	0	female	32	0	0	Healthy
ERR2750068	2	A	PRJEB28097	Probiogenomics Lab	MAG	96.33	3.29	2338079	59.1243	364	Israel	Asia	Homo sapiens	human feces	0	female	28	0	0	Healthy
ERR2451935	2	A	PRJEB25727	Probiogenomics Lab	MAG	100	3.85	2337453	58.971	30	Denmark	Europe	Homo sapiens	0	0	0	0	0	0	0
ERR2750579	2	A	PRJEB28097	Probiogenomics Lab	MAG	95.03	2.15	2335769	58.8747	356	Israel	Asia	Homo sapiens	Sigmoid colon mucosa	0	female	41	0	0	Healthy
ERR2726478	2	A	PRJEB27928	Probiogenomics Lab	MAG	96	0.47	2328034	58.8199	367	Germany	Europe	Homo sapiens	human feces	0	female	61	0	0	0
ERR2750067	2	A	PRJEB28097	Probiogenomics Lab	MAG	99.98	4.85	2321708	59.4729	192	Israel	Asia	Homo sapiens	human feces	0	female	28	0	0	Healthy
ERR2726476	2	A	PRJEB27928	Probiogenomics Lab	MAG	99.95	2.14	2320097	58.766	395	Germany	Europe	Homo sapiens	human feces	0	female	61	0	0	0
ERR2451954	2	A	PRJEB25727	Probiogenomics Lab	MAG	95.65	2.76	2318364	59.2329	129	Denmark	Europe	Homo sapiens	0	0	0	0	0	0	0
GCA_001010915_1	2	A	PRJNA280952	NCBI	strain	100	0.3	2315664	59.5	34	Russia:Tver	Europe	Homo sapiens	human	0	0	0	0	0	0
GCA_001406455_1	2	A	PRJEB10915	NCBI	strain	100	0.97	2312049	59.5	15	United Kingdom	Europe	Homo sapiens	human	0	0	0	0	0	0
GCA_000741415_1	2	A	PRJNA239866	NCBI	strain	100	1.71	2304613	59.5	15	missing	missing	Homo sapiens	human	0	female	0	0	0	0
GCA_009075895_1	2	A	PRJNA544527	NCBI	strain	100	0.52	2303244	59.5	10	USA:Boston	North America	Homo sapiens	human	0	0	0	0	0	0
ERR2451931	2	A	PRJEB25727	Probiogenomics Lab	MAG	99.5	0.21	2303145	59.4055	35	Denmark	Europe	0	0	0	0	0	0	0	0
ERR2749819	2	A	PRJEB28097	Probiogenomics Lab	MAG	100	0.14	2299864	59.2025	62	Israel	Asia	Homo sapiens	human feces	0	female	31	0	0	Healthy
ERR2749775	2	A	PRJEB28097	Probiogenomics Lab	MAG	99.96	1.36	2295952	59.0787	231	Israel	Asia	Homo sapiens	human feces	0	female	46	0	0	Healthy
ERR2749817	2	A	PRJEB28097	Probiogenomics Lab	MAG	99.97	3.06	2295478	58.9677	274	Israel	Asia	Homo sapiens	human feces	0	female	31	0	0	Healthy
GCA_003472265_1	2	A	PRJNA482748	NCBI	strain	99.97	0.09	2293869	59.5	25	China: Shenzhen	Asia	Homo sapiens	human	0	0	0	0	0	0
ERR2726477	2	A	PRJEB27928	Probiogenomics Lab	MAG	99.94	2.97	2291585	58.733	398	Germany	Europe	Homo sapiens	human feces	0	female	61	0	0	0
ERR525900	2	A	PRJEB6456	Sanger Insitute	MAG	100	1.87	2291227	58.0029	51	Sweden	Europe	Homo sapiens	0	vaginal	female	0	full_term	breast	0
GCA_009076225_1	2	A	PRJNA544527	NCBI	strain	100	0.37	2290656	59.5	25	USA:Boston	North America	Homo sapiens	human	0	0	0	0	0	0
GCA_003472245_1	2	A	PRJNA482748	NCBI	strain	99.9	0.32	2288825	59	64	China: Shenzhen	Asia	Homo sapiens	human	0	0	0	0	0	0
ERR2749461	2	A	PRJEB28097	Probiogenomics Lab	MAG	99.76	0.81	2285848	59.384	152	Israel	Asia	Homo sapiens	human feces	0	female	64	0	0	Healthy
ERR5050459	2	A	PRJEB42363	Probiogenomics Lab	MAG	99.99	0.16	2284383	59.3056	17	Africa	Africa	Homo sapiens	human feces	0	female	From a few days to 180	0	Breast Milk	Healthy
GCA_003458805_1	2	A	PRJNA482748	NCBI	strain	100	0.17	2277840	59.5	25	China: Shenzhen	Asia	Homo sapiens	human	0	0	0	0	0	0
ERR2750346	2	A	PRJEB28097	Probiogenomics Lab	MAG	100	0.13	2271160	58.9173	307	Israel	Asia	Homo sapiens	human feces	0	female	41	0	0	Healthy
ERR2750066	2	A	PRJEB28097	Probiogenomics Lab	MAG	96.2	3.53	2266634	59.1054	231	Israel	Asia	Homo sapiens	human feces	0	female	32	0	0	Healthy
ERR3342958	2	A	PRJEB32794	Probiogenomics Lab	MAG	99.88	1.57	2266610	59.2503	83	Brazil	South America	0	0	0	0	0	0	0	0
ERR2749731	2	A	PRJEB28097	Probiogenomics Lab	MAG	99.96	1.93	2266043	59.0692	226	Israel	Asia	Homo sapiens	human feces	0	female	46	0	0	Healthy
GCA_003437735_1	2	A	PRJNA482748	NCBI	strain	100	0.65	2265719	59.5	22	China: Shenzhen	Asia	Homo sapiens	human	0	0	0	0	0	0
ERR2749732	2	A	PRJEB28097	Probiogenomics Lab	MAG	95.56	3.68	2264939	59.0932	219	Israel	Asia	Homo sapiens	human feces	0	female	46	0	0	Healthy
GCA_000829865_1	2	A	PRJNA261982	NCBI	strain	99.99	1.51	2263462	59.5	145	USA: Lincoln	North America	Homo sapiens	human	0	0	0	0	0	0
GCA_008680775_1	2	B	PRJNA362284	NCBI	MAG	100	0.19	2263328	59.5	8	missing	missing	Homo sapiens	human	0	female	0	0	0	0
GCA_003473105_1	2	A	PRJNA482748	NCBI	strain	99.98	0.22	2263245	59.5	15	China: Shenzhen	Asia	Homo sapiens	human	0	0	0	0	0	0
ERR1857020	2	A	PRJEB14215	Probiogenomics Lab	MAG	99.96	3.68	2263033	59.1945	194	Italy	Europe	Homo sapiens	0	0	female	47	0	0	0
ERR2750062	2	A	PRJEB28097	Probiogenomics Lab	MAG	99.82	2.09	2261529	58.9982	179	Israel	Asia	Homo sapiens	human feces	0	female	32	0	0	Healthy
GCA_001406735_1	2	A	PRJEB10915	NCBI	strain	99.99	1.65	2259076	59.5	17	United Kingdom	Europe	Homo sapiens	human	0	0	0	0	0	0
ERR2749823	2	A	PRJEB28097	Probiogenomics Lab	MAG	99.98	0.31	2257817	58.6459	493	Israel	Asia	Homo sapiens	human feces	0	female	31	0	0	Healthy
GCA_003465205_1	2	A	PRJNA482748	NCBI	strain	100	1.93	2256986	59.5	25	China: Shenzhen	Asia	Homo sapiens	human	0	0	0	0	0	0
DRR070916	2	A	PRJDB4525	Probiogenomics Lab	MAG	99.97	2	2256707	58.7876	256	Japan:Fukuoka	Asia	Homo sapiens	human feces	0	male	9	0	0	0
ERR2749738	2	A	PRJEB28097	Probiogenomics Lab	MAG	96.43	1.48	2253616	59.0683	243	Israel	Asia	Homo sapiens	human feces	0	female	46	0	0	Healthy
ERR525914	2	A	PRJEB6456	Sanger Insitute	MAG	100	0.12	2252338	58.0644	64	Sweden	Europe	Homo sapiens	0	vaginal	male	0	full_term	combined	0
GCA_005845205_1	2	A	PRJNA518912	NCBI	strain	100	0.28	2251529	59.5	25	USA	North America	Homo sapiens	human	0	0	0	0	0	0
DRR070923	2	A	PRJDB4525	Probiogenomics Lab	MAG	100	2.32	2247755	59.0758	374	Thailand:Khon Kaen	Asia	Homo sapiens	human feces	0	female	10	0	0	0
ERR3413027	2	A	PRJEB33194	Probiogenomics Lab	MAG	100	0.29	2245077	59.1318	78	Sweden	Europe	Homo sapiens	human feces	0	female	0	0	0	Healthy
ERR10207649	2	A	PRJEB46788	Probiogenomics Lab	MAG	99.33	0.7	2243156	59.0982	34	Vietnam	Asia	Homo sapiens	human feces	0	female	0	0	0	Healthy
ERR525910	2	A	PRJEB6456	Sanger Insitute	MAG	99.99	1.39	2236936	57.621	219	Sweden	Europe	Homo sapiens	0	vaginal	male	0	full_term	breast	0
ERR2750571	2	A	PRJEB28097	Probiogenomics Lab	MAG	100	1.11	2234956	58.9266	379	Israel	Asia	Homo sapiens	Descending colon lumen	0	female	41	0	0	Healthy
GCA_001406215_1	2	A	PRJEB10915	NCBI	strain	100	3.51	2234127	59.5	10	United Kingdom	Europe	Homo sapiens	human	0	0	0	0	0	0
ERR2726479	2	A	PRJEB27928	Probiogenomics Lab	MAG	96.05	0.53	2232706	58.9494	348	Germany	Europe	Homo sapiens	human feces	0	female	61	0	0	0
ERR2726524	2	A	PRJEB27928	Probiogenomics Lab	MAG	99.95	1.94	2230078	59.3728	57	Germany	Europe	Homo sapiens	human feces	0	male	73	0	0	0
ERR2451955	2	A	PRJEB25727	Probiogenomics Lab	MAG	100	0.97	2226269	59.3111	122	Denmark	Europe	0	0	0	0	0	0	0	0
ERR3413059	2	A	PRJEB33194	Probiogenomics Lab	MAG	99.99	1.42	2225958	59.144	105	Sweden	Europe	Homo sapiens	human feces	0	female	0	0	0	Healthy
ERR3097364	2	A	PRJEB30834	Probiogenomics Lab	MAG	98.96	4.46	2225328	59.4214	69	Cameroon	Africa	Homo sapiens	human feces	0	0	47	0	0	0
GCA_003466335_1	2	A	PRJNA482748	NCBI	strain	100	0.52	2225243	59	26	China: Shenzhen	Asia	Homo sapiens	human	0	0	0	0	0	0
ERR2749818	2	A	PRJEB28097	Probiogenomics Lab	MAG	99.9	1.46	2224562	58.9826	282	Israel	Asia	Homo sapiens	human feces	0	female	31	0	0	Healthy
ERR2726525	2	A	PRJEB27928	Probiogenomics Lab	MAG	97.98	3.66	2221794	59.3774	54	Germany	Europe	Homo sapiens	human feces	0	male	73	0	0	0
ERR2750338	2	A	PRJEB28097	Probiogenomics Lab	MAG	98.78	4.1	2220856	59.1666	149	Israel	Asia	Homo sapiens	human feces	0	female	41	0	0	Healthy
ERR2726523	2	A	PRJEB27928	Probiogenomics Lab	MAG	99.9	2.29	2219356	59.4177	52	Germany	Europe	Homo sapiens	human feces	0	male	73	0	0	0
ERR526018	2	A	PRJEB6456	Sanger Insitute	MAG	99.75	1.89	2215982	58.4419	48	Sweden	Europe	Homo sapiens	0	vaginal	male	0	full_term	breast	0
GCA_003468385_1	2	A	PRJNA482748	NCBI	strain	100	1.39	2215465	59	16	China: Shenzhen	Asia	Homo sapiens	human	0	0	0	0	0	0
ERR3413025	2	A	PRJEB33194	Probiogenomics Lab	MAG	99.86	0.4	2214759	59.0967	78	Sweden	Europe	Homo sapiens	human feces	0	female	0	0	0	Healthy
GCA_002107925_1	2	A	PRJNA300965	NCBI	strain	99.99	0.3	2212742	59	15	Italy: Parma	Europe	Homo sapiens	human	0	0	0	0	0	0
ERR2750381	2	A	PRJEB28097	Probiogenomics Lab	MAG	99.99	1.86	2211860	59.0275	265	Israel	Asia	Homo sapiens	human feces	0	female	45	0	0	Healthy
ERR3413057	2	A	PRJEB33194	Probiogenomics Lab	MAG	99.99	0.48	2211643	59.1705	107	Sweden	Europe	Homo sapiens	human feces	0	female	0	0	0	Healthy
ERR3413058	2	A	PRJEB33194	Probiogenomics Lab	MAG	100	2.07	2210911	59.1368	125	Sweden	Europe	Homo sapiens	human feces	0	female	0	0	0	Healthy
DRR070904	2	A	PRJDB4525	Probiogenomics Lab	MAG	99.76	1.7	2209584	59.28	43	Thailand:Bangkok	Asia	Homo sapiens	human feces	0	female	8	0	0	0
GCA_002108075_1	2	A	PRJNA300965	NCBI	strain	99.98	0.32	2208560	59.5	17	Italy: Parma	Europe	Homo sapiens	human	0	0	0	0	0	0
GCA_000737885_1	2	A	PRJNA240293	NCBI	strain	99.99	2.11	2203222	59.5	1	Italy: Parma	Europe	Human milk	human milk	0	0	0	0	0	0
GCA_002108095_1	2	A	PRJNA300965	NCBI	strain	99.99	0.11	2203026	59	12	Italy: Parma	Europe	Homo sapiens	human	0	0	0	0	0	0
GCA_003856735_1	2	A	PRJNA419599	NCBI	strain	100	0.3	2202982	59.5	1	South Korea: Seoul	Asia	Homo sapiens	human feces	0	0	0	0	0	0
ERR2726505	2	A	PRJEB27928	Probiogenomics Lab	MAG	99.98	3.87	2202281	58.9496	304	Germany	Europe	Homo sapiens	human feces	0	male	28	0	0	0
ERR3097509	2	A	PRJEB30834	Probiogenomics Lab	MAG	99.99	1.91	2202179	58.8345	401	Cameroon	Africa	Homo sapiens	human feces	0	0	25	0	0	0
GCA_003429385_1	2	A	PRJNA399823	NCBI	strain	100	0.37	2201808	59.5	1	South Korea: Bundang	Asia	Homo sapiens	human	0	0	0	0	0	0
GCA_009075815_1	2	A	PRJNA544527	NCBI	strain	100	0.39	2201059	59.5	25	USA:Boston	North America	Homo sapiens	human	0	0	0	0	0	0
ERR3413028	2	A	PRJEB33194	Probiogenomics Lab	MAG	99.97	3.05	2200847	59.1073	69	Sweden	Europe	Homo sapiens	human feces	0	female	0	0	0	Healthy
GCA_009076795_1	2	A	PRJNA544527	NCBI	strain	100	0.17	2200193	59.5	12	USA:Boston	North America	Homo sapiens	human	0	0	0	0	0	0
GCA_009076425_1	2	A	PRJNA544527	NCBI	strain	100	0.17	2199791	59.5	20	USA:Boston	North America	Homo sapiens	human	0	0	0	0	0	0
GCA_009075935_1	2	A	PRJNA544527	NCBI	strain	100	0.26	2199700	59.5	12	USA:Boston	North America	Homo sapiens	human	0	0	0	0	0	0
GCA_009076725_1	2	A	PRJNA544527	NCBI	strain	100	0.36	2199285	59.5	12	USA:Boston	North America	Homo sapiens	human	0	0	0	0	0	0
GCA_009076585_1	2	A	PRJNA544527	NCBI	strain	100	0.22	2199214	59.5	16	USA:Boston	North America	Homo sapiens	human	0	0	0	0	0	0
GCA_009075915_1	2	A	PRJNA544527	NCBI	strain	100	0.05	2199067	59.5	13	USA:Boston	North America	Homo sapiens	human	0	0	0	0	0	0
GCA_009076715_1	2	A	PRJNA544527	NCBI	strain	100	0.36	2198925	59.5	11	USA:Boston	North America	Homo sapiens	human	0	0	0	0	0	0
GCA_009076355_1	2	A	PRJNA544527	NCBI	strain	100	0.17	2198890	59.5	11	USA:Boston	North America	Homo sapiens	human	0	0	0	0	0	0
GCA_009076785_1	2	A	PRJNA544527	NCBI	strain	100	0.36	2198800	59.5	11	USA:Boston	North America	Homo sapiens	human	0	0	0	0	0	0
GCA_009076575_1	2	A	PRJNA544527	NCBI	strain	100	0.36	2198776	59.5	14	USA:Boston	North America	Homo sapiens	human	0	0	0	0	0	0
GCA_009076905_1	2	A	PRJNA544527	NCBI	strain	100	0.36	2198444	59.5	14	USA:Boston	North America	Homo sapiens	human	0	0	0	0	0	0
ERR525866	2	A	PRJEB6456	Sanger Insitute	MAG	98.19	3.22	2198002	58.0306	66	Sweden	Europe	Homo sapiens	0	vaginal	female	0	full_term	combined	0
ERR3277222	2	A	PRJEB32135	Probiogenomics Lab	MAG	99.99	2.54	2197845	59.5616	173	Canada	North America	0	0	0	0	0	0	0	0
GCA_009076595_1	2	A	PRJNA544527	NCBI	strain	100	0.36	2197269	59.5	25	USA:Boston	North America	Homo sapiens	human	0	0	0	0	0	0
GCA_003464325_1	2	A	PRJNA482748	NCBI	strain	99.99	0.11	2197116	59.5	12	China: Shenzhen	Asia	Homo sapiens	human	0	0	0	0	0	0
ERR525908	2	A	PRJEB6456	Sanger Insitute	MAG	99.98	1.32	2196922	57.8704	165	Sweden	Europe	Homo sapiens	0	vaginal	male	0	full_term	0	0
ERR526058	2	A		Sanger Insitute	MAG	95.46	3.56	2196410	57.987	88	Sweden	Europe	Homo sapiens	0	vaginal	male	0	full_term	breast	0
ERR2726522	2	A	PRJEB27928	Probiogenomics Lab	MAG	96.03	2.55	2194473	59.3832	52	Germany	Europe	Homo sapiens	human feces	0	male	73	0	0	0
GCA_003472095_1	2	A	PRJNA482748	NCBI	strain	99.98	0.24	2193162	59	12	China: Shenzhen	Asia	Homo sapiens	human	0	0	0	0	0	0
ERR3413060	2	A	PRJEB33194	Probiogenomics Lab	MAG	99.97	1.82	2192680	59.1275	121	Sweden	Europe	Homo sapiens	human feces	0	female	0	0	0	Healthy
GCA_003030905_1	2	B	PRJNA445212	NCBI	strain	96.33	2.34	2192428	59.5	1	China	Asia	Homo sapiens	human	0	0	0	0	0	0
ERR2749734	2	A	PRJEB28097	Probiogenomics Lab	MAG	99.98	1.68	2191113	59.1935	219	Israel	Asia	Homo sapiens	human feces	0	female	46	0	0	Healthy
ERR2750330	2	B	PRJEB28097	Probiogenomics Lab	MAG	100	2.3	2188770	59.0901	272	Israel	Asia	Homo sapiens	0	0	female	41	0	0	Healthy
GCA_009076915_1	2	A	PRJNA544527	NCBI	strain	100	0.15	2184965	59.5	24	USA:Boston	North America	Homo sapiens	human	0	0	0	0	0	0
ERR2451937	2	B	PRJEB25727	Probiogenomics Lab	MAG	99.95	2.31	2182257	59.1259	353	Denmark	Europe	0	0	0	0	0	0	0	0
GCA_008679245_1	2	A	PRJNA362284	NCBI	MAG	100	0.42	2179748	59.5	1	missing	missing	Homo sapiens	human	0	female	0	0	0	0
ERR2451949	2	A	PRJEB25727	Probiogenomics Lab	MAG	100	0.99	2179567	59.4295	18	Denmark	Europe	0	0	0	0	0	0	0	0
ERR3053364	2	A	PRJEB29052	Probiogenomics Lab	MAG	100	2.83	2175446	59.0541	57	Norway	Europe	0	0	0	0	0	0	0	0
ERR2726488	2	A	PRJEB27928	Probiogenomics Lab	MAG	99.36	1.64	2173810	59.2713	68	Germany	Europe	Homo sapiens	human feces	0	female	56	0	0	0
GCA_000817995_1	2	A	PRJNA271241	NCBI	strain	99.97	0.25	2173720	59.5	1	China: village Bama	Asia	Homo sapiens	human feces	0	0	0	0	0	0
GCA_003469145_1	2	A	PRJNA482748	NCBI	strain	99.99	0.79	2173388	59.5	16	China: Shenzhen	Asia	Homo sapiens	human	0	0	0	0	0	0
ERR2750360	2	A	PRJEB28097	Probiogenomics Lab	MAG	99.93	1.65	2171151	59.0485	299	Israel	Asia	Homo sapiens	human feces	0	female	45	0	0	Healthy
ERR5050393	2	A	PRJEB42363	Probiogenomics Lab	MAG	99.99	0.17	2168514	58.8976	21	Africa	Africa	Homo sapiens	human feces	0	female	From a few days to 180	0	Breast Milk	Healthy
ERR1857038	2	A	PRJEB14215	Probiogenomics Lab	MAG	99.58	2.24	2167899	59.1291	176	Italy	Europe	Homo sapiens	0	0	female	22	0	0	0
ERR525732	2	A	PRJEB6456	Sanger Insitute	MAG	99.72	0.53	2167697	58.0949	81	Sweden	Europe	Homo sapiens	0	vaginal	male	0	full_term	breast	0
ERR247145	2	A	PRJEB1690	Probiogenomics Lab	MAG	99.97	1.36	2165412	59.3269	45	Korea	Asia	Homo sapiens	human feces	0	female	0	0	0	Healthy
GCA_003437775_1	2	A	PRJNA482748	NCBI	strain	100	0.44	2162486	59	23	China: Shenzhen	Asia	Homo sapiens	human	0	0	0	0	0	0
ERR525774	2	A	PRJEB6456	Sanger Insitute	MAG	99.98	1.83	2161830	57.4785	189	Sweden	Europe	Homo sapiens	0	vaginal	male	0	full_term	breast	0
ERR2451930	2	A	PRJEB25727	Probiogenomics Lab	MAG	99.99	0.59	2161807	59.3962	142	Denmark	Europe	0	0	0	0	0	0	0	0
ERR2750136	2	A	PRJEB28097	Probiogenomics Lab	MAG	99.97	0.24	2161250	59.2834	37	Israel	Asia	Homo sapiens	human feces	0	female	25	0	0	Healthy
GCA_009076155_1	2	A	PRJNA544527	NCBI	strain	99.99	0.34	2159310	59.5	19	USA:Boston	North America	Homo sapiens	human	0	0	0	0	0	0
ERR3413026	2	A	PRJEB33194	Probiogenomics Lab	MAG	99.88	0.71	2153361	59.1075	68	Sweden	Europe	Homo sapiens	human feces	0	female	0	0	0	Healthy
ERR5050418	2	A	PRJEB42363	Probiogenomics Lab	MAG	99.91	4.29	2151421	59.2642	52	Africa	Africa	Homo sapiens	human feces	0	female	From a few days to 180	0	Breast Milk	Healthy
GCA_002075965_1	2	A	PRJNA379831	NCBI	strain	99.98	1.47	2150850	59.5	11	Italy	Europe	Homo sapiens	human	0	0	0	0	0	0
GCA_003436185_1	2	A	PRJNA482748	NCBI	strain	99.99	0.24	2150377	59	13	China: Shenzhen	Asia	Homo sapiens	human	0	0	0	0	0	0
GCA_002107995_1	2	A	PRJNA300965	NCBI	strain	99.87	2.64	2148629	59	20	missing	missing	Homo sapiens	human	0	female	0	0	0	0
GCA_002108165_1	2	A	PRJNA300965	NCBI	strain	100	0.4	2146787	60	33	missing	missing	Homo sapiens	human	0	female	0	0	0	0
ERR3053384	2	A	PRJEB29052	Probiogenomics Lab	MAG	100	0.89	2145356	59.4183	20	Norway	Europe	Homo sapiens	0	0	0	0	0	0	0
GCA_008673035_1	2	A	PRJNA492716	NCBI	MAG	100	0.33	2144860	59.5	29	Australia: Brisbane	Oceania	Homo sapiens	human	0	0	0	0	0	0
ERR2722707	2	A	PRJEB28058	Probiogenomics Lab	MAG	100	1.45	2144781	59.3506	97	Germany	Europe	Homo sapiens	0	0	0	0	0	0	0
GCA_009076505_1	2	A	PRJNA544527	NCBI	strain	100	0.36	2143183	59.5	7	USA:Boston	North America	Homo sapiens	human	0	0	0	0	0	0
GCA_009076755_1	2	A	PRJNA544527	NCBI	strain	100	0.36	2143175	59	19	USA:Boston	North America	Homo sapiens	human	0	0	0	0	0	0
GCA_009076515_1	2	A	PRJNA544527	NCBI	strain	100	0.23	2142799	59	16	USA:Boston	North America	Homo sapiens	human	0	0	0	0	0	0
GCA_003462895_1	2	A	PRJNA482748	NCBI	strain	99.99	0.44	2142182	59	19	China: Shenzhen	Asia	Homo sapiens	human	0	0	0	0	0	0
ERR3053389	2	A	PRJEB29052	Probiogenomics Lab	MAG	100	3.52	2142148	59.5013	89	Norway	Europe	0	0	0	0	0	0	0	0
GCA_003457765_1	2	A	PRJNA482748	NCBI	strain	100	0.39	2141977	59	16	China: Shenzhen	Asia	Homo sapiens	human	0	0	0	0	0	0
GCA_008672795_1	2	A	PRJNA492716	NCBI	MAG	100	0.25	2140370	59.5	34	Australia: Brisbane	Oceania	Homo sapiens	human	0	0	0	0	0	0
ERR2750437	2	A	PRJEB28097	Probiogenomics Lab	MAG	100	3.18	2137630	59.3956	57	Israel	Asia	Homo sapiens	human feces	0	female	30	0	0	Healthy
ERR4794505	2	A	PRJEB41102	Probiogenomics Lab	MAG	97.08	2.28	2136880	59.2767	111	Germany	Europe	Homo sapiens	human feces	0	female	5	0	0	healthy
ERR526017	2	A	PRJEB6456	Sanger Insitute	MAG	100	0.5	2136008	57.8854	143	Sweden	Europe	Homo sapiens	0	vaginal	male	0	full_term	breast	0
ERR525704	2	A	PRJEB6456	Sanger Insitute	MAG	99.63	4.55	2135780	58.3959	36	Sweden	Europe	Homo sapiens	0	vaginal	male	0	full_term	breast	0
GCA_009075975_1	2	A	PRJNA544527	NCBI	strain	100	0.39	2133616	59	10	USA:Boston	North America	Homo sapiens	human	0	0	0	0	0	0
GCA_009075795_1	2	A	PRJNA544527	NCBI	strain	100	0.19	2133267	59	12	USA:Boston	North America	Homo sapiens	human	0	0	0	0	0	0
ERR2750438	2	A	PRJEB28097	Probiogenomics Lab	MAG	100	1.32	2129463	59.4047	61	Israel	Asia	Homo sapiens	human feces	0	female	30	0	0	Healthy
ERR2451943	2	A	PRJEB25727	Probiogenomics Lab	MAG	99.86	1.33	2126177	59.1931	160	Denmark	Europe	0	0	0	0	0	0	0	0
ERR2726459	2	A	PRJEB27928	Probiogenomics Lab	MAG	100	0.17	2121438	59.217	396	Germany	Europe	Homo sapiens	human feces	0	female	63	0	0	0
ERR2749843	2	A	PRJEB28097	Probiogenomics Lab	MAG	99.99	1.03	2118113	58.9083	415	Israel	Asia	Homo sapiens	human feces	0	female	31	0	0	Healthy
DRR070913	2	A	PRJDB4525	Probiogenomics Lab	MAG	100	1.88	2115735	58.7377	470	Japan:Fukuoka	Asia	Homo sapiens	human feces	0	female	8	0	0	0
ERR526013	2	A	PRJEB6456	Sanger Insitute	MAG	99.97	0.4	2112678	58.019	113	Sweden	Europe	Homo sapiens	0	vaginal	female	0	full_term	breast	0
ERR3277252	2	A	PRJEB32135	Probiogenomics Lab	MAG	96.34	0.39	2108107	59.2093	40	Canada	North America	0	0	0	0	0	0	0	0
DRR070921	2	A	PRJDB4525	Probiogenomics Lab	MAG	95.28	0.71	2106984	59.2424	65	Thailand:Khon Kaen	Asia	Homo sapiens	human feces	0	female	10	0	0	0
ERR525912	2	A	PRJEB6456	Sanger Insitute	MAG	99.99	3.52	2104765	58.2904	52	Sweden	Europe	Homo sapiens	0	vaginal	male	0	full_term	0	0
ERR2750074	2	A	PRJEB28097	Probiogenomics Lab	MAG	99.96	4.2	2103143	59.2427	225	Israel	Asia	Homo sapiens	human feces	0	female	28	0	0	Healthy
ERR2750348	2	A	PRJEB28097	Probiogenomics Lab	MAG	100	0.15	2102009	59.6303	33	Israel	Asia	Homo sapiens	human feces	0	female	41	0	0	Healthy
ERR3053405	2	A	PRJEB29052	Probiogenomics Lab	MAG	100	3.81	2098612	59.3769	32	Norway	Europe	0	0	0	0	0	0	0	0
ERR525780	2	A	PRJEB6456	Sanger Insitute	MAG	99.97	1.65	2097625	57.745	137	Sweden	Europe	0	0	vaginal	female	0	full_term	0	0
ERR3097513	2	A	PRJEB30834	Probiogenomics Lab	MAG	99.57	3.42	2097465	59.1343	82	Cameroon	Africa	Homo sapiens	human feces	0	0	22	0	0	0
GCA_002107975_1	2	A	PRJNA300965	NCBI	strain	100	0.82	2094907	59.5	8	Italy: Parma	Europe	Homo sapiens	human	0	0	0	0	0	0
GCA_003467335_1	2	A	PRJNA482748	NCBI	strain	100	0.48	2094567	59	20	China: Shenzhen	Asia	Homo sapiens	human	0	0	0	0	0	0
ERR2750097	2	A	PRJEB28097	Probiogenomics Lab	MAG	97.06	4.07	2093516	59.419	62	Israel	Asia	Homo sapiens	human feces	0	female	28	0	0	Healthy
ERR2750445	2	A	PRJEB28097	Probiogenomics Lab	MAG	99.96	1.6	2092923	59.3957	98	Israel	Asia	Homo sapiens	human feces	0	female	30	0	0	Healthy
ERR525913	2	A	PRJEB6456	Sanger Insitute	MAG	100	1.88	2091905	58.495	24	Sweden	Europe	Homo sapiens	0	vaginal	male	0	full_term	formula	0
ERR525688	2	A	PRJEB6456	Sanger Insitute	MAG	99.86	1.68	2090788	58.2546	93	Sweden	Europe	Homo sapiens	0	vaginal	male	0	full_term	0	0
GCA_000010425_1	2	A	PRJNA16321	NCBI	strain	99.95	1.38	2089645	59	1	missing	missing	Homo sapiens	0	0	female	0	0	0	0
ERR1857015	2	A	PRJEB14215	Probiogenomics Lab	MAG	100	2.12	2085182	59.08	118	Italy	Europe	Homo sapiens	0	0	female	35	0	0	0
GCA_002108135_1	2	A	PRJNA300965	NCBI	strain	100	0.78	2084232	59	8	missing	missing	Homo sapiens	human	0	female	0	0	0	0
ERR2750400	2	A	PRJEB28097	Probiogenomics Lab	MAG	100	1.21	2082168	59.3921	169	Israel	Asia	Homo sapiens	human feces	0	female	40	0	0	Healthy
ERR526029	2	A	PRJEB6456	Sanger Insitute	MAG	100	2.22	2079012	58.0482	91	Sweden	Europe	0	0	CS	female	0	full_term	breast	0
ERR3277297	2	A	PRJEB32135	Probiogenomics Lab	MAG	99.83	0.65	2077963	59.2426	56	Canada	North America	0	0	0	0	0	0	0	0
GCA_008673205_1	2	A	PRJNA492716	NCBI	MAG	100	0.19	2072318	59.5	27	Australia: Brisbane	Oceania	Homo sapiens	human	0	0	0	0	0	0
ERR2750104	2	A	PRJEB28097	Probiogenomics Lab	MAG	99.98	0.56	2063445	59.2987	26	Israel	Asia	Homo sapiens	human feces	0	female	28	0	0	Healthy
ERR2750098	2	A	PRJEB28097	Probiogenomics Lab	MAG	95.23	3.13	2063338	59.29	34	Israel	Asia	Homo sapiens	human feces	0	female	28	0	0	Healthy
ERR2750101	2	A	PRJEB28097	Probiogenomics Lab	MAG	98.84	3.02	2061929	59.2965	17	Israel	Asia	Homo sapiens	human feces	0	female	28	0	0	Healthy
ERR2750350	2	A	PRJEB28097	Probiogenomics Lab	MAG	99.88	4.02	2061891	59.4371	21	Israel	Asia	Homo sapiens	human feces	0	female	41	0	0	Healthy
GCA_002108155_1	2	A	PRJNA300965	NCBI	strain	100	0.73	2061686	59.5	7	missing	missing	Bos taurus	Bull	0	female	0	0	0	0
ERR2749812	2	A	PRJEB28097	Probiogenomics Lab	MAG	100	0.83	2060262	59.4996	238	Israel	Asia	Homo sapiens	human feces	0	female	31	0	0	Healthy
GCA_000702865_1	2	A	PRJNA223463	NCBI	strain	99.96	0.38	2051152	59.5	10	missing	missing	Homo sapiens	0	0	female	0	0	0	0
ERR2726475	2	A	PRJEB27928	Probiogenomics Lab	MAG	100	0.16	2039198	59.4918	318	Germany	Europe	Homo sapiens	human feces	0	male	64	0	0	0
ERR2750096	2	A	PRJEB28097	Probiogenomics Lab	MAG	98.54	2.52	2033090	59.2477	73	Israel	Asia	Homo sapiens	human feces	0	female	28	0	0	Healthy
ERR525876	2	A	PRJEB6456	Sanger Insitute	MAG	100	3.78	2022136	58.2811	83	Sweden	Europe	Homo sapiens	0	vaginal	female	0	full_term	0	0
ERR2726405	2	A	PRJEB27928	Probiogenomics Lab	MAG	100	0.48	2018728	59.6044	176	Germany	Europe	Homo sapiens	human feces	0	female	62	0	0	0
ERR2726493	2	A	PRJEB27928	Probiogenomics Lab	MAG	100	2.39	2006679	59.3032	25	Germany	Europe	Homo sapiens	human feces	0	female	58	0	0	0
ERR2750492	2	A	PRJEB28097	Probiogenomics Lab	MAG	98.68	2.2	2004437	59.479	139	Israel	Asia	Homo sapiens	human feces	0	female	36	0	0	Healthy
ERR2750349	2	A	PRJEB28097	Probiogenomics Lab	MAG	100	0.12	1997939	59.1693	383	Israel	Asia	Homo sapiens	human feces	0	female	41	0	0	Healthy
ERR247173	2	A	PRJEB1690	Probiogenomics Lab	MAG	99.95	0.52	1988618	59.3689	132	Korea	Asia	Homo sapiens	human feces	0	female	0	0	0	Healthy
DRR070910	2	A	PRJDB4525	Probiogenomics Lab	MAG	99.99	0.53	1974322	59.3597	215	Indonesia:Bali	Asia	Homo sapiens	human feces	0	female	10	0	0	0
ERR526074	2	A	PRJEB6456	Sanger Insitute	MAG	99.84	0.3	1960860	58.0529	145	Sweden	Europe	Homo sapiens	0	vaginal	female	0	full_term	breast	0
AG176_maxbin_004	2	A	PRJEB33885	AWI-Gen 2 Microbiome Project	MAG	98.79	0.61	2084347	59.91	0	Africa	Africa	Homo sapiens	human feces	0	0	32-98	0	0	0
DM151	2	A	PRJEB33885	AWI-Gen 2 Microbiome Project	MAG	96.93	1.59	1859884	59.96	0	Africa	Africa	Homo sapiens	human feces	0	0	32-98	0	0	0
AG355_20	2	A	PRJEB33885	AWI-Gen 2 Microbiome Project	MAG	100	0.94	2248623	59.17	0	Africa	Africa	Homo sapiens	human feces	0	0	32-98	0	0	0
AG094_maxbin_014	2	A	PRJEB33885	AWI-Gen 2 Microbiome Project	MAG	98.64	4.03	2137165	59.83	0	Africa	Africa	Homo sapiens	human feces	0	0	32-98	0	0	0
AG370_53	2	A	PRJEB33885	AWI-Gen 2 Microbiome Project	MAG	100	0.45	2294177	59.48	0	Africa	Africa	Homo sapiens	human feces	0	0	32-98	0	0	0
AG062_109	2	A	PRJEB33885	AWI-Gen 2 Microbiome Project	MAG	99.09	0.42	2353220	59.41	0	Africa	Africa	Homo sapiens	human feces	0	0	32-98	0	0	0
DM068_33	2	A	PRJEB33885	AWI-Gen 2 Microbiome Project	MAG	99.77	0.98	2212302	59.13	0	Africa	Africa	Homo sapiens	human feces	0	0	32-98	0	0	0
AG034_maxbin_012	2	A	PRJEB33885	AWI-Gen 2 Microbiome Project	MAG	98.85	2.12	2077655	59.94	0	Africa	Africa	Homo sapiens	human feces	0	0	32-98	0	0	0
AG461_100	2	A	PRJEB33885	AWI-Gen 2 Microbiome Project	MAG	100	0.83	2153037	59.42	0	Africa	Africa	Homo sapiens	human feces	0	0	32-98	0	0	0
DM045_38	2	A	PRJEB33885	AWI-Gen 2 Microbiome Project	MAG	100	1.36	2376638	59.34	0	Africa	Africa	Homo sapiens	human feces	0	0	32-98	0	0	0
DM114_91	2	A	PRJEB33885	AWI-Gen 2 Microbiome Project	MAG	100	1.21	2426632	59.26	0	Africa	Africa	Homo sapiens	human feces	0	0	32-98	0	0	0
AG154	2	A	PRJEB33885	AWI-Gen 2 Microbiome Project	MAG	98.37	0.45	2035435	59.79	0	Africa	Africa	Homo sapiens	human feces	0	0	32-98	0	0	0
DM021	2	A	PRJEB33885	AWI-Gen 2 Microbiome Project	MAG	96.23	2.54	2011650	59.74	0	Africa	Africa	Homo sapiens	human feces	0	0	32-98	0	0	0
DM063_maxbin_004	2	A	PRJEB33885	AWI-Gen 2 Microbiome Project	MAG	99.55	1.44	2264109	59.54	0	Africa	Africa	Homo sapiens	human feces	0	0	32-98	0	0	0
AG434_maxbin_005	2	A	PRJEB33885	AWI-Gen 2 Microbiome Project	MAG	99.7	1.55	2145317	59.33	0	Africa	Africa	Homo sapiens	human feces	0	0	32-98	0	0	0
AG067_6	2	A	PRJEB33885	AWI-Gen 2 Microbiome Project	MAG	97.95	1.58	2040966	59.71	0	Africa	Africa	Homo sapiens	human feces	0	0	32-98	0	0	0
AG378_maxbin_037	2	A	PRJEB33885	AWI-Gen 2 Microbiome Project	MAG	96.59	4.84	2093508	60.01	0	Africa	Africa	Homo sapiens	human feces	0	0	32-98	0	0	0
DM036_41	2	A	PRJEB33885	AWI-Gen 2 Microbiome Project	MAG	100	1.36	2212236	59.46	0	Africa	Africa	Homo sapiens	human feces	0	0	32-98	0	0	0
AG113	2	A	PRJEB33885	AWI-Gen 2 Microbiome Project	MAG	97.23	0.7	2054114	59.69	0	Africa	Africa	Homo sapiens	human feces	0	0	32-98	0	0	0
AG074_maxbin_009	2	A	PRJEB33885	AWI-Gen 2 Microbiome Project	MAG	97.95	2.77	2207755	59.92	0	Africa	Africa	Homo sapiens	human feces	0	0	32-98	0	0	0
AG321_2	2	C	PRJEB33885	AWI-Gen 2 Microbiome Project	MAG	100	1.36	2388270	59.89	0	Africa	Africa	Homo sapiens	human feces	0	0	32-98	0	0	0
AG328_30	2	C	PRJEB33885	AWI-Gen 2 Microbiome Project	MAG	99.55	2.95	2488067	59.98	0	Africa	Africa	Homo sapiens	human feces	0	0	32-98	0	0	0
AG214_maxbin_018	2	C	PRJEB33885	AWI-Gen 2 Microbiome Project	MAG	99.39	1.1	2626942	60.03	0	Africa	Africa	Homo sapiens	human feces	0	0	32-98	0	0	0
AG290_72	2	C	PRJEB33885	AWI-Gen 2 Microbiome Project	MAG	100	0.61	2406875	59.8	0	Africa	Africa	Homo sapiens	human feces	0	0	32-98	0	0	0
AG101_28	2	C	PRJEB33885	AWI-Gen 2 Microbiome Project	MAG	99.91	2.69	2747383	60.42	0	Africa	Africa	Homo sapiens	human feces	0	0	32-98	0	0	0
AG151_71	2	C	PRJEB33885	AWI-Gen 2 Microbiome Project	MAG	100	0.73	2486879	60.07	0	Africa	Africa	Homo sapiens	human feces	0	0	32-98	0	0	0
AG376_101	2	C	PRJEB33885	AWI-Gen 2 Microbiome Project	MAG	95.48	1.08	2203819	60.27	0	Africa	Africa	Homo sapiens	human feces	0	0	32-98	0	0	0
AG473_maxbin_008	2	C	PRJEB33885	AWI-Gen 2 Microbiome Project	MAG	100	1.14	2322852	60.1	0	Africa	Africa	Homo sapiens	human feces	0	0	32-98	0	0	0
AG344_maxbin_011_sub	2	C	PRJEB33885	AWI-Gen 2 Microbiome Project	MAG	99.09	1.06	2330028	60.58	0	Africa	Africa	Homo sapiens	human feces	0	0	32-98	0	0	0
AG304_1	2	A	PRJEB33885	AWI-Gen 2 Microbiome Project	MAG	99.55	0.45	2210633	59.59	0	Africa	Africa	Homo sapiens	human feces	0	0	32-98	0	0	0
AG428_1	2	A	PRJEB33885	AWI-Gen 2 Microbiome Project	MAG	95.79	2.46	1892198	59.87	0	Africa	Africa	Homo sapiens	human feces	0	0	32-98	0	0	0
AG026	2	A	PRJEB33885	AWI-Gen 2 Microbiome Project	MAG	100	0.77	2049453	59.52	0	Africa	Africa	Homo sapiens	human feces	0	0	32-98	0	0	0
AG032_maxbin_016	2	A	PRJEB33885	AWI-Gen 2 Microbiome Project	MAG	99.55	0.98	2230745	59.77	0	Africa	Africa	Homo sapiens	human feces	0	0	32-98	0	0	0
AG371_83	2	A	PRJEB33885	AWI-Gen 2 Microbiome Project	MAG	100	0.87	2209436	59.36	0	Africa	Africa	Homo sapiens	human feces	0	0	32-98	0	0	0
AG306_42_sub	2	C	PRJEB33885	AWI-Gen 2 Microbiome Project	MAG	98.7	4.47	2656267	59.98	0	Africa	Africa	Homo sapiens	human feces	0	0	32-98	0	0	0
AG316	2	A	PRJEB33885	AWI-Gen 2 Microbiome Project	MAG	95.37	2.58	1875509	59.83	0	Africa	Africa	Homo sapiens	human feces	0	0	32-98	0	0	0
DM134_maxbin_005	2	A	PRJEB33885	AWI-Gen 2 Microbiome Project	MAG	96.89	3.21	2107829	59.87	0	Africa	Africa	Homo sapiens	human feces	0	0	32-98	0	0	0
AG180_65	2	A	PRJEB33885	AWI-Gen 2 Microbiome Project	MAG	99.53	2.5	2274902	59.46	0	Africa	Africa	Homo sapiens	human feces	0	0	32-98	0	0	0
DM170_maxbin_005	2	A	PRJEB33885	AWI-Gen 2 Microbiome Project	MAG	99.55	0.98	2325430	59.51	0	Africa	Africa	Homo sapiens	human feces	0	0	32-98	0	0	0
AG139_maxbin_034	2	A	PRJEB33885	AWI-Gen 2 Microbiome Project	MAG	98.32	3.67	2175797	59.79	0	Africa	Africa	Homo sapiens	human feces	0	0	32-98	0	0	0
AG250_14	2	A	PRJEB33885	AWI-Gen 2 Microbiome Project	MAG	98.48	1.15	2201780	59.67	0	Africa	Africa	Homo sapiens	human feces	0	0	32-98	0	0	0
AG509_maxbin_006	2	A	PRJEB33885	AWI-Gen 2 Microbiome Project	MAG	98.09	1.75	2194988	59.81	0	Africa	Africa	Homo sapiens	human feces	0	0	32-98	0	0	0
DM161_46	2	A	PRJEB33885	AWI-Gen 2 Microbiome Project	MAG	100	1.12	2247946	59.27	0	Africa	Africa	Homo sapiens	human feces	0	0	32-98	0	0	0
AG082_0	2	A	PRJEB33885	AWI-Gen 2 Microbiome Project	MAG	100	4.5	2436859	59.8	0	Africa	Africa	Homo sapiens	human feces	0	0	32-98	0	0	0
AG360_73	2	A	PRJEB33885	AWI-Gen 2 Microbiome Project	MAG	100	0.76	2269462	59.24	0	Africa	Africa	Homo sapiens	human feces	0	0	32-98	0	0	0
DM140_20	2	A	PRJEB33885	AWI-Gen 2 Microbiome Project	MAG	99.95	2.94	2458254	58.86	0	Africa	Africa	Homo sapiens	human feces	0	0	32-98	0	0	0
AG350_33	2	A	PRJEB33885	AWI-Gen 2 Microbiome Project	MAG	99.09	2.35	2698608	59.48	0	Africa	Africa	Homo sapiens	human feces	0	0	32-98	0	0	0
AG077_maxbin_017	2	A	PRJEB33885	AWI-Gen 2 Microbiome Project	MAG	97.05	2.16	2104426	59.69	0	Africa	Africa	Homo sapiens	human feces	0	0	32-98	0	0	0
DM016_maxbin_027	2	A	PRJEB33885	AWI-Gen 2 Microbiome Project	MAG	96.89	3.35	2044710	59.92	0	Africa	Africa	Homo sapiens	human feces	0	0	32-98	0	0	0
DM169_51	2	A	PRJEB33885	AWI-Gen 2 Microbiome Project	MAG	98.98	4.13	2276356	59.15	0	Africa	Africa	Homo sapiens	human feces	0	0	32-98	0	0	0
AG506_111	2	A	PRJEB33885	AWI-Gen 2 Microbiome Project	MAG	100	0.76	2213424	59.31	0	Africa	Africa	Homo sapiens	human feces	0	0	32-98	0	0	0
AG143_maxbin_002	2	A	PRJEB33885	AWI-Gen 2 Microbiome Project	MAG	97.12	1.89	2186626	59.83	0	Africa	Africa	Homo sapiens	human feces	0	0	32-98	0	0	0
DM105_maxbin_009	2	A	PRJEB33885	AWI-Gen 2 Microbiome Project	MAG	99.55	2.58	2165038	60	0	Africa	Africa	Homo sapiens	human feces	0	0	32-98	0	0	0
DM136	2	A	PRJEB33885	AWI-Gen 2 Microbiome Project	MAG	97.8	0.91	1996148	59.66	0	Africa	Africa	Homo sapiens	human feces	0	0	32-98	0	0	0
AG237_4	2	A	PRJEB33885	AWI-Gen 2 Microbiome Project	MAG	97.22	4.2	2100489	60	0	Africa	Africa	Homo sapiens	human feces	0	0	32-98	0	0	0
DM135_maxbin_001	2	A	PRJEB33885	AWI-Gen 2 Microbiome Project	MAG	98.86	2.5	2313274	59.52	0	Africa	Africa	Homo sapiens	human feces	0	0	32-98	0	0	0
AG036_maxbin_009	2	A	PRJEB33885	AWI-Gen 2 Microbiome Project	MAG	100	2.01	2164607	59.51	0	Africa	Africa	Homo sapiens	human feces	0	0	32-98	0	0	0
AG319_maxbin_003_sub	2	A	PRJEB33885	AWI-Gen 2 Microbiome Project	MAG	98.94	3.46	2361388	60.01	0	Africa	Africa	Homo sapiens	human feces	0	0	32-98	0	0	0
DM111_149	2	A	PRJEB33885	AWI-Gen 2 Microbiome Project	MAG	99.17	1.97	2262671	59.39	0	Africa	Africa	Homo sapiens	human feces	0	0	32-98	0	0	0
DM139_67	2	C	PRJEB33885	AWI-Gen 2 Microbiome Project	MAG	100	1.89	2515386	59.88	0	Africa	Africa	Homo sapiens	human feces	0	0	32-98	0	0	0
AG514_49	2	C	PRJEB33885	AWI-Gen 2 Microbiome Project	MAG	100	0.61	2368044	59.83	0	Africa	Africa	Homo sapiens	human feces	0	0	32-98	0	0	0
DM198_maxbin_008	2	A	PRJEB33885	AWI-Gen 2 Microbiome Project	MAG	100	1.36	2298051	59.38	0	Africa	Africa	Homo sapiens	human feces	0	0	32-98	0	0	0
DM074_2	2	A	PRJEB33885	AWI-Gen 2 Microbiome Project	MAG	100	0.45	2150373	59.32	0	Africa	Africa	Homo sapiens	human feces	0	0	32-98	0	0	0
DM020_maxbin_010	2	A	PRJEB33885	AWI-Gen 2 Microbiome Project	MAG	99.55	0.61	2256105	59.63	0	Africa	Africa	Homo sapiens	human feces	0	0	32-98	0	0	0
AG229	2	A	PRJEB33885	AWI-Gen 2 Microbiome Project	MAG	98.81	1.14	1912006	59.82	0	Africa	Africa	Homo sapiens	human feces	0	0	32-98	0	0	0
AG122_maxbin_014	2	A	PRJEB33885	AWI-Gen 2 Microbiome Project	MAG	99.09	2.82	2053969	60.22	0	Africa	Africa	Homo sapiens	human feces	0	0	32-98	0	0	0
AG447_maxbin_020	2	A	PRJEB33885	AWI-Gen 2 Microbiome Project	MAG	98.22	3.37	2172663	59.89	0	Africa	Africa	Homo sapiens	human feces	0	0	32-98	0	0	0
BF059_maxbin_005	2	A	PRJEB33885	AWI-Gen 2 Microbiome Project	MAG	98.48	2.44	2253979	59.92	0	Africa	Africa	Homo sapiens	human feces	0	0	32-98	0	0	0
DM033_83	2	A	PRJEB33885	AWI-Gen 2 Microbiome Project	MAG	97.92	2.59	2366131	59.25	0	Africa	Africa	Homo sapiens	human feces	0	0	32-98	0	0	0
DM029_21	2	A	PRJEB33885	AWI-Gen 2 Microbiome Project	MAG	100	0.7	2345194	59.24	0	Africa	Africa	Homo sapiens	human feces	0	0	32-98	0	0	0
BF147	2	A	PRJEB33885	AWI-Gen 2 Microbiome Project	MAG	96.64	1	1978183	59.82	0	Africa	Africa	Homo sapiens	human feces	0	0	32-98	0	0	0
AG060_maxbin_033_sub	2	A	PRJEB33885	AWI-Gen 2 Microbiome Project	MAG	99.55	3.25	2164941	59.78	0	Africa	Africa	Homo sapiens	human feces	0	0	32-98	0	0	0
BF197_73	2	A	PRJEB33885	AWI-Gen 2 Microbiome Project	MAG	99.7	4.71	2544452	59.48	0	Africa	Africa	Homo sapiens	human feces	0	0	32-98	0	0	0
AG297_maxbin_016	2	A	PRJEB33885	AWI-Gen 2 Microbiome Project	MAG	99.32	0.66	2089841	59.45	0	Africa	Africa	Homo sapiens	human feces	0	0	32-98	0	0	0
AG535	2	A	PRJEB33885	Probiogenomics Lab	MAG	98.21	1.06	1946526	59.82	0	Africa	Africa	Homo sapiens	human feces	0	0	32-98	0	0	0
AG362_63	2	A	PRJEB33885	AWI-Gen 2 Microbiome Project	MAG	100	1.36	2157561	59.44	0	Africa	Africa	Homo sapiens	human feces	0	0	32-98	0	0	0
AG486_61	2	A	PRJEB33885	AWI-Gen 2 Microbiome Project	MAG	98.55	1.59	1945707	60.05	0	Africa	Africa	Homo sapiens	human feces	0	0	32-98	0	0	0
DM092_maxbin_044	2	A	PRJEB33885	AWI-Gen 2 Microbiome Project	MAG	99.32	3.58	2112355	59.81	0	Africa	Africa	Homo sapiens	human feces	0	0	32-98	0	0	0
BF329_20	2	C	PRJEB33885	AWI-Gen 2 Microbiome Project	MAG	99.55	4.7	2681188	59.52	0	Africa	Africa	Homo sapiens	human feces	0	0	32-98	0	0	0
AG187_51	2	C	PRJEB33885	AWI-Gen 2 Microbiome Project	MAG	99.89	0.91	2300924	60.01	0	Africa	Africa	Homo sapiens	human feces	0	0	32-98	0	0	0
AG008_maxbin_008	2	C	PRJEB33885	AWI-Gen 2 Microbiome Project	MAG	97.39	3.69	2373108	60.56	0	Africa	Africa	Homo sapiens	human feces	0	0	32-98	0	0	0
AG247_maxbin_002	2	C	PRJEB33885	AWI-Gen 2 Microbiome Project	MAG	97.27	2.65	2541824	60.43	0	Africa	Africa	Homo sapiens	human feces	0	0	32-98	0	0	0
BF016_20	2	A	PRJEB33885	AWI-Gen 2 Microbiome Project	MAG	97.57	2.5	2107145	59.36	0	Africa	Africa	Homo sapiens	human feces	0	0	32-98	0	0	0
AG377	2	A	PRJEB33885	AWI-Gen 2 Microbiome Project	MAG	95.91	2.44	1856124	60.03	0	Africa	Africa	Homo sapiens	human feces	0	0	32-98	0	0	0
DM102	2	A	PRJEB33885	AWI-Gen 2 Microbiome Project	MAG	96.35	1.74	1859178	59.85	0	Africa	Africa	Homo sapiens	human feces	0	0	32-98	0	0	0
AG353_maxbin_004	2	A	PRJEB33885	AWI-Gen 2 Microbiome Project	MAG	98.18	1.02	2136112	59.66	0	Africa	Africa	Homo sapiens	human feces	0	0	32-98	0	0	0
AG233	2	A	PRJEB33885	AWI-Gen 2 Microbiome Project	MAG	96.16	0.23	1848122	59.95	0	Africa	Africa	Homo sapiens	human feces	0	0	32-98	0	0	0
AG227_112	2	A	PRJEB33885	AWI-Gen 2 Microbiome Project	MAG	100	0	2159408	59.35	0	Africa	Africa	Homo sapiens	human feces	0	0	32-98	0	0	0
AG365_maxbin_031	2	A	PRJEB33885	AWI-Gen 2 Microbiome Project	MAG	97.73	3.94	2260465	59.83	0	Africa	Africa	Homo sapiens	human feces	0	0	32-98	0	0	0
DM032_47	2	A	PRJEB33885	AWI-Gen 2 Microbiome Project	MAG	99.09	3.15	2422853	59.27	0	Africa	Africa	Homo sapiens	human feces	0	0	32-98	0	0	0
AG022_0	2	A	PRJEB33885	AWI-Gen 2 Microbiome Project	MAG	98.71	2.67	2285170	59.03	0	Africa	Africa	Homo sapiens	human feces	0	0	32-98	0	0	0
AG095_149	2	A	PRJEB33885	AWI-Gen 2 Microbiome Project	MAG	97.79	2.16	2425903	59.41	0	Africa	Africa	Homo sapiens	human feces	0	0	32-98	0	0	0
AG208_maxbin_001	2	A	PRJEB33885	AWI-Gen 2 Microbiome Project	MAG	100	2.85	2326366	59.35	0	Africa	Africa	Homo sapiens	human feces	0	0	32-98	0	0	0
BF088_maxbin_001	2	A	PRJEB33885	AWI-Gen 2 Microbiome Project	MAG	100	0.89	2146345	59.34	0	Africa	Africa	Homo sapiens	human feces	0	0	32-98	0	0	0
AG133	2	A	PRJEB33885	AWI-Gen 2 Microbiome Project	MAG	98.03	1.64	1987472	59.84	0	Africa	Africa	Homo sapiens	human feces	0	0	32-98	0	0	0
DM110_69	2	A	PRJEB33885	AWI-Gen 2 Microbiome Project	MAG	98.96	1.49	2162441	59.52	0	Africa	Africa	Homo sapiens	human feces	0	0	32-98	0	0	0
DM182_15	2	A	PRJEB33885	AWI-Gen 2 Microbiome Project	MAG	100	1.68	2210526	59.47	0	Africa	Africa	Homo sapiens	human feces	0	0	32-98	0	0	0
DM163_maxbin_020	2	A	PRJEB33885	AWI-Gen 2 Microbiome Project	MAG	98.33	4.54	2138154	60.03	0	Africa	Africa	Homo sapiens	human feces	0	0	32-98	0	0	0
AG132_maxbin_004_sub	2	A	PRJEB33885	AWI-Gen 2 Microbiome Project	MAG	98.55	3.48	2202634	60.26	0	Africa	Africa	Homo sapiens	human feces	0	0	32-98	0	0	0
DM123_maxbin_003	2	A	PRJEB33885	AWI-Gen 2 Microbiome Project	MAG	100	0.61	2206426	59.54	0	Africa	Africa	Homo sapiens	human feces	0	0	32-98	0	0	0
DM065_67	2	A	PRJEB33885	AWI-Gen 2 Microbiome Project	MAG	99.55	4.85	2351762	59.36	0	Africa	Africa	Homo sapiens	human feces	0	0	32-98	0	0	0
BF337_39	2	A	PRJEB33885	AWI-Gen 2 Microbiome Project	MAG	100	0.8	2320429	59.02	0	Africa	Africa	Homo sapiens	human feces	0	0	32-98	0	0	0
AG128_20	2	A	PRJEB33885	AWI-Gen 2 Microbiome Project	MAG	99.32	3.56	2239276	59.43	0	Africa	Africa	Homo sapiens	human feces	0	0	32-98	0	0	0
AG166_23	2	A	PRJEB33885	AWI-Gen 2 Microbiome Project	MAG	98.26	3.65	2366272	59.52	0	Africa	Africa	Homo sapiens	human feces	0	0	32-98	0	0	0
AG059	2	A	PRJEB33885	AWI-Gen 2 Microbiome Project	MAG	96.82	0.91	1822706	59.83	0	Africa	Africa	Homo sapiens	human feces	0	0	32-98	0	0	0
AG195_maxbin_020	2	A	PRJEB33885	AWI-Gen 2 Microbiome Project	MAG	99.55	0.91	2187220	59.51	0	Africa	Africa	Homo sapiens	human feces	0	0	32-98	0	0	0
AG197_maxbin_009	2	A	PRJEB33885	AWI-Gen 2 Microbiome Project	MAG	99.55	0.61	2191008	59.59	0	Africa	Africa	Homo sapiens	human feces	0	0	32-98	0	0	0
GCA_024460485_1	3	B	PRJNA792599	NCBI	strain	100	0.13	2548534	59	68	USA:Chicago	North America	Homo sapiens	human	0	0	0	0	0	0
GCA_028205185_1	3	C	PRJNA880610	NCBI	strain	100	0.24	2508594	60	19	USA	North America	Homo sapiens	human	0	0	0	0	0	0
GCA_023497865_1	3	A	PRJNA835435	NCBI	strain	100	0.17	2492529	59.5	1	missing	missing	Homo sapiens	human	0	female	0	0	0	0
GCA_028206025_1	3	A	PRJNA880610	NCBI	strain	99.99	0.1	2472868	59.5	35	USA	North America	Homo sapiens	human	0	0	0	0	0	0
GCA_009093245_1	3	C	PRJNA544527	NCBI	strain	100	0.36	2451768	59.5	77	USA:Boston	North America	Homo sapiens	human	0	0	0	0	0	0
GCA_028206185_1	3	A	PRJNA880610	NCBI	strain	99.99	0.1	2434659	59.5	36	USA	North America	Homo sapiens	human	0	0	0	0	0	0
GCA_009094895_1	3	C	PRJNA544527	NCBI	strain	100	0.06	2430653	60	15	USA:Boston	North America	Homo sapiens	human	0	0	0	0	0	0
GCA_009095155_1	3	C	PRJNA544527	NCBI	strain	100	0.33	2430291	60	15	USA:Boston	North America	Homo sapiens	human	0	0	0	0	0	0
GCA_009093655_1	3	C	PRJNA544527	NCBI	strain	100	0.66	2429101	60	22	USA:Boston	North America	Homo sapiens	human	0	0	0	0	0	0
GCA_028206295_1	3	A	PRJNA880610	NCBI	strain	100	0.1	2427240	59.5	31	USA	North America	Homo sapiens	human	0	0	0	0	0	0
GCA_009095485_1	3	C	PRJNA544527	NCBI	strain	100	0.31	2426256	60	36	USA:Boston	North America	Homo sapiens	human	0	0	0	0	0	0
GCA_009094995_1	3	C	PRJNA544527	NCBI	strain	99.99	1.52	2425234	60	34	USA:Boston	North America	Homo sapiens	human	0	0	0	0	0	0
GCA_009094765_1	3	C	PRJNA544527	NCBI	strain	100	0.06	2424235	60	28	USA:Boston	North America	Homo sapiens	human	0	0	0	0	0	0
GCA_015547885_1	3	C	PRJNA637878	NCBI	strain	100	0.28	2423595	60	11	USA	North America	Homo sapiens	human	0	0	0	0	0	0
GCA_009077715_1	3	C	PRJNA544527	NCBI	strain	100	0.17	2422400	60	21	USA:Boston	North America	Homo sapiens	human	0	0	0	0	0	0
GCA_009094075_1	3	C	PRJNA544527	NCBI	strain	100	0.27	2421717	60.5	27	USA:Boston	North America	Homo sapiens	human	0	0	0	0	0	0
GCA_022133115_1	3	B	PRJNA792599	NCBI	strain	100	0.81	2415823	58.5	34	USA:New York	North America	Homo sapiens	human	0	0	0	0	0	0
GCA_009093795_1	3	C	PRJNA544527	NCBI	strain	100	2.2	2414749	60	22	USA:Boston	North America	Homo sapiens	human	0	0	0	0	0	0
GCA_021620745_1	3	A	PRJNA678454	NCBI	MAG	100	0.14	2412203	59.5	231	South Africa: Soweto	Africa	Homo sapiens	human	0	0	0	0	0	0
GCA_009077645_1	3	C	PRJNA544527	NCBI	strain	100	0.17	2408226	60	24	USA:Boston	North America	Homo sapiens	human	0	0	0	0	0	0
GCA_009832825_1	3	C	PRJNA565810	NCBI	strain	100	0.3	2401766	60	1	China	Asia	Homo sapiens	human	0	0	0	0	0	0
GCA_019129365_1	3	B	PRJNA737800	NCBI	strain	100	0.27	2399700	58.5	28	USA:New York	North America	Homo sapiens	human	0	0	0	0	0	0
GCA_015548985_1	3	A	PRJNA637878	NCBI	strain	100	0.63	2398860	59	96	USA	North America	Homo sapiens	human	0	0	0	0	0	0
GCA_009094255_1	3	C	PRJNA544527	NCBI	strain	100	0.43	2398554	60	25	USA:Boston	North America	Homo sapiens	human	0	0	0	0	0	0
GCA_009093265_1	3	C	PRJNA544527	NCBI	strain	100	0.36	2397553	60	14	USA:Boston	North America	Homo sapiens	human	0	0	0	0	0	0
GCA_009094905_1	3	C	PRJNA544527	NCBI	strain	100	0.05	2394398	60	19	USA:Boston	North America	Homo sapiens	human	0	0	0	0	0	0
GCA_019972965_1	3	A	PRJDB11964	NCBI	strain	99.99	0.11	2392818	59	33	Japan	Asia	Homo sapiens	human	0	0	0	0	0	0
GCA_009078255_1	3	C	PRJNA544527	NCBI	strain	100	0.4	2388688	60	35	USA:Boston	North America	Homo sapiens	human	0	0	0	0	0	0
GCA_028204975_1	3	A	PRJNA880610	NCBI	strain	100	0.21	2373046	59	23	USA	North America	Homo sapiens	human	0	0	0	0	0	0
GCA_028198695_1	3	A	PRJNA880610	NCBI	strain	100	0.21	2368523	59.5	23	USA	North America	Homo sapiens	human	0	0	0	0	0	0
GCA_015558565_1	3	A	PRJNA637878	NCBI	strain	100	0.84	2367927	59.5	26	USA	North America	Homo sapiens	human	0	0	0	0	0	0
GCA_009077625_1	3	C	PRJNA544527	NCBI	strain	100	0.17	2367049	60	24	USA:Boston	North America	Homo sapiens	human	0	0	0	0	0	0
GCA_021630945_1	3	A	PRJNA678454	NCBI	MAG	100	0.21	2366737	59.5	60	South Africa: Bushbuckridge	Africa	Homo sapiens	human	0	0	0	0	0	0
GCA_027675045_1	3	C	PRJNA903559	NCBI	strain	100	0.39	2365900	60	24	China: Shenzhen	Asia	Homo sapiens	human	0	0	0	0	0	0
GCA_009094175_1	3	C	PRJNA544527	NCBI	strain	100	0.43	2365807	60	30	USA:Boston	North America	Homo sapiens	human	0	0	0	0	0	0
GCA_009093435_1	3	A	PRJNA544527	NCBI	strain	100	0.36	2358671	58	91	USA:Boston	North America	Homo sapiens	human	0	0	0	0	0	0
GCA_009094205_1	3	C	PRJNA544527	NCBI	strain	99.99	0.2	2357653	60	13	USA:Boston	North America	Homo sapiens	human	0	0	0	0	0	0
GCA_027674825_1	3	C	PRJNA903559	NCBI	strain	100	0.57	2357556	60	28	China: Shenzhen	Asia	Homo sapiens	human	0	0	0	0	0	0
GCA_022714705_1	3	A	PRJNA747761	NCBI	MAG	99.99	0.11	2356021	59.5	80	USA	North America	Homo sapiens	human	0	0	0	0	0	0
GCA_009153215_1	3	C	PRJNA544527	NCBI	strain	100	0.33	2355795	60	20	USA:Boston	North America	Homo sapiens	human	0	0	0	0	0	0
GCA_027664095_1	3	C	PRJNA903559	NCBI	strain	96.55	0.76	2353531	59.5	38	China: Shenzhen	Asia	Homo sapiens	human	0	0	0	0	0	0
GCA_009095615_1	3	A	PRJNA544527	NCBI	strain	100	0.33	2353399	59	37	USA:Boston	North America	Homo sapiens	human	0	0	0	0	0	0
GCA_028198315_1	3	B	PRJNA880610	NCBI	strain	100	0.39	2352379	58.5	13	USA	North America	Homo sapiens	human	0	0	0	0	0	0
GCA_009148265_1	3	C	PRJNA544527	NCBI	strain	100	0.31	2352335	60	15	USA:Boston	North America	Homo sapiens	human	0	0	0	0	0	0
GCA_027667855_1	3	A	PRJNA903559	NCBI	strain	100	0.05	2350050	59.5	23	China: Shenzhen	Asia	Homo sapiens	human	0	0	0	0	0	0
GCA_009093925_1	3	C	PRJNA544527	NCBI	strain	100	0.08	2349127	60	46	USA:Boston	North America	Homo sapiens	human	0	0	0	0	0	0
GCA_009077545_1	3	C	PRJNA544527	NCBI	strain	100	0.16	2347764	60	43	USA:Boston	North America	Homo sapiens	human	0	0	0	0	0	0
GCA_009093885_1	3	C	PRJNA544527	NCBI	strain	100	0.06	2347305	60	76	USA:Boston	North America	Homo sapiens	human	0	0	0	0	0	0
GCA_028204855_1	3	A	PRJNA880610	NCBI	strain	99.99	0.31	2346289	59	23	USA	North America	Homo sapiens	human	0	0	0	0	0	0
GCA_009076985_1	3	A	PRJNA544527	NCBI	strain	100	1.79	2341839	59	45	USA:Boston	North America	Homo sapiens	human	0	0	0	0	0	0
GCA_028205175_1	3	A	PRJNA880610	NCBI	strain	100	0.21	2339561	59.5	24	USA	North America	Homo sapiens	human	0	0	0	0	0	0
GCA_028206575_1	3	A	PRJNA880610	NCBI	strain	100	0.31	2338311	59.5	18	USA	North America	Homo sapiens	human	0	0	0	0	0	0
GCA_028204785_1	3	A	PRJNA880610	NCBI	strain	99.99	0.31	2338274	59.5	15	USA	North America	Homo sapiens	human	0	0	0	0	0	0
GCA_028205205_1	3	A	PRJNA880610	NCBI	strain	99.99	0.1	2337853	59.5	21	USA	North America	Homo sapiens	human	0	0	0	0	0	0
GCA_027680225_1	3	A	PRJNA903559	NCBI	strain	100	0.37	2336768	59	20	China: Shenzhen	Asia	Homo sapiens	human	0	0	0	0	0	0
GCA_027689275_1	3	A	PRJNA903559	NCBI	strain	100	0.22	2336048	59	22	China: Shenzhen	Asia	Homo sapiens	human	0	0	0	0	0	0
GCA_028205755_1	3	A	PRJNA880610	NCBI	strain	100	0.25	2332675	59.5	9	USA	North America	Homo sapiens	human	0	0	0	0	0	0
GCA_027680115_1	3	A	PRJNA903559	NCBI	strain	100	0.1	2330180	59	26	China: Shenzhen	Asia	Homo sapiens	human	0	0	0	0	0	0
GCA_027664845_1	3	C	PRJNA903559	NCBI	strain	100	1.26	2324377	60	21	China: Shenzhen	Asia	Homo sapiens	human	0	0	0	0	0	0
GCA_019131675_1	3	B	PRJNA737800	NCBI	strain	100	0.29	2323245	58.5	31	USA:New York	North America	Homo sapiens	human	0	0	0	0	0	0
GCA_009093315_1	3	A	PRJNA544527	NCBI	strain	100	0.41	2319713	59.5	11	USA:Boston	North America	Homo sapiens	human	0	0	0	0	0	0
GCA_025992935_1	3	A	PRJNA798244	NCBI	MAG	100	0.88	2319425	59.5	1	missing	missing	Homo sapiens	human	0	female	0	0	0	0
GCA_009077585_1	3	C	PRJNA544527	NCBI	strain	100	0.17	2317333	60	22	USA:Boston	North America	Homo sapiens	human	0	0	0	0	0	0
GCA_036814365_1	3	A	PRJNA1039543	NCBI	strain	99.99	0.05	2314761	59.5	35	Thailand: Bangkok	North America	Homo sapiens	human	0	0	0	0	0	0
GCA_028206265_1	3	A	PRJNA880610	NCBI	strain	99.99	0.05	2311171	59.5	21	USA	North America	Homo sapiens	human	0	0	0	0	0	0
GCA_022135445_1	3	A	PRJNA792599	NCBI	strain	99.99	0.11	2309366	59	36	USA:Chicago	North America	Homo sapiens	human	0	0	0	0	0	0
GCA_022135325_1	3	A	PRJNA792599	NCBI	strain	100	0.66	2308340	59	36	USA:Chicago	North America	Homo sapiens	human	0	0	0	0	0	0
GCA_029855065_1	3	A	PRJNA954850	NCBI	strain	100	0.15	2306390	59.5	1	USA: Lincoln	North America	Homo sapiens	human	0	0	0	0	0	0
GCA_027670265_1	3	A	PRJNA903559	NCBI	strain	99.99	0.23	2306333	59.5	24	China: Shenzhen	Asia	Homo sapiens	human	0	0	0	0	0	0
GCA_027668055_1	3	A	PRJNA903559	NCBI	strain	99.99	0.23	2300175	59.5	16	China: Shenzhen	Asia	Homo sapiens	human	0	0	0	0	0	0
GCA_023708445_1	3	A	PRJDB13556	NCBI	MAG	100	0.14	2291369	59.5	32	missing	missing	Homo sapiens	human	0	female	0	0	0	0
GCA_029340235_1	3	A	PRJNA918362	NCBI	strain	100	0.87	2288093	59.5	30	United Kingdom: Addenbrooke's hospital	North America	Homo sapiens	human	0	0	0	0	0	0
GCA_028206125_1	3	A	PRJNA880610	NCBI	strain	100	0.3	2287132	59.5	16	USA	North America	Homo sapiens	human	0	0	0	0	0	0
GCA_028205775_1	3	A	PRJNA880610	NCBI	strain	99.99	1.42	2285710	59.5	34	USA	North America	Homo sapiens	human	0	0	0	0	0	0
GCA_015553955_1	3	A	PRJNA637878	NCBI	strain	100	0.32	2283316	59.5	20	USA	North America	Homo sapiens	human	0	0	0	0	0	0
GCA_009077615_1	3	C	PRJNA544527	NCBI	strain	100	0.17	2283044	60	43	USA:Boston	North America	Homo sapiens	human	0	0	0	0	0	0
GCA_009093985_1	3	C	PRJNA544527	NCBI	strain	100	0.79	2282189	60	55	USA:Boston	North America	Homo sapiens	human	0	0	0	0	0	0
GCA_015553925_1	3	A	PRJNA637878	NCBI	strain	100	0.39	2281113	59.5	11	USA	North America	Homo sapiens	human	0	0	0	0	0	0
GCA_028205435_1	3	A	PRJNA880610	NCBI	strain	99.99	0.22	2280279	59.5	17	USA	North America	Homo sapiens	human	0	0	0	0	0	0
GCA_028205295_1	3	A	PRJNA880610	NCBI	strain	99.99	0.1	2280038	59.5	13	USA	North America	Homo sapiens	human	0	0	0	0	0	0
GCA_028206585_1	3	A	PRJNA880610	NCBI	strain	100	0.33	2279253	59.5	19	USA	North America	Homo sapiens	human	0	0	0	0	0	0
GCA_027688555_1	3	A	PRJNA903559	NCBI	strain	100	0.26	2278685	59.5	31	China: Shenzhen	Asia	Homo sapiens	human	0	0	0	0	0	0
GCA_027678985_1	3	A	PRJNA903559	NCBI	strain	99.99	0.2	2278684	59.5	22	China: Shenzhen	Asia	Homo sapiens	human	0	0	0	0	0	0
GCA_009093805_1	3	C	PRJNA544527	NCBI	strain	100	0.43	2277838	60	17	USA:Boston	North America	Homo sapiens	human	0	0	0	0	0	0
GCA_009093295_1	3	C	PRJNA544527	NCBI	strain	100	0.32	2277364	60	17	USA:Boston	North America	Homo sapiens	human	0	0	0	0	0	0
GCA_009093345_1	3	C	PRJNA544527	NCBI	strain	100	0.42	2276560	60	18	USA:Boston	North America	Homo sapiens	human	0	0	0	0	0	0
GCA_027679275_1	3	A	PRJNA903559	NCBI	strain	100	1.09	2276524	59.5	18	China: Shenzhen	Asia	Homo sapiens	human	0	0	0	0	0	0
GCA_028205455_1	3	A	PRJNA880610	NCBI	strain	99.99	0.23	2276327	59.5	15	USA	North America	Homo sapiens	human	0	0	0	0	0	0
GCA_009077535_1	3	C	PRJNA544527	NCBI	strain	100	0.17	2276185	60	29	USA:Boston	North America	Homo sapiens	human	0	0	0	0	0	0
GCA_009077515_1	3	C	PRJNA544527	NCBI	strain	100	0.17	2275693	60	31	USA:Boston	North America	Homo sapiens	human	0	0	0	0	0	0
GCA_009077555_1	3	C	PRJNA544527	NCBI	strain	100	0.17	2274309	60	30	USA:Boston	North America	Homo sapiens	human	0	0	0	0	0	0
GCA_028198285_1	3	A	PRJNA880610	NCBI	strain	100	0.14	2273522	59.5	12	USA	North America	Homo sapiens	human	0	0	0	0	0	0
GCA_027680425_1	3	A	PRJNA903559	NCBI	strain	100	0.1	2270521	59.5	17	China: Shenzhen	Asia	Homo sapiens	human	0	0	0	0	0	0
GCA_022720935_1	3	A	PRJNA747761	NCBI	MAG	100	0.11	2270258	59.5	86	USA	North America	Homo sapiens	human	0	0	0	0	0	0
GCA_009094265_1	3	A	PRJNA544527	NCBI	strain	100	0.43	2268129	57.5	101	USA:Boston	North America	Homo sapiens	human	0	0	0	0	0	0
GCA_027674505_1	3	A	PRJNA903559	NCBI	strain	100	0.49	2267953	59	16	China: Shenzhen	Asia	Homo sapiens	human	0	0	0	0	0	0
GCA_028199075_1	3	A	PRJNA880610	NCBI	strain	99.99	0.1	2265949	59.5	30	USA	North America	Homo sapiens	human	0	0	0	0	0	0
GCA_028199135_1	3	A	PRJNA880610	NCBI	strain	100	0.27	2265865	59.5	27	USA	North America	Homo sapiens	human	0	0	0	0	0	0
GCA_015560095_1	3	A	PRJNA637878	NCBI	strain	100	0.79	2265784	59.5	16	USA	North America	Homo sapiens	human	0	0	0	0	0	0
GCA_028204715_1	3	A	PRJNA880610	NCBI	strain	99.9	0.21	2265717	59.5	19	USA	North America	Homo sapiens	human	0	0	0	0	0	0
GCA_028204675_1	3	A	PRJNA880610	NCBI	strain	99.99	0.3	2265112	59.5	17	USA	North America	Homo sapiens	human	0	0	0	0	0	0
GCA_028204315_1	3	A	PRJNA880610	NCBI	strain	100	0.47	2264482	59.5	15	USA	North America	Homo sapiens	human	0	0	0	0	0	0
GCA_018785705_1	3	A	PRJNA548918	NCBI	strain	99.99	0.1	2263282	59	30	Ireland	Europe	Homo sapiens	human	0	0	0	0	0	0
GCA_028205075_1	3	A	PRJNA880610	NCBI	strain	100	0.21	2262869	59.5	20	USA	North America	Homo sapiens	human	0	0	0	0	0	0
GCA_028205135_1	3	A	PRJNA880610	NCBI	strain	100	0.21	2262693	59.5	31	USA	North America	Homo sapiens	human	0	0	0	0	0	0
GCA_009077005_1	3	A	PRJNA544527	NCBI	strain	100	0.39	2261983	59	66	USA:Boston	North America	Homo sapiens	human	0	0	0	0	0	0
GCA_028205995_1	3	A	PRJNA880610	NCBI	strain	99.99	0.13	2259452	59.5	11	USA	North America	Homo sapiens	human	0	0	0	0	0	0
GCA_018785715_1	3	A	PRJNA548918	NCBI	strain	99.99	0.36	2257425	59	28	Ireland	Europe	Homo sapiens	human	0	0	0	0	0	0
GCA_027663065_1	3	C	PRJNA903559	NCBI	strain	99.99	0.15	2255737	59.5	24	China: Shenzhen	Asia	Homo sapiens	human	0	0	0	0	0	0
GCA_028206005_1	3	A	PRJNA880610	NCBI	strain	99.99	0.1	2251645	59.5	22	USA	North America	Homo sapiens	human	0	0	0	0	0	0
GCA_027674835_1	3	A	PRJNA903559	NCBI	strain	100	0.39	2249956	59	16	China: Shenzhen	Asia	Homo sapiens	human	0	0	0	0	0	0
GCA_028198645_1	3	A	PRJNA880610	NCBI	strain	100	0.4	2246887	59.5	30	USA	North America	Homo sapiens	human	0	0	0	0	0	0
GCA_027663325_1	3	C	PRJNA903559	NCBI	strain	100	0.62	2245312	59.5	22	China: Shenzhen	Asia	Homo sapiens	human	0	0	0	0	0	0
GCA_027664925_1	3	B	PRJNA903559	NCBI	strain	99.99	0.33	2242707	59	37	China: Shenzhen	Asia	Homo sapiens	human	0	0	0	0	0	0
GCA_027665025_1	3	B	PRJNA903559	NCBI	strain	100	0.51	2242055	59	27	China: Shenzhen	Asia	Homo sapiens	human	0	0	0	0	0	0
GCA_027667545_1	3	A	PRJNA903559	NCBI	strain	100	0.59	2240765	59	34	China: Shenzhen	Asia	Homo sapiens	human	0	0	0	0	0	0
GCA_020686885_1	3	A	PRJNA767532	NCBI	strain	99.98	0.84	2236187	59.5	46	Germany: Aachen	Europe	Homo sapiens	human	0	0	0	0	0	0
GCA_028204875_1	3	A	PRJNA880610	NCBI	strain	100	0.21	2235012	59.5	24	USA	North America	Homo sapiens	human	0	0	0	0	0	0
GCA_028198875_1	3	A	PRJNA880610	NCBI	strain	99.99	0.11	2234009	59	21	USA	North America	Homo sapiens	human	0	0	0	0	0	0
GCA_019127685_1	3	A	PRJNA737800	NCBI	strain	99.99	0.1	2227675	59.5	21	USA:New York	North America	Homo sapiens	human	0	0	0	0	0	0
GCA_009094675_1	3	A	PRJNA544527	NCBI	strain	100	0.6	2226228	59.5	22	USA:Boston	North America	Homo sapiens	human	0	0	0	0	0	0
GCA_009094325_1	3	A	PRJNA544527	NCBI	strain	100	0.43	2225702	59.5	21	USA:Boston	North America	Homo sapiens	human	0	0	0	0	0	0
GCA_009148315_1	3	A	PRJNA544527	NCBI	strain	100	0.31	2224412	59.5	23	USA:Boston	North America	Homo sapiens	human	0	0	0	0	0	0
GCA_028205975_1	3	A	PRJNA880610	NCBI	strain	99.99	0.1	2223131	59.5	16	USA	North America	Homo sapiens	human	0	0	0	0	0	0
GCA_015548665_1	3	A	PRJNA637878	NCBI	strain	100	0.33	2222729	59.5	12	USA	North America	Homo sapiens	human	0	0	0	0	0	0
GCA_028205015_1	3	A	PRJNA880610	NCBI	strain	100	0.21	2222704	59.5	18	USA	North America	Homo sapiens	human	0	0	0	0	0	0
GCA_027686185_1	3	A	PRJNA903559	NCBI	strain	100	0.29	2221839	59	14	China: Shenzhen	Asia	Homo sapiens	human	0	0	0	0	0	0
GCA_009093495_1	3	A	PRJNA544527	NCBI	strain	100	0.36	2220835	59.5	54	USA:Boston	North America	Homo sapiens	human	0	0	0	0	0	0
GCA_027669735_1	3	A	PRJNA903559	NCBI	strain	100	2.09	2220082	59	23	China: Shenzhen	Asia	Homo sapiens	human	0	0	0	0	0	0
GCA_009093375_1	3	A	PRJNA544527	NCBI	strain	100	0.36	2219665	59.5	22	USA:Boston	North America	Homo sapiens	human	0	0	0	0	0	0
GCA_016069975_1	3	A	PRJNA656137	NCBI	strain	100	0.19	2218534	59.5	12	Russia: Moscow	Europe	Homo sapiens	human	0	0	0	0	0	0
GCA_023708585_1	3	A	PRJDB13556	NCBI	MAG	100	0.13	2217646	59.5	15	missing	missing	Homo sapiens	human	0	female	0	0	0	0
GCA_017815835_1	3	A	PRJNA628852	NCBI	strain	100	0.59	2212477	59	1	Italy	Europe	Homo sapiens	human	0	0	0	0	0	0
GCA_027664445_1	3	A	PRJNA903559	NCBI	strain	100	0.27	2211038	59.5	8	China: Shenzhen	Asia	Homo sapiens	human	0	0	0	0	0	0
GCA_027664355_1	3	A	PRJNA903559	NCBI	strain	99.93	2.51	2210854	59.5	7	China: Shenzhen	Asia	Homo sapiens	human	0	0	0	0	0	0
GCA_028206725_1	3	A	PRJNA880610	NCBI	strain	99.99	0.05	2209480	59	33	USA	North America	Homo sapiens	human	0	0	0	0	0	0
GCA_009093255_1	3	A	PRJNA544527	NCBI	strain	100	0.4	2208078	59.5	25	USA:Boston	North America	Homo sapiens	human	0	0	0	0	0	0
GCA_019734235_1	3	A	PRJNA612981	NCBI	strain	100	0.21	2206591	59.5	17	China	Asia	Homo sapiens	human	0	0	0	0	0	0
GCA_027682745_1	3	A	PRJNA903559	NCBI	strain	100	0.66	2202449	59	19	China: Shenzhen	Asia	Homo sapiens	human	0	0	0	0	0	0
GCA_009077745_1	3	A	PRJNA544527	NCBI	strain	100	0.17	2202169	59.5	19	USA:Boston	North America	Homo sapiens	human	0	0	0	0	0	0
GCA_027659485_1	3	A	PRJNA903559	NCBI	strain	99.81	2.67	2202168	59	36	China: Shenzhen	Asia	Homo sapiens	human	0	0	0	0	0	0
GCA_009077765_1	3	A	PRJNA544527	NCBI	strain	100	0.17	2201729	59.5	14	USA:Boston	North America	Homo sapiens	human	0	0	0	0	0	0
GCA_027662625_1	3	A	PRJNA903559	NCBI	strain	100	0.42	2199800	59.5	17	China: Shenzhen	Asia	Homo sapiens	human	0	0	0	0	0	0
GCA_009147345_1	3	A	PRJNA544527	NCBI	strain	100	0.33	2199613	59.5	12	USA:Boston	North America	Homo sapiens	human	0	0	0	0	0	0
GCA_009077825_1	3	A	PRJNA544527	NCBI	strain	100	0.17	2199313	59.5	13	USA:Boston	North America	Homo sapiens	human	0	0	0	0	0	0
GCA_009078185_1	3	A	PRJNA544527	NCBI	strain	100	0.56	2199231	59.5	13	USA:Boston	North America	Homo sapiens	human	0	0	0	0	0	0
GCA_009078025_1	3	A	PRJNA544527	NCBI	strain	100	0.56	2199209	59.5	11	USA:Boston	North America	Homo sapiens	human	0	0	0	0	0	0
GCA_009078155_1	3	A	PRJNA544527	NCBI	strain	100	0.42	2198719	59.5	11	USA:Boston	North America	Homo sapiens	human	0	0	0	0	0	0
GCA_009078235_1	3	A	PRJNA544527	NCBI	strain	100	0.8	2198618	59.5	13	USA:Boston	North America	Homo sapiens	human	0	0	0	0	0	0
GCA_029340105_1	3	A	PRJNA918362	NCBI	strain	99.99	0.05	2198272	59.5	29	United Kingdom: Addenbrooke's hospital	North America	Homo sapiens	human	0	0	0	0	0	0
GCA_028204995_1	3	A	PRJNA880610	NCBI	strain	100	0.21	2197259	59	22	USA	North America	Homo sapiens	human	0	0	0	0	0	0
GCA_028206015_1	3	A	PRJNA880610	NCBI	strain	99.99	0.22	2194298	59	43	USA	North America	Homo sapiens	human	0	0	0	0	0	0
GCA_037265175_1	3	A	PRJNA947377	NCBI	MAG	99.99	0.07	2192848	59.5	23	Germany: Essen	North America	Homo sapiens	human	0	0	0	0	0	0
GCA_028206115_1	3	A	PRJNA880610	NCBI	strain	99.99	0.11	2190879	59	49	USA	North America	Homo sapiens	human	0	0	0	0	0	0
GCA_028205155_1	3	A	PRJNA880610	NCBI	strain	100	0.21	2189073	59.5	16	USA	North America	Homo sapiens	human	0	0	0	0	0	0
GCA_036801665_1	3	A	PRJNA843551	NCBI	MAG	100	0.87	2188866	59.5	17	missing	missing	Homo sapiens	gut	0	female	0	0	0	0
GCA_028206085_1	3	A	PRJNA880610	NCBI	strain	99.99	0.1	2188622	59	72	USA	North America	Homo sapiens	human	0	0	0	0	0	0
GCA_028198765_1	3	A	PRJNA880610	NCBI	strain	100	0.21	2187910	59	16	USA	North America	Homo sapiens	human	0	0	0	0	0	0
GCA_028368165_1	3	A	PRJNA880610	NCBI	strain	100	0.16	2185835	59	14	USA	North America	Homo sapiens	human	0	0	0	0	0	0
GCA_009077435_1	3	A	PRJNA544527	NCBI	strain	100	0.17	2185818	59.5	7	USA:Boston	North America	Homo sapiens	human	0	0	0	0	0	0
GCA_028198885_1	3	A	PRJNA880610	NCBI	strain	99.99	0.1	2185029	59	14	USA	North America	Homo sapiens	human	0	0	0	0	0	0
GCA_027683385_1	3	A	PRJNA903559	NCBI	strain	100	0.64	2181313	59.5	20	China: Shenzhen	Asia	Homo sapiens	human	0	0	0	0	0	0
GCA_009094125_1	3	A	PRJNA544527	NCBI	strain	100	1.45	2180636	59.5	14	USA:Boston	North America	Homo sapiens	human	0	0	0	0	0	0
GCA_009077145_1	3	A	PRJNA544527		strain	100	0.36	2178098	59.5	12	USA:Boston	North America	Homo sapiens	human	0	0	0	0	0	0
GCA_019734295_1	3	A	PRJNA612981	NCBI	strain	100	0.42	2174389	59	17	China	Asia	Homo sapiens	human	0	0	0	0	0	0
GCA_028205915_1	3	A	PRJNA880610	NCBI	strain	99.99	0.1	2173553	59.5	12	USA	North America	Homo sapiens	human	0	0	0	0	0	0
GCA_018378575_1	3	A	PRJNA698986	NCBI	MAG	99.99	2.01	2173407	59.5	29	USA: Pittsburgh	North America	Homo sapiens	human	0	0	0	0	0	0
GCA_027699045_1	3	A	PRJNA903559	NCBI	strain	100	0.4	2171544	59	13	China: Shenzhen	Asia	Homo sapiens	human	0	0	0	0	0	0
GCA_028205905_1	3	A	PRJNA880610	NCBI	strain	99.99	0.22	2170261	59.5	15	USA	North America	Homo sapiens	human	0	0	0	0	0	0
GCA_019128025_1	3	A	PRJNA737800	NCBI	strain	99.99	0.18	2170114	59.5	21	USA:New York	North America	Homo sapiens	human	0	0	0	0	0	0
GCA_027683145_1	3	A	PRJNA903559	NCBI	strain	100	0.4	2170069	59	18	China: Shenzhen	Asia	Homo sapiens	human	0	0	0	0	0	0
GCA_009077345_1	3	A	PRJNA544527	NCBI	strain	100	0.17	2169571	59.5	9	USA:Boston	North America	Homo sapiens	human	0	0	0	0	0	0
GCA_009077325_1	3	A	PRJNA544527	NCBI	strain	99.99	0.17	2169428	59.5	8	USA:Boston	North America	Homo sapiens	human	0	0	0	0	0	0
GCA_015554265_1	3	A	PRJNA637878	NCBI	strain	100	0.43	2169011	59.5	45	USA	North America	Homo sapiens	human	0	0	0	0	0	0
GCA_009077455_1	3	A	PRJNA544527	NCBI	strain	100	0.17	2168982	59.5	6	USA:Boston	North America	Homo sapiens	human	0	0	0	0	0	0
GCA_028205675_1	3	A	PRJNA880610	NCBI	strain	100	0.25	2166915	59.5	19	USA	North America	Homo sapiens	human	0	0	0	0	0	0
GCA_014524935_1	3	A	PRJNA628660	NCBI	strain	100	0.33	2163875	59	12	Spain	Europe	Homo sapiens	human	0	0	0	0	0	0
GCA_019127775_1	3	A	PRJNA737800	NCBI	strain	99.99	0.31	2163657	59.5	18	USA:New York	North America	Homo sapiens	human	0	0	0	0	0	0
GCA_037260875_1	3	A	PRJNA947377	NCBI	MAG	100	0.27	2163306	59.5	40	Germany: Essen	North America	Homo sapiens	human	0	0	0	0	0	0
GCA_025542935_1	3	A	PRJNA722408	NCBI	MAG	100	0.39	2163138	59.5	13	United Kingdom: Norwich	Europe	Homo sapiens	human	0	0	0	0	0	0
GCA_028205465_1	3	A	PRJNA880610	NCBI	strain	100	0.25	2161570	59.5	21	USA	North America	Homo sapiens	human	0	0	0	0	0	0
GCA_009077375_1	3	A	PRJNA544527	NCBI	strain	100	0.16	2160936	59.5	7	USA:Boston	North America	Homo sapiens	human	0	0	0	0	0	0
GCA_028199085_1	3	A	PRJNA880610	NCBI	strain	99.99	0.31	2160532	59	11	USA	North America	Homo sapiens	human	0	0	0	0	0	0
GCA_027665765_1	3	A	PRJNA903559	NCBI	strain	100	0.42	2159866	59.5	19	China: Shenzhen	Asia	Homo sapiens	human	0	0	0	0	0	0
GCA_028206465_1	3	A	PRJNA880610	NCBI	strain	100	0.12	2159066	59.5	14	USA	North America	Homo sapiens	human	0	0	0	0	0	0
GCA_028206355_1	3	A	PRJNA880610	NCBI	strain	100	0.42	2158507	59.5	12	USA	North America	Homo sapiens	human	0	0	0	0	0	0
GCA_028206385_1	3	A	PRJNA880610	NCBI	strain	100	0.34	2158277	59.5	10	USA	North America	Homo sapiens	human	0	0	0	0	0	0
GCA_027695025_1	3	A	PRJNA903559	NCBI	strain	100	0.5	2156454	59	21	China: Shenzhen	Asia	Homo sapiens	human	0	0	0	0	0	0
GCA_019127835_1	3	A	PRJNA737800	NCBI	strain	99.99	0.12	2155546	59.5	19	USA:New York	North America	Homo sapiens	human	0	0	0	0	0	0
GCA_027677245_1	3	A	PRJNA903559	NCBI	strain	100	0.27	2154856	59.5	29	China: Shenzhen	Asia	Homo sapiens	human	0	0	0	0	0	0
GCA_027690405_1	3	A	PRJNA903559	NCBI	strain	100	0.25	2154822	59	19	China: Shenzhen	Asia	Homo sapiens	human	0	0	0	0	0	0
GCA_027690155_1	3	A	PRJNA903559	NCBI	strain	100	0.25	2154579	59	21	China: Shenzhen	Asia	Homo sapiens	human	0	0	0	0	0	0
GCA_028204185_1	3	A	PRJNA880610	NCBI	strain	100	0.41	2153823	59	13	USA	North America	Homo sapiens	human	0	0	0	0	0	0
GCA_028198595_1	3	A	PRJNA880610	NCBI	strain	100	0.34	2153095	59	8	USA	North America	Homo sapiens	human	0	0	0	0	0	0
GCA_027667065_1	3	A	PRJNA903559	NCBI	strain	99.96	0.23	2152291	59.5	31	China: Shenzhen	Asia	Homo sapiens	human	0	0	0	0	0	0
GCA_009094165_1	3	A	PRJNA544527	NCBI	strain	100	0.31	2150585	59.5	10	USA:Boston	North America	Homo sapiens	human	0	0	0	0	0	0
GCA_028204255_1	3	A	PRJNA880610	NCBI	strain	99.99	0.1	2150401	59	17	USA	North America	Homo sapiens	human	0	0	0	0	0	0
GCA_027659405_1	3	A	PRJNA903559	NCBI	strain	100	0.45	2149383	59	17	China: Shenzhen	Asia	Homo sapiens	human	0	0	0	0	0	0
GCA_009077475_1	3	A	PRJNA544527	NCBI	strain	100	0.17	2148137	59.5	21	USA:Boston	North America	Homo sapiens	human	0	0	0	0	0	0
GCA_009147285_1	3	A	PRJNA544527	NCBI	strain	100	0.33	2146529	59.5	9	USA:Boston	North America	Homo sapiens	human	0	0	0	0	0	0
GCA_009094115_1	3	A	PRJNA544527	NCBI	strain	100	0.33	2146058	59.5	13	USA:Boston	North America	Homo sapiens	human	0	0	0	0	0	0
GCA_028204275_1	3	A	PRJNA880610	NCBI	strain	100	0.44	2145759	59	15	USA	North America	Homo sapiens	human	0	0	0	0	0	0
GCA_028204465_1	3	A	PRJNA880610	NCBI	strain	99.99	0.3	2145344	59	13	USA	North America	Homo sapiens	human	0	0	0	0	0	0
GCA_028204435_1	3	A	PRJNA880610	NCBI	strain	100	0.1	2142927	59	12	USA	North America	Homo sapiens	human	0	0	0	0	0	0
GCA_009077335_1	3	A	PRJNA544527	NCBI	strain	100	0.56	2142789	59.5	7	USA:Boston	North America	Homo sapiens	human	0	0	0	0	0	0
GCA_025992735_1	3	A	PRJNA798244	NCBI	MAG	100	0.3	2141389	59.5	1	missing	missing	Homo sapiens	human	0	female	0	0	0	0
GCA_015557685_1	3	A	PRJNA637878	NCBI	strain	100	1.23	2139956	59	11	USA	North America	Homo sapiens	human	0	0	0	0	0	0
GCA_027673835_1	3	A	PRJNA903559	NCBI	strain	100	0.27	2139783	59.5	26	China: Shenzhen	Asia	Homo sapiens	human	0	0	0	0	0	0
GCA_028206235_1	3	A	PRJNA880610	NCBI	strain	99.99	0.1	2136236	59.5	12	USA	North America	Homo sapiens	human	0	0	0	0	0	0
GCA_015558415_1	3	A	PRJNA637878	NCBI	strain	100	0.43	2134526	59.5	13	USA	North America	Homo sapiens	human	0	0	0	0	0	0
GCA_027671425_1	3	A	PRJNA903559	NCBI	strain	100	0.31	2134515	59.5	116	China: Shenzhen	Asia	Homo sapiens	human	0	0	0	0	0	0
GCA_036832375_1	3	A	PRJNA843551	NCBI	MAG	100	0.27	2129351	59.5	22	missing	missing	Homo sapiens	gut	0	female	0	0	0	0
GCA_019041975_1	3	A	PRJNA737800	NCBI	strain	100	0.27	2128899	59.5	35	USA:New York	North America	Homo sapiens	human	0	0	0	0	0	0
GCA_036814965_1	3	A	PRJNA1021011	NCBI	strain	99.99	0.12	2127130	59.5	18	Thailand: Bangkok	North America	Homo sapiens	human	0	0	0	0	0	0
GCA_019042045_1	3	A	PRJNA737800	NCBI	strain	100	0.1	2125574	59.5	33	USA:New York	North America	Homo sapiens	human	0	0	0	0	0	0
GCA_037249505_1	3	A	PRJNA947377	NCBI	MAG	100	0.24	2124434	59.5	23	Germany: Essen	North America	Homo sapiens	human	0	0	0	0	0	0
GCA_027675505_1	3	A	PRJNA903559	NCBI	strain	100	0.46	2124062	59.5	16	China: Shenzhen	Asia	Homo sapiens	human	0	0	0	0	0	0
GCA_036740855_1	3	A	PRJNA843551	NCBI	MAG	99.99	0.05	2118868	59.5	15	missing	missing	Homo sapiens	gut	0	female	0	0	0	0
GCA_009148275_1	3	A	PRJNA544527	NCBI	strain	100	0.33	2117014	58.5	32	USA:Boston	North America	Homo sapiens	human	0	0	0	0	0	0
GCA_027680435_1	3	A	PRJNA903559	NCBI	strain	100	0.43	2111027	59.5	24	China: Shenzhen	Asia	Homo sapiens	human	0	0	0	0	0	0
GCA_027680245_1	3	A	PRJNA903559	NCBI	strain	99.93	0.61	2109669	59.5	18	China: Shenzhen	Asia	Homo sapiens	human	0	0	0	0	0	0
GCA_027683605_1	3	A	PRJNA903559	NCBI	strain	100	0.31	2109255	59.5	15	China: Shenzhen	Asia	Homo sapiens	human	0	0	0	0	0	0
GCA_022136605_1	3	A	PRJNA792599	NCBI	strain	99.99	0.15	2108118	59.5	63	USA:Chicago	North America	Homo sapiens	human	0	0	0	0	0	0
GCA_027660605_1	3	A	PRJNA903559	NCBI	strain	100	0.57	2105720	59	27	China: Shenzhen	Asia	Homo sapiens	human	0	0	0	0	0	0
GCA_028198445_1	3	A	PRJNA880610	NCBI	strain	100	0.19	2105556	59	14	USA	North America	Homo sapiens	human	0	0	0	0	0	0
GCA_028205655_1	3	A	PRJNA880610	NCBI	strain	100	0.28	2102174	59.5	22	USA	North America	Homo sapiens	human	0	0	0	0	0	0
GCA_028199035_1	3	A	PRJNA880610	NCBI	strain	99.99	0.31	2101456	59.5	15	USA	North America	Homo sapiens	human	0	0	0	0	0	0
GCA_028198805_1	3	A	PRJNA880610	NCBI	strain	100	0.21	2097967	59.5	20	USA	North America	Homo sapiens	human	0	0	0	0	0	0
GCA_028205795_1	3	A	PRJNA880610	NCBI	strain	99.99	0.1	2097917	59.5	16	USA	North America	Homo sapiens	human	0	0	0	0	0	0
GCA_028205255_1	3	A	PRJNA880610	NCBI	strain	100	0.24	2097813	59.5	25	USA	North America	Homo sapiens	human	0	0	0	0	0	0
GCA_028198275_1	3	A	PRJNA880610	NCBI	strain	100	0.41	2097249	59.5	17	USA	North America	Homo sapiens	human	0	0	0	0	0	0
GCA_028205665_1	3	A	PRJNA880610	NCBI	strain	100	0.26	2097199	59.5	11	USA	North America	Homo sapiens	human	0	0	0	0	0	0
GCA_028205495_1	3	A	PRJNA880610	NCBI	strain	99.99	0.25	2096192	59.5	19	USA	North America	Homo sapiens	human	0	0	0	0	0	0
GCA_022720255_1	3	A	PRJNA747761	NCBI	MAG	99.99	0.15	2095293	59.5	92	USA	North America	Homo sapiens	human	0	0	0	0	0	0
GCA_028198575_1	3	A	PRJNA880610	NCBI	strain	100	0.15	2092266	59.5	124	USA	North America	Homo sapiens	human	0	0	0	0	0	0
GCA_009094365_1	3	A	PRJNA544527	NCBI	strain	100	0.56	2088612	59	15	USA:Boston	North America	Homo sapiens	human	0	0	0	0	0	0
GCA_009093535_1	3	A	PRJNA544527	NCBI	strain	100	0.37	2080097	59	12	USA:Boston	North America	Homo sapiens	human	0	0	0	0	0	0
GCA_036297485_1	3	A	PRJNA964705	NCBI	MAG	99.99	0.11	2078247	59.5	23	USA: Marshfield	North America	Homo sapiens	human	0	0	0	0	0	0
GCA_009094475_1	3	A	PRJNA544527	NCBI	strain	100	0.43	2076346	59	11	USA:Boston	North America	Homo sapiens	human	0	0	0	0	0	0
GCA_009093515_1	3	A	PRJNA544527	NCBI	strain	100	0.36	2073007	59	15	USA:Boston	North America	Homo sapiens	human	0	0	0	0	0	0
GCA_036809585_1	3	A	PRJNA843551	NCBI	MAG	99.99	0.05	2064138	59.5	32	missing	missing	Homo sapiens	gut	0	female	0	0	0	0
GCA_013249115_1	3	A	PRJNA574342	NCBI	strain	100	1.44	2063860	59	11	missing	missing	Homo sapiens	human	0	female	0	0	0	0
GCA_018381815_1	3	A	PRJNA698986	NCBI	MAG	100	0.34	2061549	59	40	USA: Pittsburgh	North America	Homo sapiens	human	0	0	0	0	0	0
GCA_036809545_1	3	A	PRJNA843551	NCBI	MAG	99.99	0.12	2060361	59.5	29	missing	missing	Homo sapiens	gut	0	female	0	0	0	0
GCA_036740795_1	3	A	PRJNA843551	NCBI	MAG	99.99	0.36	2059544	59	26	missing	missing	Homo sapiens	gut	0	female	0	0	0	0
GCA_009093555_1	3	A	PRJNA544527	NCBI	strain	100	0.36	2058333	59	190	USA:Boston	North America	Homo sapiens	human	0	0	0	0	0	0
GCA_027695195_1	3	A	PRJNA903559	NCBI	strain	100	0.49	2038410	59	10	China: Shenzhen	Asia	Homo sapiens	human	0	0	0	0	0	0
GCA_028198755_1	3	A	PRJNA880610	NCBI	strain	100	0.21	2037347	59.5	19	USA	North America	Homo sapiens	human	0	0	0	0	0	0
GCA_037228735_1	3	A	PRJNA947377	NCBI	MAG	100	0.3	2022138	60	27	Germany: Essen	North America	Homo sapiens	human	0	0	0	0	0	0
GCA_036780345_1	3	A	PRJNA843551	NCBI	MAG	100	0.11	1832398	60	78	missing	missing	Homo sapiens	gut	0	female	0	0	0	0
GCA_039759855_1	4	A	PRJNA1093465	NCBI	strain	99.09	2.42	2554074	59.5	35	USA: New York	North America	Homo sapiens	human	0	0	0	0	0	0
GCA_040917985_1	4	C	PRJNA1093465	NCBI	strain	99.94	0.2	2502214	60	53	USA: New York	North America	Homo sapiens	human	0	0	0	0	0	0
GCA_040918025_1	4	C	PRJNA1093465	NCBI	strain	99.98	0.27	2500387	60	42	USA: New York	North America	Homo sapiens	human	0	0	0	0	0	0
GCA_040917945_1	4	C	PRJNA1093465	NCBI	strain	100	0.27	2499890	60	38	USA: New York	North America	Homo sapiens	human	0	0	0	0	0	0
GCA_040917995_1	4	C	PRJNA1093465	NCBI	strain	99.99	0.43	2498407	60	22	USA: New York	North America	Homo sapiens	human	0	0	0	0	0	0
GCA_039759915_1	4	A	PRJNA1093465	NCBI	strain	100	0.18	2444659	59.5	28	USA: New York	North America	Homo sapiens	human	0	0	0	0	0	0
GCA_039759815_1	4	A	PRJNA1093465	NCBI	strain	99.64	0.69	2434433	59.5	34	USA: New York	North America	Homo sapiens	human	0	0	0	0	0	0
GCA_040911665_1	4	A	PRJNA1093465	NCBI	strain	100	0.26	2429961	59.5	176	USA: New York	North America	Homo sapiens	human	0	0	0	0	0	0
GCA_039754455_1	4	B	PRJNA1093465	NCBI	strain	99.99	3.21	2416496	58.5	23	USA: New York	North America	Homo sapiens	human	0	0	0	0	0	0
GCA_039754515_1	4	B	PRJNA1093465	NCBI	strain	98.84	0.55	2416021	58.5	30	USA: New York	North America	Homo sapiens	human	0	0	0	0	0	0
GCA_934880235_1	4	A	PRJEB50699	NCBI	MAG	99.99	1.35	2409654	59.5	37	missing	missing	Homo sapiens	human	0	female	0	0	0	0
GCA_934828765_1	4	A	PRJEB50699	NCBI	MAG	99.99	0.18	2402267	59.5	24	missing	missing	Homo sapiens	human	0	female	0	0	0	0
GCA_039914165_1	4	A	PRJNA880610	NCBI	strain	99.99	0.07	2393585	59.5	30	USA	North America	Homo sapiens	human	0	0	0	0	0	0
GCA_039734185_1	4	A	PRJNA1093465	NCBI	strain	99.99	0.07	2392127	59.5	35	USA: New York	North America	Homo sapiens	human	0	0	0	0	0	0
GCA_934834545_1	4	A	PRJEB50699	NCBI	MAG	99.99	0.18	2384181	59.5	17	missing	missing	Homo sapiens	human	0	female	0	0	0	0
GCA_039914015_1	4	A	PRJNA880610	NCBI	strain	99.99	0.3	2382520	59	35	USA	North America	Homo sapiens	human	0	0	0	0	0	0
GCA_040917805_1	4	A	PRJNA1093465	NCBI	strain	99.94	0.52	2377574	59.5	22	USA: New York	North America	Homo sapiens	human	0	0	0	0	0	0
GCA_040921885_1	4	C	PRJNA1093465	NCBI	strain	100	0.08	2375345	60	127	USA: New York	North America	Homo sapiens	human	0	0	0	0	0	0
GCA_040921845_1	4	C	PRJNA1093465	NCBI	strain	100	0.04	2375236	60	139	USA: New York	North America	Homo sapiens	human	0	0	0	0	0	0
GCA_039759755_1	4	A	PRJNA1093465	NCBI	strain	99.98	0.41	2372449	59.5	33	USA: New York	North America	Homo sapiens	human	0	0	0	0	0	0
GCA_039914035_1	4	A	PRJNA880610	NCBI	strain	99.99	0.31	2371635	59	42	USA	North America	Homo sapiens	human	0	0	0	0	0	0
GCA_934839665_1	4	A	PRJEB50699	NCBI	MAG	100	0.11	2366368	59.5	27	missing	missing	Homo sapiens	human	0	female	0	0	0	0
GCA_040917845_1	4	B	PRJNA1093465	NCBI	strain	99.99	0.15	2352088	58.5	25	USA: New York	North America	Homo sapiens	human	0	0	0	0	0	0
GCA_039759835_1	4	A	PRJNA1093465	NCBI	strain	100	0.42	2345797	59.5	20	USA: New York	North America	Homo sapiens	human	0	0	0	0	0	0
GCA_040917885_1	4	B	PRJNA1093465	NCBI	strain	99.99	0.22	2345633	58.5	31	USA: New York	North America	Homo sapiens	human	0	0	0	0	0	0
GCA_040921865_1	4	C	PRJNA1093465	NCBI	strain	100	0.31	2342459	60	151	USA: New York	North America	Homo sapiens	human	0	0	0	0	0	0
GCA_039759975_1	4	A	PRJNA1093465	NCBI	strain	100	0.5	2338442	59.5	35	USA: New York	North America	Homo sapiens	human	0	0	0	0	0	0
GCA_039759995_1	4	A	PRJNA1093465	NCBI	strain	99.99	0.66	2337967	59.5	22	USA: New York	North America	Homo sapiens	human	0	0	0	0	0	0
GCA_039914155_1	4	A	PRJNA880610	NCBI	strain	99.99	0.09	2337120	59.5	27	USA	North America	Homo sapiens	human	0	0	0	0	0	0
GCA_934880365_1	4	A	PRJEB50699	NCBI	MAG	99.96	3.29	2336829	59.5	49	missing	missing	Homo sapiens	human	0	female	0	0	0	0
GCA_039914215_1	4	A	PRJNA880610	NCBI	strain	99.99	1.14	2336337	59.5	32	USA	North America	Homo sapiens	human	0	0	0	0	0	0
GCA_039914195_1	4	A	PRJNA880610	NCBI	strain	99.99	0.05	2335681	59.5	36	USA	North America	Homo sapiens	human	0	0	0	0	0	0
GCA_040911565_1	4	A	PRJNA1093465	NCBI	strain	99.96	0.22	2330436	59.5	33	USA: New York	North America	Homo sapiens	human	0	0	0	0	0	0
GCA_040917785_1	4	A	PRJNA1093465	NCBI	strain	100	0.04	2328715	59	56	USA: New York	North America	Homo sapiens	human	0	0	0	0	0	0
GCA_934837665_1	4	A	PRJEB50699	NCBI	MAG	100	0.34	2327527	59.5	38	missing	missing	Homo sapiens	human	0	female	0	0	0	0
GCA_040917905_1	4	A	PRJNA1093465	NCBI	strain	99.99	0.24	2319297	59.5	22	USA: New York	North America	Homo sapiens	human	0	0	0	0	0	0
GCA_040927705_1	4	A	PRJNA1093465	NCBI	strain	99.99	0.4	2315574	59	23	USA: New York	North America	Homo sapiens	human	0	0	0	0	0	0
GCA_040917755_1	4	A	PRJNA1093465	NCBI	strain	100	0.06	2312296	59.5	31	USA: New York	North America	Homo sapiens	human	0	0	0	0	0	0
GCA_039733735_1	4	B	PRJNA1093465	NCBI	strain	99.99	0.14	2310791	58.5	22	USA: New York	North America	Homo sapiens	human	0	0	0	0	0	0
GCA_040917825_1	4	A	PRJNA1093465	NCBI	strain	99.99	0.2	2305340	59.5	31	USA: New York	North America	Homo sapiens	human	0	0	0	0	0	0
GCA_934838175_1	4	A	PRJEB50699	NCBI	MAG	100	0.13	2303583	59.5	31	missing	missing	Homo sapiens	human	0	female	0	0	0	0
GCA_039913915_1	4	A	PRJNA880610	NCBI	strain	97.86	1.37	2300980	59.5	102	USA	North America	Homo sapiens	human	0	0	0	0	0	0
GCA_040917745_1	4	A	PRJNA1093465	NCBI	strain	99.99	0.06	2294759	59.5	27	USA: New York	North America	Homo sapiens	human	0	0	0	0	0	0
GCA_039913935_1	4	A	PRJNA880610	NCBI	strain	99.99	0.31	2293677	59.5	38	USA	North America	Homo sapiens	human	0	0	0	0	0	0
GCA_042855145_1	4	A	PRJDB17661	NCBI	strain	99.73	1.9	2291597	59.5	1	missing	missing	Homo sapiens	human	0	female	0	0	0	0
GCA_039913955_1	4	A	PRJNA880610	NCBI	strain	100	0.31	2285173	59.5	70	USA	North America	Homo sapiens	human	0	0	0	0	0	0
GCA_039913835_1	4	A	PRJNA880610	NCBI	strain	99.99	0.35	2284284	59	57	USA	North America	Homo sapiens	human	0	0	0	0	0	0
GCA_040911625_1	4	A	PRJNA1093465	NCBI	strain	100	0.17	2282191	59	37	USA: New York	North America	Homo sapiens	human	0	0	0	0	0	0
GCA_040927825_1	4	A	PRJNA1093465	NCBI	strain	100	0.49	2281302	59.5	17	USA: New York	North America	Homo sapiens	human	0	0	0	0	0	0
GCA_039845465_1	4	A	PRJNA880610	NCBI	strain	100	0.29	2280047	59.5	34	USA	North America	Homo sapiens	human	0	0	0	0	0	0
GCA_037315645_1	4	A	PRJNA947377	NCBI	MAG	100	0.22	2279338	59.5	35	Germany: Essen	North America	Homo sapiens	human	0	0	0	0	0	0
GCA_040092835_1	4	A	PRJNA996881	NCBI	strain	99.99	0.48	2279175	59	20	Germany:Aachen	Europe	Homo sapiens	human	0	0	0	0	0	0
GCA_040927905_1	4	A	PRJNA1093465	NCBI	strain	100	0.5	2278265	59	19	USA: New York	North America	Homo sapiens	human	0	0	0	0	0	0
GCA_040927885_1	4	A	PRJNA1093465	NCBI	strain	100	0.44	2278091	59	31	USA: New York	North America	Homo sapiens	human	0	0	0	0	0	0
GCA_040911685_1	4	A	PRJNA1093465	NCBI	strain	100	4.18	2277345	59.5	46	USA: New York	North America	Homo sapiens	human	0	0	0	0	0	0
GCA_964259255_1	4	A	PRJEB64565	NCBI	strain	99.94	0.29	2276716	59.5	23	Australia	Oceania	0	0	0	0	0	0	0	0
GCA_040917565_1	4	A	PRJNA1093465	NCBI	strain	100	0.15	2275764	59	34	USA: New York	North America	Homo sapiens	human	0	0	0	0	0	0
GCA_040911705_1	4	A	PRJNA1093465	NCBI	strain	100	0.26	2275594	59.5	41	USA: New York	North America	Homo sapiens	human	0	0	0	0	0	0
GCA_964259265_1	4	A	PRJEB64565	NCBI	strain	100	0.44	2274655	59.5	23	Australia	Oceania	0	0	0	0	0	0	0	0
GCA_039839925_1	4	A	PRJNA880610	NCBI	strain	99.99	0.71	2273676	59.5	49	USA	North America	Homo sapiens	human	0	0	0	0	0	0
GCA_040911585_1	4	A	PRJNA1093465	NCBI	strain	99.97	0.28	2272626	59	29	USA: New York	North America	Homo sapiens	human	0	0	0	0	0	0
GCA_040917965_1	4	A	PRJNA1093465	NCBI	strain	100	0.28	2272595	59.5	36	USA: New York	North America	Homo sapiens	human	0	0	0	0	0	0
GCA_040911765_1	4	A	PRJNA1093465	NCBI	strain	100	0.3	2272258	59.5	80	USA: New York	North America	Homo sapiens	human	0	0	0	0	0	0
GCA_039913975_1	4	A	PRJNA880610	NCBI	strain	99.99	0.31	2272034	59.5	40	USA	North America	Homo sapiens	human	0	0	0	0	0	0
GCA_040918045_1	4	A	PRJNA1093465	NCBI	strain	99.97	1.13	2271578	59.5	25	USA: New York	North America	Homo sapiens	human	0	0	0	0	0	0
GCA_039914135_1	4	A	PRJNA880610	NCBI	strain	99.97	0.07	2269198	59.5	52	USA	North America	Homo sapiens	human	0	0	0	0	0	0
GCA_039914075_1	4	A	PRJNA880610	NCBI	strain	99.99	0.25	2267936	59.5	53	USA	North America	Homo sapiens	human	0	0	0	0	0	0
GCA_039914055_1	4	A	PRJNA880610	NCBI	strain	100	0.31	2264609	59.5	40	USA	North America	Homo sapiens	human	0	0	0	0	0	0
GCA_039914095_1	4	A	PRJNA880610	NCBI	strain	99.97	0.06	2262872	59.5	38	USA	North America	Homo sapiens	human	0	0	0	0	0	0
GCA_040917705_1	4	A	PRJNA1093465	NCBI	strain	100	1.02	2262252	59.5	93	USA: New York	North America	Homo sapiens	human	0	0	0	0	0	0
GCA_040092935_1	4	A	PRJNA996881	NCBI	strain	99.73	0.33	2261179	59.5	26	Germany:Aachen	Europe	Homo sapiens	human	0	0	0	0	0	0
GCA_039912825_1	4	A	PRJNA880610	NCBI	strain	100	3.1	2258376	59	311	USA	North America	Homo sapiens	human	0	0	0	0	0	0
GCA_040917665_1	4	A	PRJNA1093465	NCBI	strain	100	0.38	2257705	59.5	93	USA: New York	North America	Homo sapiens	human	0	0	0	0	0	0
GCA_041329775_1	4	A	PRJNA1052403	NCBI	MAG	98.82	2.25	2257650	59.5	13	China: Beijing	Asia	Homo sapiens	human	0	0	0	0	0	0
GCA_040917625_1	4	A	PRJNA1093465	NCBI	strain	100	0.16	2256638	59.5	76	USA: New York	North America	Homo sapiens	human	0	0	0	0	0	0
GCA_040911645_1	4	A	PRJNA1093465	NCBI	strain	99.94	0.31	2256228	59.5	27	USA: New York	North America	Homo sapiens	human	0	0	0	0	0	0
GCA_040917685_1	4	A	PRJNA1093465	NCBI	strain	100	0.22	2256120	59.5	79	USA: New York	North America	Homo sapiens	human	0	0	0	0	0	0
GCA_040917605_1	4	A	PRJNA1093465	NCBI	strain	100	0.44	2256024	59.5	95	USA: New York	North America	Homo sapiens	human	0	0	0	0	0	0
GCA_039734205_1	4	A	PRJNA1093465	NCBI	strain	100	0.09	2255423	59.5	71	USA: New York	North America	Homo sapiens	human	0	0	0	0	0	0
GCA_039760035_1	4	A	PRJNA1093465	NCBI	strain	100	0.16	2254437	59.5	23	USA: New York	North America	Homo sapiens	human	0	0	0	0	0	0
GCA_040917645_1	4	A	PRJNA1093465	NCBI	strain	100	0.17	2254247	59.5	66	USA: New York	North America	Homo sapiens	human	0	0	0	0	0	0
GCA_039760115_1	4	A	PRJNA1093465	NCBI	strain	100	0.39	2252925	59.5	33	USA: New York	North America	Homo sapiens	human	0	0	0	0	0	0
GCA_039913715_1	4	A	PRJNA880610	NCBI	strain	100	0.6	2251739	59	37	USA	North America	Homo sapiens	human	0	0	0	0	0	0
GCA_039760075_1	4	A	PRJNA1093465	NCBI	strain	100	0.35	2250746	59.5	35	USA: New York	North America	Homo sapiens	human	0	0	0	0	0	0
GCA_040927805_1	4	A	PRJNA1093465	NCBI	strain	100	0.27	2249349	59	33	USA: New York	North America	Homo sapiens	human	0	0	0	0	0	0
GCA_039913875_1	4	A	PRJNA880610	NCBI	strain	100	3.88	2242524	59	18	USA	North America	Homo sapiens	human	0	0	0	0	0	0
GCA_039913795_1	4	A	PRJNA880610	NCBI	strain	100	0.58	2239721	59	22	USA	North America	Homo sapiens	human	0	0	0	0	0	0
GCA_958405465_1	4	A	PRJEB62838	NCBI	MAG	100	0.4	2239589	59.5	30	missing	missing	Homo sapiens	human feces	0	female	0	0	0	0
GCA_039913855_1	4	A	PRJNA880610	NCBI	strain	99.97	0.89	2238789	59	22	USA	North America	Homo sapiens	human	0	0	0	0	0	0
GCA_039913815_1	4	A	PRJNA880610	NCBI	strain	99.99	0.15	2238657	59	20	USA	North America	Homo sapiens	human	0	0	0	0	0	0
GCA_040917525_1	4	A	PRJNA1093465	NCBI	strain	99.94	0.38	2238513	59.5	34	USA: New York	North America	Homo sapiens	human	0	0	0	0	0	0
GCA_040917585_1	4	A	PRJNA1093465	NCBI	strain	99.99	0.22	2238440	59.5	56	USA: New York	North America	Homo sapiens	human	0	0	0	0	0	0
GCA_039063605_1	4	A	PRJNA1093465	NCBI	strain	99.99	1.53	2238382	59.5	61	USA: New York	North America	Homo sapiens	human	0	0	0	0	0	0
GCA_948470375_1	4	A	PRJEB58054	NCBI	MAG	99.98	0.34	2238176	59.5	121	Canada	North America	mouse	mouse gut metagenome	#N/A	0	0	#N/A	#N/A	0
GCA_040917505_1	4	A	PRJNA1093465	NCBI	strain	100	0.25	2237699	59.5	23	USA: New York	North America	Homo sapiens	human	0	0	0	0	0	0
GCA_964259415_1	4	A	PRJEB64565	NCBI	strain	96.49	2.35	2237556	59.5	9	Australia	Oceania	0	0	0	0	0	0	0	0
GCA_039913995_1	4	A	PRJNA880610	NCBI	strain	99.99	0.31	2236943	59.5	75	USA	North America	Homo sapiens	human	0	0	0	0	0	0
GCA_040917545_1	4	A	PRJNA1093465	NCBI	strain	100	0.36	2236721	59.5	27	USA: New York	North America	Homo sapiens	human	0	0	0	0	0	0
GCA_040917725_1	4	A	PRJNA1093465	NCBI	strain	100	0.04	2235457	59	28	USA: New York	North America	Homo sapiens	human	0	0	0	0	0	0
GCA_039913755_1	4	A	PRJNA880610	NCBI	strain	99.99	0.13	2226520	59	77	USA	North America	Homo sapiens	human	0	0	0	0	0	0
GCA_959602985_1	4	A	PRJEB63522	NCBI	MAG	99.99	0.42	2224733	59.5	18	China	Asia	Homo sapiens	human feces	0	0	0	0	0	0
GCA_958444265_1	4	A	PRJEB62820	NCBI	MAG	100	0.39	2224122	59.5	15	Germany	Europe	Homo sapiens	human feces	0	0	0	0	0	0
GCA_040921745_1	4	A	PRJNA1093465	NCBI	strain	99.89	0.31	2222744	59.5	157	USA: New York	North America	Homo sapiens	human	0	0	0	0	0	0
GCA_040921785_1	4	A	PRJNA1093465	NCBI	strain	100	0.07	2221166	59.5	39	USA: New York	North America	Homo sapiens	human	0	0	0	0	0	0
GCA_039759795_1	4	A	PRJNA1093465	NCBI	strain	99.91	0.61	2221027	59.5	82	USA: New York	North America	Homo sapiens	human	0	0	0	0	0	0
GCA_040921805_1	4	A	PRJNA1093465	NCBI	strain	100	0.06	2219944	59.5	42	USA: New York	North America	Homo sapiens	human	0	0	0	0	0	0
GCA_039760015_1	4	A	PRJNA1093465	NCBI	strain	99.99	0.63	2219882	59.5	25	USA: New York	North America	Homo sapiens	human	0	0	0	0	0	0
GCA_039760135_1	4	A	PRJNA1093465	NCBI	strain	99.97	0.65	2219611	59.5	37	USA: New York	North America	Homo sapiens	human	0	0	0	0	0	0
GCA_039760055_1	4	A	PRJNA1093465	NCBI	strain	100	0.67	2219054	59.5	31	USA: New York	North America	Homo sapiens	human	0	0	0	0	0	0
GCA_959598755_1	4	B	PRJEB63177	NCBI	MAG	100	0.85	2218857	59.5	50	Malaysia	Oceania	Homo sapiens	human feces	0	0	0	0	0	0
GCA_040921825_1	4	A	PRJNA1093465	NCBI	strain	100	0.04	2216959	59.5	173	USA: New York	North America	Homo sapiens	human	0	0	0	0	0	0
GCA_964259545_1	4	B	PRJEB64565	NCBI	strain	96.02	0.74	2216168	59	16	Australia	Oceania	0	0	0	0	0	0	0	0
GCA_039913895_1	4	A	PRJNA880610	NCBI	strain	99.99	0.22	2215567	59	68	USA	North America	Homo sapiens	human	0	0	0	0	0	0
GCA_040097985_1	4	A	PRJNA996881	NCBI	strain	100	0.69	2214160	59.5	25	Germany:Aachen	Europe	Homo sapiens	human	0	0	0	0	0	0
GCA_964259125_1	4	A	PRJEB64565	NCBI	strain	99.97	0.6	2213738	59.5	12	Australia	Oceania	0	0	0	0	0	0	0	0
GCA_040098265_1	4	A	PRJNA996881	NCBI	strain	99.99	0.73	2212975	59.5	18	Germany:Aachen	Europe	Homo sapiens	human	0	0	0	0	0	0
GCA_037461215_1	4	A	PRJNA947377	NCBI	MAG	98.95	0.25	2209637	59.5	32	Germany: Essen	North America	Homo sapiens	human	0	0	0	0	0	0
GCA_040917925_1	4	A	PRJNA1093465	NCBI	strain	100	0.24	2208375	59.5	27	USA: New York	North America	Homo sapiens	human	0	0	0	0	0	0
GCA_964241255_1	4	A	PRJEB45397	NCBI	strain	100	1.47	2207683	59.5	20	missing	missing	Homo sapiens	0	0	female	0	0	0	0
GCA_041324935_1	4	A	PRJNA1052403	NCBI	MAG	99.96	0.44	2206983	59	5	China: Beijing	Asia	Homo sapiens	human	0	0	0	0	0	0
GCA_040911605_1	4	A	PRJNA1093465	NCBI	strain	99.99	0.2	2204770	59.5	35	USA: New York	North America	Homo sapiens	human	0	0	0	0	0	0
GCA_964239665_1	4	A	PRJEB45397	NCBI	strain	99.99	0.14	2201327	59.5	17	missing	missing	Homo sapiens	0	0	female	0	0	0	0
GCA_039063575_1	4	A	PRJNA1093465	NCBI	strain	99.99	0.2	2200569	59.5	37	USA: New York	North America	Homo sapiens	human	0	0	0	0	0	0
GCA_963559195_1	4	A	PRJEB67522	NCBI	MAG	100	0.21	2199491	59.5	25	USA	North America	Homo sapiens	cat gut	0	0	0	0	0	0
GCA_039754595_1	4	A	PRJNA1093465	NCBI	strain	95.93	0.82	2194012	59	215	USA: New York	North America	Homo sapiens	human	0	0	0	0	0	0
GCA_039754535_1	4	A	PRJNA1093465	NCBI	strain	99.74	0.14	2189268	59	53	USA: New York	North America	Homo sapiens	human	0	0	0	0	0	0
GCA_039754495_1	4	A	PRJNA1093465	NCBI	strain	100	0.06	2187021	59	261	USA: New York	North America	Homo sapiens	human	0	0	0	0	0	0
GCA_958442985_1	4	A	PRJEB62692	NCBI	MAG	100	0.44	2186007	59.5	46	China	Asia	Homo sapiens	human feces	0	0	0	0	0	0
GCA_964238785_1	4	A	PRJEB45397	NCBI	strain	96.34	0.1	2185153	59.5	19	missing	missing	Homo sapiens	0	0	female	0	0	0	0
GCA_039733785_1	4	A	PRJNA1093465	NCBI	strain	100	0.4	2181602	59	60	USA: New York	North America	Homo sapiens	human	0	0	0	0	0	0
GCA_039067245_1	4	A	PRJNA1093465	NCBI	strain	100	0.94	2180783	59	25	USA: New York	North America	Homo sapiens	human	0	0	0	0	0	0
GCA_934880205_1	4	A	PRJEB50699	NCBI	MAG	99.99	0.27	2175970	59.5	57	missing	missing	Homo sapiens	human	0	female	0	0	0	0
GCA_958417555_1	4	A	PRJEB62824	NCBI	MAG	100	0.44	2175046	59.5	33	Sweden	Europe	Homo sapiens	human feces	0	0	0	0	0	0
GCA_039760175_1	4	A	PRJNA1093465	NCBI	strain	100	0.14	2174376	59.5	25	USA: New York	North America	Homo sapiens	human	0	0	0	0	0	0
GCA_039760155_1	4	A	PRJNA1093465	NCBI	strain	98.45	0.94	2173918	59.5	16	USA: New York	North America	Homo sapiens	human	0	0	0	0	0	0
GCA_964259155_1	4	B	PRJEB64565	NCBI	strain	100	0.94	2172124	59.5	16	Australia	Oceania	0	0	0	0	0	0	0	0
GCA_041331535_1	4	A	PRJNA1052403	NCBI	MAG	99.55	2.34	2171601	59	3	China: Beijing	Asia	Homo sapiens	human	0	0	0	0	0	0
GCA_040927925_1	4	A	PRJNA1093465	NCBI	strain	100	0.29	2167605	59.5	34	USA: New York	North America	Homo sapiens	human	0	0	0	0	0	0
GCA_040921725_1	4	A	PRJNA1093465	NCBI	strain	99.99	0.34	2167427	59.5	85	USA: New York	North America	Homo sapiens	human	0	0	0	0	0	0
GCA_958424885_1	4	A	PRJEB62821	NCBI	MAG	100	0.44	2164784	59.5	14	missing	missing	Homo sapiens	human feces	0	female	0	0	0	0
GCA_037298845_1	4	A	PRJNA947377	NCBI	MAG	99.98	0.23	2161074	59.5	42	Germany: Essen	North America	Homo sapiens	human	0	0	0	0	0	0
GCA_040927765_1	4	A	PRJNA1093465	NCBI	strain	99.99	0.42	2160752	59	29	USA: New York	North America	Homo sapiens	human	0	0	0	0	0	0
GCA_959024635_1	4	A	PRJEB63401	NCBI	MAG	99.99	0.98	2159270	59.5	23	USA	North America	Homo sapiens	human feces	0	0	0	0	0	0
GCA_964259065_1	4	B	PRJEB64565	NCBI	strain	99.51	1.89	2158934	59.5	11	Australia	Oceania	0	0	0	0	0	0	0	0
GCA_964259315_1	4	B	PRJEB64565	NCBI	strain	100	0.39	2158124	59.5	12	Australia	Oceania	0	0	0	0	0	0	0	0
GCA_040927985_1	4	A	PRJNA1093465	NCBI	strain	99.99	0.3	2157068	59.5	42	USA: New York	North America	Homo sapiens	human	0	0	0	0	0	0
GCA_964260485_1	4	A		NCBI	strain	99.99	0.21	2155372	59	14	Australia	Oceania	0	0	0	0	0	0	0	0
GCA_959026205_1	4	A	PRJEB63337	NCBI	MAG	100	0.42	2152469	60	35	China	Asia	Homo sapiens	human feces	0	0	0	0	0	0
GCA_937936445_1	4	A	PRJEB51075	NCBI	MAG	99.99	0.23	2152450	59	20	Madagascar	Africa	Homo sapiens	human gut	0	0	0	0	0	0
GCA_039913645_1	4	A	PRJNA880610	NCBI	strain	100	0.35	2150217	59	18	USA	North America	Homo sapiens	human	0	0	0	0	0	0
GCA_040097245_1	4	A	PRJNA996881	NCBI	strain	99.95	0.3	2149623	59.5	19	Germany:Aachen	Europe	Homo sapiens	human	0	0	0	0	0	0
GCA_039733765_1	4	A	PRJNA1093465	NCBI	strain	99.86	1.59	2148952	59	60	USA: New York	North America	Homo sapiens	human	0	0	0	0	0	0
GCA_037301435_1	4	A	PRJNA947377	NCBI	MAG	99.99	0.11	2143838	59.5	41	Germany: Essen	North America	Homo sapiens	human	0	0	0	0	0	0
GCA_039913635_1	4	A	PRJNA880610	NCBI	strain	100	0.41	2143311	59	16	USA	North America	Homo sapiens	human	0	0	0	0	0	0
GCA_039913595_1	4	A	PRJNA880610	NCBI	strain	100	0.25	2142703	59	14	USA	North America	Homo sapiens	human	0	0	0	0	0	0
GCA_039067425_1	4	A	PRJNA1093465	NCBI	strain	100	0.26	2142509	59.5	67	USA: New York	North America	Homo sapiens	human	0	0	0	0	0	0
GCA_964259595_1	4	A	PRJEB64565	NCBI	strain	100	0.37	2134835	59.5	13	Australia	Oceania	0	0	0	0	0	0	0	0
GCA_039913695_1	4	A	PRJNA880610	NCBI	strain	100	0.64	2133346	59.5	8	USA	North America	Homo sapiens	human	0	0	0	0	0	0
GCA_958347215_1	4	A	PRJEB62833	NCBI	MAG	99.98	3.69	2127929	59.5	26	missing	missing	Homo sapiens	human feces	0	female	0	0	0	0
GCA_964259685_1	4	B	PRJEB64565	NCBI	strain	100	0.44	2125315	59.5	17	Australia	Oceania	0	0	0	0	0	0	0	0
GCA_958350615_1	4	A	PRJEB62827	NCBI	MAG	100	0.4	2121442	59.5	26	missing	missing	Homo sapiens	human feces	0	female	0	0	0	0
GCA_947002345_1	4	A	PRJEB55618	NCBI	MAG	100	0.73	2119865	59.5	46	USA	North America	mouse	mouse gut metagenome	0	0	0	0	0	0
GCA_040093435_1	4	A	PRJNA996881	NCBI	strain	99.96	0.19	2111721	59.5	22	Germany:Aachen	Europe	Homo sapiens	human	0	0	0	0	0	0
GCA_964259405_1	4	A	PRJEB64565	NCBI	strain	99.7	0.16	2103940	59	13	Australia	Oceania	0	0	0	0	0	0	0	0
GCA_044094625_1	4	A	PRJNA1175450	NCBI	strain	99.79	0.69	2097731	59.5	1	South Korea	Asia	Homo sapiens	human	0	0	0	0	0	0
GCA_959023465_1	4	A	PRJEB63310	NCBI	MAG	100	0.4	2097390	59.5	27	South Korea	Asia	Homo sapiens	human feces	0	0	0	0	0	0
GCA_958367485_1	4	A	PRJEB63161	NCBI	MAG	100	0.42	2094415	59.5	47	China	Asia	Homo sapiens	human feces	0	0	0	0	0	0
GCA_905210555_1	4	A	PRJEB37358	NCBI	MAG	99.99	0.14	2093424	59	29	Sweden	Europe	Homo sapiens	human	0	0	0	0	0	0
GCA_039914255_1	4	A	PRJNA880610	NCBI	strain	99.9	0.07	2092935	59.5	36	USA	North America	Homo sapiens	human	0	0	0	0	0	0
GCA_964259105_1	4	A	PRJEB64565	NCBI	strain	99.98	0.1	2092459	59	14	Australia	Oceania	0	0	0	0	0	0	0	0
GCA_964259655_1	4	B	PRJEB64565	NCBI	strain	100	0.42	2076941	59.5	7	Australia	Oceania	0	0	0	0	0	0	0	0
GCA_964259205_1	4	A	PRJEB64565	NCBI	strain	100	0.49	2058714	59.5	10	Australia	Oceania	0	0	0	0	0	0	0	0
GCA_964259645_1	4	A	PRJEB64565	NCBI	strain	100	0.15	2048397	59.5	4	Australia	Oceania	0	0	0	0	0	0	0	0
GCA_958354355_1	4	A	PRJEB62825	NCBI	MAG	99.99	0.31	2046087	59	22	China	Asia	Homo sapiens	human feces	0	0	0	0	0	0
GCA_958454385_1	4	A	PRJEB63152	NCBI	MAG	100	0.4	2036422	59.5	32	missing	missing	Homo sapiens	human feces	0	female	0	0	0	0
GCA_037314545_1	4	A	PRJNA947377	NCBI	MAG	100	0.08	1996095	59.5	126	Germany: Essen	North America	Homo sapiens	human	0	0	0	0	0	0
GCA_037432605_1	4	A	PRJNA947377	NCBI	MAG	99.97	0.09	1995465	59.5	94	Germany: Essen	North America	Homo sapiens	human	0	0	0	0	0	0
GCA_958453565_1	4	A	PRJEB63158	NCBI	MAG	100	0.42	1980456	59.5	101	China	Asia	Homo sapiens	human feces	0	0	0	0	0	0
GCA_037329055_1	4	A	PRJNA947377	NCBI	MAG	99.99	0.26	1939802	60	233	Germany: Essen	North America	Homo sapiens	human	0	0	0	0	0	0
GCA_037308105_1	4	A	PRJNA947377	NCBI	MAG	100	0.18	1929803	60	371	Germany: Essen	North America	Homo sapiens	human	0	0	0	0	0	0
GCA_037312185_1	4	A	PRJNA947377	NCBI	MAG	100	0.18	1899497	60	124	Germany: Essen	North America	Homo sapiens	human	0	0	0	0	0	0
GCA_037462155_1	4	A	PRJNA947377	NCBI	MAG	100	0.16	1897512	60	253	Germany: Essen	North America	Homo sapiens	human	0	0	0	0	0	0
GCA_958369005_1	4	A	PRJEB63166	NCBI	MAG	100	0.4	1703926	60	138	missing	missing	Homo sapiens	human feces	0	female	0	0	0	0
GH106_21	4	A	PRJEB33885	AWI-Gen 2 Microbiome Project	MAG	100	0.61	2198380	59.21	0	Africa	Africa	Homo sapiens	human feces	0	0	32-98	0	0	0
KY125	4	A	PRJEB33885	AWI-Gen 2 Microbiome Project	MAG	95.91	3.96	1919783	59.64	0	Africa	Africa	Homo sapiens	human feces	0	0	32-98	0	0	0
KY141	4	A	PRJEB33885	AWI-Gen 2 Microbiome Project	MAG	97.37	1.02	1919313	59.72	0	Africa	Africa	Homo sapiens	human feces	0	0	32-98	0	0	0
KY019_maxbin_006_sub	4	A	PRJEB33885	AWI-Gen 2 Microbiome Project	MAG	99.55	1.1	2192863	59.71	0	Africa	Africa	Homo sapiens	human feces	0	0	32-98	0	0	0
KY044_96	4	A	PRJEB33885	AWI-Gen 2 Microbiome Project	MAG	99.55	1.76	2206526	59.25	0	Africa	Africa	Homo sapiens	human feces	0	0	32-98	0	0	0
KY026_maxbin_008	4	A	PRJEB33885	AWI-Gen 2 Microbiome Project	MAG	99.55	4.77	2264472	59.31	0	Africa	Africa	Homo sapiens	human feces	0	0	32-98	0	0	0
KY130_maxbin_009	4	A	PRJEB33885	AWI-Gen 2 Microbiome Project	MAG	98.45	2.89	2140460	60	0	Africa	Africa	Homo sapiens	human feces	0	0	32-98	0	0	0
KY027_12	4	A	PRJEB33885	AWI-Gen 2 Microbiome Project	MAG	96.58	2.42	2052466	60.03	0	Africa	Africa	Homo sapiens	human feces	0	0	32-98	0	0	0
KY146_21	4	A	PRJEB33885	AWI-Gen 2 Microbiome Project	MAG	96.65	3.59	2133465	59.83	0	Africa	Africa	Homo sapiens	human feces	0	0	32-98	0	0	0
KY162_maxbin_009_sub	4	A	PRJEB33885	AWI-Gen 2 Microbiome Project	MAG	98.86	2.89	2131890	59.84	0	Africa	Africa	Homo sapiens	human feces	0	0	32-98	0	0	0
KY042_166	4	A	PRJEB33885	AWI-Gen 2 Microbiome Project	MAG	100	1.36	2178822	59.4	0	Africa	Africa	Homo sapiens	human feces	0	0	32-98	0	0	0
KY034_6	4	A	PRJEB33885	AWI-Gen 2 Microbiome Project	MAG	98.98	3.54	2176796	59.6	0	Africa	Africa	Homo sapiens	human feces	0	0	32-98	0	0	0
KY123_70	4	A	PRJEB33885	AWI-Gen 2 Microbiome Project	MAG	100	3.19	2220984	59.45	0	Africa	Africa	Homo sapiens	human feces	0	0	32-98	0	0	0
KY169_maxbin_010	4	A	PRJEB33885	AWI-Gen 2 Microbiome Project	MAG	100	3.54	2338099	59.36	0	Africa	Africa	Homo sapiens	human feces	0	0	32-98	0	0	0
GH008_36	4	A	PRJEB33885	AWI-Gen 2 Microbiome Project	MAG	100	0.7	2194033	59.47	0	Africa	Africa	Homo sapiens	human feces	0	0	32-98	0	0	0
GH016_82	4	A	PRJEB33885	AWI-Gen 2 Microbiome Project	MAG	100	0.55	2170082	59.53	0	Africa	Africa	Homo sapiens	human feces	0	0	32-98	0	0	0
KY015_72	4	A	PRJEB33885	AWI-Gen 2 Microbiome Project	MAG	100	0.45	2116341	59.16	0	Africa	Africa	Homo sapiens	human feces	0	0	32-98	0	0	0
KY028_43	4	A	PRJEB33885	AWI-Gen 2 Microbiome Project	MAG	99.49	1.44	2050867	59.65	0	Africa	Africa	Homo sapiens	human feces	0	0	32-98	0	0	0
KY078_maxbin_021_sub	4	A	PRJEB33885	AWI-Gen 2 Microbiome Project	MAG	95.58	1.48	2015154	59.58	0	Africa	Africa	Homo sapiens	human feces	0	0	32-98	0	0	0
KY080_63	4	A	PRJEB33885	AWI-Gen 2 Microbiome Project	MAG	99.55	2.27	2291535	59.14	0	Africa	Africa	Homo sapiens	human feces	0	0	32-98	0	0	0
KY084_maxbin_015	4	A	PRJEB33885	AWI-Gen 2 Microbiome Project	MAG	97.84	4.67	1991194	60.22	0	Africa	Africa	Homo sapiens	human feces	0	0	32-98	0	0	0
KY014_maxbin_004	4	A	PRJEB33885	AWI-Gen 2 Microbiome Project	MAG	95.95	4.39	2127918	59.91	0	Africa	Africa	Homo sapiens	human feces	0	0	32-98	0	0	0
KY002_maxbin_001_sub	4	A	PRJEB33885	AWI-Gen 2 Microbiome Project	MAG	99.13	1.26	2021652	59.68	0	Africa	Africa	Homo sapiens	human feces	0	0	32-98	0	0	0
KY005_maxbin_015	4	A	PRJEB33885	AWI-Gen 2 Microbiome Project	MAG	96.77	3.51	1991956	60.04	0	Africa	Africa	Homo sapiens	human feces	0	0	32-98	0	0	0
KY039_maxbin_001	4	A	PRJEB33885	AWI-Gen 2 Microbiome Project	MAG	99.09	2.17	2253952	59.56	0	Africa	Africa	Homo sapiens	human feces	0	0	32-98	0	0	0
KY085_maxbin_018	4	A	PRJEB33885	AWI-Gen 2 Microbiome Project	MAG	99.32	4.63	2467199	59.59	0	Africa	Africa	Homo sapiens	human feces	0	0	32-98	0	0	0
KY061_30	4	A	PRJEB33885	AWI-Gen 2 Microbiome Project	MAG	98.41	3.7	2561335	59.37	0	Africa	Africa	Homo sapiens	human feces	0	0	32-98	0	0	0
KY111_34_sub	4	A	PRJEB33885	AWI-Gen 2 Microbiome Project	MAG	100	4.73	2134107	59.35	0	Africa	Africa	Homo sapiens	human feces	0	0	32-98	0	0	0
KY157_maxbin_008	4	A	PRJEB33885	AWI-Gen 2 Microbiome Project	MAG	99.32	2.17	2266438	59.32	0	Africa	Africa	Homo sapiens	human feces	0	0	32-98	0	0	0
KY094_maxbin_017	4	A	PRJEB33885	AWI-Gen 2 Microbiome Project	MAG	99.55	2.2	2183844	59.49	0	Africa	Africa	Homo sapiens	human feces	0	0	32-98	0	0	0
KY018_maxbin_005	4	A	PRJEB33885	AWI-Gen 2 Microbiome Project	MAG	100	1.97	2207026	59.44	0	Africa	Africa	Homo sapiens	human feces	0	0	32-98	0	0	0
KY135_89	4	A	PRJEB33885	AWI-Gen 2 Microbiome Project	MAG	98.64	2.58	2361513	59.15	0	Africa	Africa	Homo sapiens	human feces	0	0	32-98	0	0	0
KY148	4	A	PRJEB33885	AWI-Gen 2 Microbiome Project	MAG	99.32	0.45	2096725	59.71	0	Africa	Africa	Homo sapiens	human feces	0	0	32-98	0	0	0
KY153_maxbin_006_sub	4	A	PRJEB33885	AWI-Gen 2 Microbiome Project	MAG	97.73	3.33	2010929	59.83	0	Africa	Africa	Homo sapiens	human feces	0	0	32-98	0	0	0
KY010_maxbin_006	4	A	PRJEB33885	AWI-Gen 2 Microbiome Project	MAG	97.27	3.41	2280807	59.97	0	Africa	Africa	Homo sapiens	human feces	0	0	32-98	0	0	0
KY171_maxbin_002	4	B	PRJEB33885	AWI-Gen 2 Microbiome Project	MAG	98.64	0.45	2193159	59.39	0	Africa	Africa	Homo sapiens	human feces	0	0	32-98	0	0	0
KY108_maxbin_004	4	C	PRJEB33885	AWI-Gen 2 Microbiome Project	MAG	99.09	2.2	2354010	60.07	0	Africa	Africa	Homo sapiens	human feces	0	0	32-98	0	0	0
MGYG000075750	5	C		Sanger Insitute	MAG	99.99	0.21	2494438	59.74	277	China	Asia	0	0	0	0	0	0	0	0
MGYG000030660	5	A		Sanger Insitute	MAG	99.81	0.43	2293614	59.75	204	Sweden	Europe	0	0	0	0	0	0	0	0
MGYG000075401	5	A		Sanger Insitute	MAG	100	0.19	2262922	58.85	87	Sweden	Europe	0	0	0	0	0	0	0	0
MGYG000041207	5	A		Sanger Insitute	MAG	95.57	2.47	2253765	59.52	87	Sweden	Europe	0	0	0	0	0	0	0	0
MGYG000065713	5	A		Sanger Insitute	MAG	100	0.09	2223027	59.59	15	Finland	Europe	0	0	0	0	0	0	0	0
MGYG000081229	5	A		Sanger Insitute	MAG	99.14	0.32	2209853	59.43	57	Russia	Europe	0	0	0	0	0	0	0	0
MGYG000032473	5	A		Sanger Insitute	MAG	99.99	0.67	2194222	59.68	143	El Salvador	South America	0	0	0	0	0	0	0	0
MGYG000022584	5	A		Sanger Insitute	MAG	99.85	0.27	2192949	59.43	67	Austria	Europe	0	0	0	0	0	0	0	0
MGYG000044448	5	A		Sanger Insitute	MAG	98.21	0.11	2190344	59.44	56	Sweden	Europe	0	0	0	0	0	0	0	0
MGYG000091299	5	A		Sanger Insitute	MAG	99.97	0.31	2173068	59.58	98	Sweden	Europe	0	0	0	0	0	0	0	0
MGYG000082496	5	B		Sanger Insitute	MAG	99.94	0.44	2164636	59.82	89	Mongolia	Asia	0	0	0	0	0	0	0	0
MGYG000009377	5	B		Sanger Insitute	MAG	100	1.81	2164022	59.59	23	Russia	Europe	0	0	0	0	0	0	0	0
MGYG000084141	5	A		Sanger Insitute	MAG	98.79	0.87	2153328	59.47	34	Germany	Europe	0	0	0	0	0	0	0	0
MGYG000053833	5	A		Sanger Insitute	strain	99.93	0.44	2151773	59.47	23	United Kingdom	Europe	0	0	0	0	0	0	0	0
MGYG000055136	5	A		Sanger Insitute	MAG	97.14	0.37	2147636	59.65	102	Estonia	Europe	0	0	0	0	0	0	0	0
MGYG000060316	5	B		Sanger Insitute	MAG	98.1	1.16	2147372	59.84	79	Fiji	Oceania	0	0	0	0	0	0	0	0
MGYG000037768	5	A		Sanger Insitute	MAG	98.68	1.73	2146637	59.99	364	El Salvador	South America	0	0	0	0	0	0	0	0
MGYG000056289	5	A		Sanger Insitute	MAG	100	0.49	2141894	59.42	188	Austria	Europe	0	0	0	0	0	0	0	0
MGYG000032045	5	A		Sanger Insitute	MAG	99.44	0.16	2140177	59.45	165	Denmark	Europe	0	0	0	0	0	0	0	0
MGYG000079265	5	A		Sanger Insitute	MAG	99.97	0.35	2136530	59.63	27	China	Asia	0	0	0	0	0	0	0	0
MGYG000047794	5	A		Sanger Insitute	MAG	99.96	0.12	2132950	59.36	86	China	Asia	0	0	0	0	0	0	0	0
MGYG000022206	5	A		Sanger Insitute	MAG	97.71	0.14	2126962	59.92	91	Denmark	Europe	0	0	0	0	0	0	0	0
MGYG000018034	5	A		Sanger Insitute	MAG	100	0.28	2126870	59.85	162	Fiji	Oceania	0	0	0	0	0	0	0	0
MGYG000014255	5	A		Sanger Insitute	MAG	100	0.5	2120688	59.78	253	Fiji	Oceania	0	0	0	0	0	0	0	0
MGYG000009142	5	A		Sanger Insitute	MAG	100	0.16	2114688	59.65	24	USA	North America	0	0	0	0	0	0	0	0
MGYG000034200	5	A		Sanger Insitute	MAG	99.39	1.44	2108050	59.59	17	Finland	Europe	0	0	0	0	0	0	0	0
MGYG000050373	5	A		Sanger Insitute	MAG	96.7	3.59	2104709	59.63	91	Spain	Europe	0	0	0	0	0	0	0	0
MGYG000016058	5	A		Sanger Insitute	MAG	100	0.56	2097284	59.62	33	Austria	Europe	0	0	0	0	0	0	0	0
MGYG000058244	5	A		Sanger Insitute	MAG	99.97	1.07	2094897	59.51	100	Israel	Asia	0	0	0	0	0	0	0	0
MGYG000049230	5	A		Sanger Insitute	MAG	97.56	1.06	2090598	59.45	118	Netherlands	Europe	0	0	0	0	0	0	0	0
MGYG000045761	5	A		Sanger Insitute	MAG	95.48	2.34	2090543	59.89	132	USA	North America	0	0	0	0	0	0	0	0
MGYG000052295	5	A		Sanger Insitute	MAG	96.79	0.17	2090298	59.23	24	Sweden	Europe	0	0	0	0	0	0	0	0
MGYG000062004	5	A		Sanger Insitute	MAG	100	0.22	2086676	59.59	41	Estonia	Europe	0	0	0	0	0	0	0	0
MGYG000034966	5	A		Sanger Insitute	MAG	98.18	2.06	2085923	59.34	190	Netherlands	Europe	0	0	0	0	0	0	0	0
MGYG000072707	5	A		Sanger Insitute	MAG	97.87	0.39	2085845	59.58	105	Netherlands	Europe	0	0	0	0	0	0	0	0
MGYG000019289	5	A		Sanger Insitute	MAG	100	0.33	2085825	59.44	129	Germany	Europe	0	0	0	0	0	0	0	0
MGYG000024547	5	A		Sanger Insitute	MAG	99.96	1.54	2084520	59.53	128	Netherlands	Europe	0	0	0	0	0	0	0	0
MGYG000078917	5	A		Sanger Insitute	MAG	95.69	0.58	2081088	59.82	63	USA	North America	0	0	0	0	0	0	0	0
MGYG000046957	5	A		Sanger Insitute	MAG	97.58	4.01	2079462	59.77	77	Netherlands	Europe	0	0	0	0	0	0	0	0
MGYG000008798	5	A		Sanger Insitute	MAG	100	0.59	2077050	59.37	55	Mongolia	Asia	0	0	0	0	0	0	0	0
MGYG000091854	5	A		Sanger Insitute	MAG	96.33	2.34	2074965	59.68	34	Netherlands	Europe	0	0	0	0	0	0	0	0
MGYG000028535	5	A		Sanger Insitute	MAG	100	1.39	2073498	59.42	47	USA	North America	0	0	0	0	0	0	0	0
MGYG000092433	5	A		Sanger Insitute	MAG	100	1.72	2072364	59.83	67	USA	North America	0	0	0	0	0	0	0	0
MGYG000065883	5	A		Sanger Insitute	MAG	99.88	0.58	2072027	59.6	36	Denmark	Europe	0	0	0	0	0	0	0	0
MGYG000067980	5	A		Sanger Insitute	MAG	96.37	0.41	2069477	59.44	18	USA	North America	0	0	0	0	0	0	0	0
MGYG000050385	5	A		Sanger Insitute	MAG	99.1	2.32	2068647	59.33	111	Spain	Europe	0	0	0	0	0	0	0	0
MGYG000065392	5	A		Sanger Insitute	MAG	95.44	0.16	2066414	59.84	57	Sweden	Europe	0	0	0	0	0	0	0	0
MGYG000019720	5	B		Sanger Insitute	MAG	100	0.4	2066241	59.43	168	Russia	Europe	0	0	0	0	0	0	0	0
MGYG000050898	5	A		Sanger Insitute	MAG	99.98	0.68	2065765	59.35	35	Mongolia	Asia	0	0	0	0	0	0	0	0
MGYG000071372	5	A		Sanger Insitute	MAG	99.83	0.32	2063151	59.76	52	Finland	Europe	0	0	0	0	0	0	0	0
MGYG000051968	5	A		Sanger Insitute	MAG	100	0.28	2062390	59.56	86	USA	North America	0	0	0	0	0	0	0	0
MGYG000025339	5	A		Sanger Insitute	MAG	96.32	2.06	2059713	59.43	85	Netherlands	Europe	0	0	0	0	0	0	0	0
MGYG000061882	5	A		Sanger Insitute	MAG	99.99	1.19	2059573	59.78	137	Israel	Asia	0	0	0	0	0	0	0	0
MGYG000050360	5	A		Sanger Insitute	MAG	95.63	1.56	2059424	59.49	77	Netherlands	Europe	0	0	0	0	0	0	0	0
MGYG000039105	5	A		Sanger Insitute	MAG	100	0.65	2058940	59.53	235	Netherlands	Europe	0	0	0	0	0	0	0	0
MGYG000084289	5	A		Sanger Insitute	MAG	100	0.39	2058585	59.61	101	Netherlands	Europe	0	0	0	0	0	0	0	0
MGYG000055495	5	A		Sanger Insitute	MAG	99.89	0.64	2055219	59.53	134	Netherlands	Europe	0	0	0	0	0	0	0	0
MGYG000031185	5	C		Sanger Insitute	MAG	99.89	0.28	2054131	60.63	261	Denmark	Europe	0	0	0	0	0	0	0	0
MGYG000012482	5	A		Sanger Insitute	MAG	100	0.17	2053101	59.66	126	Madagascar	Africa	0	0	0	0	0	0	0	0
MGYG000057699	5	A		Sanger Insitute	MAG	99.67	0.54	2051788	59.42	46	USA	North America	0	0	0	0	0	0	0	0
MGYG000060757	5	A		Sanger Insitute	MAG	98.9	1.73	2051607	59.58	104	Sweden	Europe	0	0	0	0	0	0	0	0
MGYG000051321	5	A		Sanger Insitute	MAG	99.99	0.44	2049611	59.48	95	Germany	Europe	0	0	0	0	0	0	0	0
MGYG000074281	5	A		Sanger Insitute	MAG	99.36	0.46	2048799	59.41	106	Germany	Europe	0	0	0	0	0	0	0	0
MGYG000043950	5	A		Sanger Insitute	MAG	99.05	0.99	2048542	59.53	115	Germany	Europe	0	0	0	0	0	0	0	0
MGYG000011990	5	A		Sanger Insitute	MAG	100	0.06	2043630	59.68	172	Netherlands	Europe	0	0	0	0	0	0	0	0
MGYG000031842	5	A		Sanger Insitute	MAG	99.99	0.39	2041620	59.62	21	Fiji	Oceania	0	0	0	0	0	0	0	0
MGYG000036973	5	A		Sanger Insitute	MAG	99.98	0.13	2039931	59.26	42	United Kingdom	Europe	0	0	0	0	0	0	0	0
MGYG000008273	5	A		Sanger Insitute	MAG	100	0.85	2036137	60.1	108	Netherlands	Europe	0	0	0	0	0	0	0	0
MGYG000057115	5	A		Sanger Insitute	MAG	99.21	3.78	2029130	59.61	23	Netherlands	Europe	0	0	0	0	0	0	0	0
MGYG000090957	5	A		Sanger Insitute	MAG	99.85	1.96	2027950	59.58	12	USA	North America	0	0	0	0	0	0	0	0
MGYG000026897	5	A		Sanger Insitute	MAG	99.89	0.48	2027509	59.47	118	USA	North America	0	0	0	0	0	0	0	0
MGYG000043698	5	A		Sanger Insitute	MAG	99.99	0.19	2023835	59.44	54	China	Asia	0	0	0	0	0	0	0	0
MGYG000020977	5	A		Sanger Insitute	MAG	100	0.13	2020306	59.8	59	Fiji	Oceania	0	0	0	0	0	0	0	0
MGYG000044399	5	A		Sanger Insitute	MAG	97.61	0.83	2019999	59.73	93	Sweden	Europe	0	0	0	0	0	0	0	0
MGYG000081954	5	A		Sanger Insitute	MAG	99.99	0.22	2017038	59.73	104	USA	North America	0	0	0	0	0	0	0	0
MGYG000081515	5	A		Sanger Insitute	MAG	96.06	2.73	2015331	59.52	63	Japan	Asia	0	0	0	0	0	0	0	0
MGYG000035681	5	A		Sanger Insitute	MAG	99.99	0.36	2014589	59.9	97	Denmark	Europe	0	0	0	0	0	0	0	0
MGYG000015626	5	A		Sanger Insitute	MAG	100	0.17	2012523	59.31	85	Canada	North America	0	0	0	0	0	0	0	0
MGYG000087070	5	A		Sanger Insitute	MAG	98.29	3	2010408	59.46	46	Sweden	Europe	0	0	0	0	0	0	0	0
MGYG000031101	5	A		Sanger Insitute	MAG	98.86	2	2006843	59.72	80	USA	North America	0	0	0	0	0	0	0	0
MGYG000092376	5	A		Sanger Insitute	MAG	100	1.86	2004339	59.69	97	USA	North America	0	0	0	0	0	0	0	0
MGYG000064474	5	A		Sanger Insitute	MAG	99.99	1.32	2003475	59.6	64	Netherlands	Europe	0	0	0	0	0	0	0	0
MGYG000077007	5	A		Sanger Insitute	MAG	96.71	0.71	2001115	59.47	85	Sweden	Europe	0	0	0	0	0	0	0	0
MGYG000077581	5	A		Sanger Insitute	MAG	95.59	0.78	2000775	59.88	168	Sweden	Europe	0	0	0	0	0	0	0	0
MGYG000062407	5	A		Sanger Insitute	MAG	99.4	1.25	1997251	59.88	31	Germany	Europe	0	0	0	0	0	0	0	0
MGYG000075855	5	A		Sanger Insitute	MAG	96.83	1.03	1995161	59.28	54	China	Asia	0	0	0	0	0	0	0	0
MGYG000058488	5	A		Sanger Insitute	MAG	98.79	1.58	1992864	59.82	38	USA	North America	0	0	0	0	0	0	0	0
MGYG000063974	5	A		Sanger Insitute	MAG	100	0.19	1992346	59.7	89	USA	North America	0	0	0	0	0	0	0	0
MGYG000022586	5	A		Sanger Insitute	MAG	96.54	0.29	1991933	59.64	83	Estonia	Europe	0	0	0	0	0	0	0	0
MGYG000037145	5	A		Sanger Insitute	MAG	99.05	1.09	1990724	59.36	73	Finland	Europe	0	0	0	0	0	0	0	0
MGYG000029001	5	A		Sanger Insitute	MAG	99.96	1.19	1988427	60.01	179	Sweden	Europe	0	0	0	0	0	0	0	0
MGYG000091291	5	A		Sanger Insitute	MAG	98.85	1.09	1985170	59.99	52	Germany	Europe	0	0	0	0	0	0	0	0
MGYG000043145	5	A		Sanger Insitute	MAG	99.27	1.48	1982025	59.39	61	Netherlands	Europe	0	0	0	0	0	0	0	0
MGYG000038133	5	A		Sanger Insitute	MAG	99.96	3.07	1974233	59.66	73	Netherlands	Europe	0	0	0	0	0	0	0	0
MGYG000036533	5	A		Sanger Insitute	MAG	97.6	1.34	1974132	59.83	86	Germany	Europe	0	0	0	0	0	0	0	0
MGYG000041380	5	A		Sanger Insitute	MAG	99.99	0.9	1973463	59.54	50	Sweden	Europe	0	0	0	0	0	0	0	0
MGYG000033549	5	A		Sanger Insitute	MAG	99.96	0.44	1969849	59.25	14	Israel	Asia	0	0	0	0	0	0	0	0
MGYG000019497	5	A		Sanger Insitute	MAG	99.99	0.21	1968660	59.78	134	Netherlands	Europe	0	0	0	0	0	0	0	0
MGYG000062943	5	A		Sanger Insitute	MAG	95.34	3.09	1967426	59.7	69	Austria	Europe	0	0	0	0	0	0	0	0
MGYG000071849	5	A		Sanger Insitute	MAG	99.73	0.35	1964907	59.48	31	Denmark	Europe	0	0	0	0	0	0	0	0
MGYG000021867	5	A		Sanger Insitute	MAG	100	0.17	1964866	59.74	38	Mongolia	Asia	0	0	0	0	0	0	0	0
MGYG000056421	5	A		Sanger Insitute	MAG	99.98	0.09	1962199	59.4	120	Denmark	Europe	0	0	0	0	0	0	0	0
MGYG000069264	5	A		Sanger Insitute	MAG	99.85	0.65	1960710	59.57	104	Estonia	Europe	0	0	0	0	0	0	0	0
MGYG000038965	5	A		Sanger Insitute	MAG	96	2.48	1959079	59.56	124	Spain	Europe	0	0	0	0	0	0	0	0
MGYG000084771	5	A		Sanger Insitute	MAG	99.85	2.55	1956609	59.87	38	USA	North America	0	0	0	0	0	0	0	0
MGYG000071914	5	A		Sanger Insitute	MAG	99.93	0.24	1955995	59.89	82	Sweden	Europe	0	0	0	0	0	0	0	0
MGYG000071573	5	A		Sanger Insitute	MAG	100	0.48	1953946	59.63	63	Germany	Europe	0	0	0	0	0	0	0	0
MGYG000059995	5	A		Sanger Insitute	MAG	95.43	1.07	1953919	59.85	49	Mongolia	Asia	0	0	0	0	0	0	0	0
MGYG000057252	5	A		Sanger Insitute	MAG	95.24	1.66	1953124	59.78	121	Spain	Europe	0	0	0	0	0	0	0	0
MGYG000065762	5	A		Sanger Insitute	MAG	99.7	1.55	1951086	60.17	137	Israel	Asia	0	0	0	0	0	0	0	0
MGYG000070105	5	A		Sanger Insitute	MAG	99.98	0.26	1943976	59.96	153	Finland	Europe	0	0	0	0	0	0	0	0
MGYG000068866	5	A		Sanger Insitute	MAG	97.19	1.14	1938313	59.79	115	Peru	South America	0	0	0	0	0	0	0	0
MGYG000058747	5	A		Sanger Insitute	MAG	95.78	0.79	1935158	59.99	172	Sweden	Europe	0	0	0	0	0	0	0	0
MGYG000059913	5	A		Sanger Insitute	MAG	98.99	0.37	1931815	59.53	86	Spain	Europe	0	0	0	0	0	0	0	0
MGYG000034122	5	A		Sanger Insitute	MAG	99.57	0.63	1925033	59.9	162	Austria	Europe	0	0	0	0	0	0	0	0
MGYG000066585	5	A		Sanger Insitute	MAG	97.58	1.6	1912494	60.01	90	Mongolia	Asia	0	0	0	0	0	0	0	0
MGYG000036534	5	A		Sanger Insitute	MAG	100	0.19	1909791	59.99	77	Germany	Europe	0	0	0	0	0	0	0	0
MGYG000050899	5	A		Sanger Insitute	MAG	99.93	1.99	1909285	59.75	137	Denmark	Europe	0	0	0	0	0	0	0	0
MGYG000019714	5	A		Sanger Insitute	MAG	100	0.36	1906202	60.02	131	Mongolia	Asia	0	0	0	0	0	0	0	0
MGYG000074976	5	B		Sanger Insitute	MAG	95.08	0.47	1903363	60.05	209	Denmark	Europe	0	0	0	0	0	0	0	0
MGYG000057627	5	A		Sanger Insitute	MAG	98.52	0.08	1900960	59.69	13	China	Asia	0	0	0	0	0	0	0	0
MGYG000007618	5	A		Sanger Insitute	MAG	100	0.41	1892090	59.84	128	USA	North America	0	0	0	0	0	0	0	0
MGYG000090269	5	A		Sanger Insitute	MAG	100	0.25	1891127	59.88	174	Israel	Asia	0	0	0	0	0	0	0	0
MGYG000029039	5	A		Sanger Insitute	MAG	97.87	1.7	1887400	59.84	107	Netherlands	Europe	0	0	0	0	0	0	0	0
MGYG000067870	5	A		Sanger Insitute	MAG	95.85	4.33	1886456	59.86	143	Israel	Asia	0	0	0	0	0	0	0	0
MGYG000077851	5	A		Sanger Insitute	MAG	97.79	1.7	1881703	59.94	246	Peru	South America	0	0	0	0	0	0	0	0
MGYG000091912	5	A		Sanger Insitute	MAG	96.7	2.72	1877459	59.8	178	USA	North America	0	0	0	0	0	0	0	0
MGYG000041767	5	A		Sanger Insitute	MAG	99.99	0.75	1873826	59.8	143	Israel	Asia	0	0	0	0	0	0	0	0
MGYG000020374	5	A		Sanger Insitute	MAG	100	0.36	1873675	59.77	76	Sweden	Europe	0	0	0	0	0	0	0	0
MGYG000091305	5	A		Sanger Insitute	MAG	99.98	0.62	1872892	59.9	117	Israel	Asia	0	0	0	0	0	0	0	0
MGYG000089604	5	A		Sanger Insitute	MAG	99.91	1.6	1872595	59.86	117	Sweden	Europe	0	0	0	0	0	0	0	0
MGYG000084699	5	A		Sanger Insitute	MAG	96.55	0.35	1865708	59.81	92	Germany	Europe	0	0	0	0	0	0	0	0
MGYG000025405	5	A		Sanger Insitute	MAG	98.64	0.26	1859039	59.97	136	Netherlands	Europe	0	0	0	0	0	0	0	0
MGYG000039169	5	A		Sanger Insitute	MAG	99.98	0.06	1858719	59.8	238	Italy	Europe	0	0	0	0	0	0	0	0
MGYG000044332	5	A		Sanger Insitute	MAG	99.29	0.21	1853531	59.82	31	Mongolia	Asia	0	0	0	0	0	0	0	0
MGYG000081745	5	A		Sanger Insitute	MAG	99.79	0.21	1849269	59.88	167	Israel	Asia	0	0	0	0	0	0	0	0
MGYG000054508	5	A		Sanger Insitute	MAG	99.74	1.85	1835826	59.85	145	Netherlands	Europe	0	0	0	0	0	0	0	0
MGYG000048473	5	A		Sanger Insitute	MAG	99.99	0.1	1816874	60.14	182	Mongolia	Asia	0	0	0	0	0	0	0	0
MGYG000033935	5	A		Sanger Insitute	MAG	100	0.32	1816639	60	116	USA	North America	0	0	0	0	0	0	0	0
MGYG000070820	5	A		Sanger Insitute	MAG	99.93	1.73	1789384	59.95	166	Netherlands	Europe	0	0	0	0	0	0	0	0
KY232	5	A	PRJEB33885	AWI-Gen 2 Microbiome Project	MAG	95.42	0.83	2001175	59.46	0	Africa	Africa	Homo sapiens	human feces	0	0	32-98	0	0	0
KY223_75	5	A	PRJEB33885	AWI-Gen 2 Microbiome Project	MAG	99.55	0.61	2194261	59.43	0	Africa	Africa	Homo sapiens	human feces	0	0	32-98	0	0	0
KY186_67	5	C	PRJEB33885	AWI-Gen 2 Microbiome Project	MAG	100	0.45	2384212	59.87	0	Africa	Africa	Homo sapiens	human feces	0	0	32-98	0	0	0
KY239_107	5	C	PRJEB33885	AWI-Gen 2 Microbiome Project	MAG	99.32	2.95	2305399	60	0	Africa	Africa	Homo sapiens	human feces	0	0	32-98	0	0	0
KY176_84	5	C	PRJEB33885	AWI-Gen 2 Microbiome Project	MAG	100	1.24	2516750	60.02	0	Africa	Africa	Homo sapiens	human feces	0	0	32-98	0	0	0
KY184_maxbin_010	5	C	PRJEB33885	AWI-Gen 2 Microbiome Project	MAG	97.8	3.69	2594954	60.73	0	Africa	Africa	Homo sapiens	human feces	0	0	32-98	0	0	0
KY224_maxbin_005	5	A	PRJEB33885	AWI-Gen 2 Microbiome Project	MAG	95.04	3.12	2207627	60.15	0	Africa	Africa	Homo sapiens	human feces	0	0	32-98	0	0	0
KY200_maxbin_011	5	A	PRJEB33885	AWI-Gen 2 Microbiome Project	MAG	99.55	0	2190601	59.46	0	Africa	Africa	Homo sapiens	human feces	0	0	32-98	0	0	0
KY193_maxbin_009	5	A	PRJEB33885	AWI-Gen 2 Microbiome Project	MAG	99.55	2.82	2023675	59.76	0	Africa	Africa	Homo sapiens	human feces	0	0	32-98	0	0	0
KY182_maxbin_005	5	A	PRJEB33885	AWI-Gen 2 Microbiome Project	MAG	96.12	4.73	1842467	60.17	0	Africa	Africa	Homo sapiens	human feces	0	0	32-98	0	0	0
KY235_151	5	A	PRJEB33885	AWI-Gen 2 Microbiome Project	MAG	99.77	3.41	2301442	59.18	0	Africa	Africa	Homo sapiens	human feces	0	0	32-98	0	0	0
KY180_maxbin_018	5	A	PRJEB33885	AWI-Gen 2 Microbiome Project	MAG	96.93	2.42	2313815	59.69	0	Africa	Africa	Homo sapiens	human feces	0	0	32-98	0	0	0
KY209_0	5	A	PRJEB33885	AWI-Gen 2 Microbiome Project	MAG	98.64	1.59	2120904	59.63	0	Africa	Africa	Homo sapiens	human feces	0	0	32-98	0	0	0
KY205_maxbin_001	5	A	PRJEB33885	AWI-Gen 2 Microbiome Project	MAG	97.01	0.27	1936147	59.94	0	Africa	Africa	Homo sapiens	human feces	0	0	32-98	0	0	0
KY222_81	5	C	PRJEB33885	AWI-Gen 2 Microbiome Project	MAG	99.55	0.91	2544579	60.21	0	Africa	Africa	Homo sapiens	human feces	0	0	32-98	0	0	0
MGYG000144610	6	A		Sanger Insitute	MAG	99.98	0.24	2444860	59.5	280	Sweden	Europe	0	0	0	0	0	0	0	0
MGYG000186204	6	B		NCBI	strain	99.89	0.97	2372793	59.32	33	Italy	Europe	0	0	0	0	0	0	0	0
MGYG000158456	6	A		Sanger Insitute	MAG	99.77	0.93	2344155	59.11	76	Mongolia	Asia	0	0	0	0	0	0	0	0
MGYG000168877	6	A		Sanger Insitute	MAG	99.66	1.46	2341408	59.08	147	Sweden	Europe	0	0	0	0	0	0	0	0
MGYG000130232	6	A		Sanger Insitute	MAG	99.95	0.78	2339702	59.49	50	Finland	Europe	0	0	0	0	0	0	0	0
MGYG000182230	6	A		Sanger Insitute	strain	95.27	0.17	2326020	59.06	41	United Kingdom	Europe	0	0	0	0	0	0	0	0
MGYG000094302	6	A		Sanger Insitute	MAG	99.15	0.39	2325954	59.51	324	Sweden	Europe	0	0	0	0	0	0	0	0
MGYG000212117	6	A		Sanger Insitute	MAG	99.95	0.43	2309414	59.66	35	Austria	Europe	0	0	0	0	0	0	0	0
MGYG000120011	6	A		Sanger Insitute	MAG	99.81	0.1	2306472	59.74	152	Spain	Europe	0	0	0	0	0	0	0	0
MGYG000215684	6	A		Sanger Insitute	MAG	100	0.09	2305959	58.82	237	Austria	Europe	0	0	0	0	0	0	0	0
MGYG000196902	6	A		Sanger Insitute	MAG	99.05	0.97	2289375	59.34	174	Sweden	Europe	0	0	0	0	0	0	0	0
MGYG000098125	6	A		Sanger Insitute	MAG	99.99	0.64	2261163	59.61	106	Sweden	Europe	0	0	0	0	0	0	0	0
MGYG000205104	6	A		Sanger Insitute	MAG	98.64	0.39	2247314	59.25	61	Denmark	Europe	0	0	0	0	0	0	0	0
MGYG000186420	6	A		Sanger Insitute	MAG	99.99	0.22	2233919	58.9	42	Russia	Europe	0	0	0	0	0	0	0	0
MGYG000117884	6	A		Sanger Insitute	MAG	99.97	0.52	2233293	59.61	49	Fiji	Oceania	0	0	0	0	0	0	0	0
MGYG000192675	6	A		Sanger Insitute	MAG	99.81	0.19	2229648	59.52	58	Sweden	Europe	0	0	0	0	0	0	0	0
MGYG000223864	6	A		Sanger Insitute	MAG	98.79	1.8	2223680	58.92	133	China	Asia	0	0	0	0	0	0	0	0
MGYG000133408	6	A		Sanger Insitute	MAG	100	0.12	2222065	59.66	34	USA	North America	0	0	0	0	0	0	0	0
MGYG000133334	6	A		Sanger Insitute	MAG	99.98	0.38	2219032	59.49	69	Sweden	Europe	0	0	0	0	0	0	0	0
MGYG000226205	6	A		Sanger Insitute	MAG	99.8	1.38	2218204	59.78	198	Sweden	Europe	0	0	0	0	0	0	0	0
MGYG000154280	6	A		Sanger Insitute	MAG	99.97	1.71	2210280	59.56	92	Sweden	Europe	0	0	0	0	0	0	0	0
MGYG000205479	6	A		Sanger Insitute	MAG	99.56	1.08	2207650	59.6	21	USA	North America	0	0	0	0	0	0	0	0
MGYG000110355	6	A		Sanger Insitute	MAG	97.85	0.93	2205640	59.42	53	Austria	Europe	0	0	0	0	0	0	0	0
MGYG000175460	6	A		Sanger Insitute	MAG	100	0.36	2203306	59.58	76	Sweden	Europe	0	0	0	0	0	0	0	0
MGYG000193173	6	A		Sanger Insitute	MAG	99.97	0.47	2199793	59.64	85	Fiji	Oceania	0	0	0	0	0	0	0	0
MGYG000214866	6	A		Sanger Insitute	MAG	98.33	0.67	2197051	59.28	40	Netherlands	Europe	0	0	0	0	0	0	0	0
MGYG000215473	6	A		Sanger Insitute	MAG	99.62	0.33	2195512	59.52	23	USA	North America	0	0	0	0	0	0	0	0
MGYG000210764	6	A		Sanger Insitute	strain	100	0.19	2194879	59.38	18	Canada	North America	0	0	0	0	0	0	0	0
MGYG000132144	6	A		Sanger Insitute	MAG	98.7	0.96	2192053	59.67	208	Fiji	Oceania	0	0	0	0	0	0	0	0
MGYG000122387	6	A		Sanger Insitute	MAG	99.98	0.22	2191089	59.48	25	Austria	Europe	0	0	0	0	0	0	0	0
MGYG000223917	6	A		Sanger Insitute	MAG	98.77	0.26	2191063	59.35	59	Austria	Europe	0	0	0	0	0	0	0	0
MGYG000135284	6	A		Sanger Insitute	MAG	99.94	0.34	2183595	59.33	164	Sweden	Europe	0	0	0	0	0	0	0	0
MGYG000164206	6	A		Sanger Insitute	MAG	99.35	2.35	2182623	59.66	45	USA	North America	0	0	0	0	0	0	0	0
MGYG000165836	6	A		Sanger Insitute	MAG	97.73	2.58	2182464	59.86	117	Austria	Europe	0	0	0	0	0	0	0	0
MGYG000099371	6	A		Sanger Insitute	MAG	99.98	0.29	2176928	59.32	15	Estonia	Europe	0	0	0	0	0	0	0	0
MGYG000195276	6	A		Sanger Insitute	MAG	98.89	0.41	2174395	59.39	37	Israel	Asia	0	0	0	0	0	0	0	0
MGYG000201623	6	A		Sanger Insitute	MAG	100	0.37	2168331	59.57	162	Austria	Europe	0	0	0	0	0	0	0	0
MGYG000207342	6	A		Sanger Insitute	MAG	95.76	1.09	2159783	59.92	79	Netherlands	Europe	0	0	0	0	0	0	0	0
MGYG000134840	6	A		Sanger Insitute	MAG	96.68	1.67	2159546	59.48	65	Netherlands	Europe	0	0	0	0	0	0	0	0
MGYG000199971	6	A		Sanger Insitute	MAG	99.99	0.77	2159041	59.44	100	USA	North America	0	0	0	0	0	0	0	0
MGYG000150308	6	A		Sanger Insitute	MAG	95.41	0.23	2158771	59.54	55	Netherlands	Europe	0	0	0	0	0	0	0	0
MGYG000110496	6	A		Sanger Insitute	strain	99.99	0.26	2158603	59.16	14	United Kingdom	Europe	0	0	0	0	0	0	0	0
MGYG000123819	6	B		Sanger Insitute	MAG	95.13	0.58	2158387	59.76	42	China	Asia	0	0	0	0	0	0	0	0
MGYG000202293	6	A		Sanger Insitute	MAG	99.68	2.94	2154577	59.64	19	Netherlands	Europe	0	0	0	0	0	0	0	0
MGYG000220977	6	A		Sanger Insitute	MAG	96.59	2.43	2154384	59.08	74	China	Asia	0	0	0	0	0	0	0	0
MGYG000126850	6	A		Sanger Insitute	MAG	99.94	1.99	2153472	59.69	124	Sweden	Europe	0	0	0	0	0	0	0	0
MGYG000124181	6	A		Sanger Insitute	MAG	97.1	0.34	2153157	59.56	32	Germany	Europe	0	0	0	0	0	0	0	0
MGYG000185293	6	B		Sanger Insitute	MAG	99.79	1.48	2150254	59.46	272	Sweden	Europe	0	0	0	0	0	0	0	0
MGYG000159634	6	A		Sanger Insitute	MAG	96.33	1.84	2149331	59.46	15	Sweden	Europe	0	0	0	0	0	0	0	0
MGYG000130174	6	A		Sanger Insitute	MAG	98.59	3.02	2148010	59.67	218	USA	North America	0	0	0	0	0	0	0	0
MGYG000182019	6	A		Sanger Insitute	MAG	99.69	0.97	2147203	59.66	146	Austria	Europe	0	0	0	0	0	0	0	0
MGYG000176315	6	A		Sanger Insitute	MAG	95.07	2.27	2136331	59.62	90	Sweden	Europe	0	0	0	0	0	0	0	0
MGYG000110177	6	A		Sanger Insitute	MAG	97.13	1.84	2135337	59.24	80	Sweden	Europe	0	0	0	0	0	0	0	0
MGYG000104166	6	A		Sanger Insitute	MAG	99.97	0.38	2134312	59.48	18	Austria	Europe	0	0	0	0	0	0	0	0
MGYG000213107	6	A		Sanger Insitute	MAG	99.14	0.12	2134109	59.44	259	Finland	Europe	0	0	0	0	0	0	0	0
MGYG000175018	6	B		Sanger Insitute	MAG	99.57	0.5	2133674	59.47	57	China	Asia	0	0	0	0	0	0	0	0
MGYG000195787	6	A		Sanger Insitute	MAG	95.4	0.24	2133476	59.66	40	Netherlands	Europe	0	0	0	0	0	0	0	0
MGYG000185032	6	A		Sanger Insitute	MAG	99.63	0.36	2132545	59.46	51	United Kingdom	Europe	0	0	0	0	0	0	0	0
MGYG000150687	6	A		Sanger Insitute	MAG	96.45	0.55	2130993	59.63	39	Israel	Asia	0	0	0	0	0	0	0	0
MGYG000112255	6	A		Sanger Insitute	MAG	99.99	0.27	2130621	59.69	20	Sweden	Europe	0	0	0	0	0	0	0	0
MGYG000096261	6	A		Sanger Insitute	MAG	96.24	2.65	2126625	59.9	59	USA	North America	0	0	0	0	0	0	0	0
MGYG000224638	6	A		Sanger Insitute	MAG	97.94	1	2125797	59.59	15	Austria	Europe	0	0	0	0	0	0	0	0
MGYG000175950	6	A		Sanger Insitute	MAG	95.12	0.38	2124782	59.47	30	Mongolia	Asia	0	0	0	0	0	0	0	0
MGYG000193187	6	A		Sanger Insitute	MAG	99.2	0.14	2124113	59.33	17	Netherlands	Europe	0	0	0	0	0	0	0	0
MGYG000211659	6	A		Sanger Insitute	MAG	96.81	3.66	2123979	59.55	44	Germany	Europe	0	0	0	0	0	0	0	0
MGYG000164398	6	C		Sanger Insitute	MAG	95.67	1.99	2123242	60.26	38	China	Asia	0	0	0	0	0	0	0	0
MGYG000095776	6	A		Sanger Insitute	MAG	99.75	0.12	2122532	59.62	61	Austria	Europe	0	0	0	0	0	0	0	0
MGYG000159599	6	A		Sanger Insitute	MAG	99.08	0.77	2122524	59.58	37	Netherlands	Europe	0	0	0	0	0	0	0	0
MGYG000100073	6	A		Sanger Insitute	MAG	95.36	1	2120926	59.39	89	United Kingdom	Europe	0	0	0	0	0	0	0	0
MGYG000124014	6	A		Sanger Insitute	MAG	99.69	0.3	2119535	59.41	12	Fiji	Oceania	0	0	0	0	0	0	0	0
MGYG000122718	6	A		Sanger Insitute	MAG	100	0.18	2119025	59.55	16	Finland	Europe	0	0	0	0	0	0	0	0
MGYG000149129	6	B		Sanger Insitute	MAG	99.1	1.47	2118582	59.76	233	Fiji	Oceania	0	0	0	0	0	0	0	0
MGYG000100875	6	A		Sanger Insitute	MAG	99.99	0.44	2116256	59.45	118	Sweden	Europe	0	0	0	0	0	0	0	0
MGYG000162938	6	A		Sanger Insitute	MAG	95.12	1.19	2116224	59.7	162	Spain	Europe	0	0	0	0	0	0	0	0
MGYG000164494	6	A		Sanger Insitute	MAG	99.99	0.17	2115943	60.42	367	Peru	South America	0	0	0	0	0	0	0	0
MGYG000093447	6	A		Sanger Insitute	MAG	96.9	1.13	2115206	59.69	24	USA	North America	0	0	0	0	0	0	0	0
MGYG000149045	6	A		Sanger Insitute	MAG	99.94	0.23	2114243	59.54	69	Netherlands	Europe	0	0	0	0	0	0	0	0
MGYG000171277	6	A		Sanger Insitute	MAG	99.99	0.08	2114039	59.61	22	USA	North America	0	0	0	0	0	0	0	0
MGYG000194106	6	B		Sanger Insitute	MAG	99.32	0.75	2113547	59.48	167	Russia	Europe	0	0	0	0	0	0	0	0
MGYG000157516	6	A		Sanger Insitute	MAG	95.78	0.36	2110645	59.58	18	Estonia	Europe	0	0	0	0	0	0	0	0
MGYG000137309	6	A		Sanger Insitute	MAG	97.82	1.42	2109046	59.34	91	Netherlands	Europe	0	0	0	0	0	0	0	0
MGYG000199293	6	B		Sanger Insitute	MAG	98.98	1.3	2109027	59.62	28	China	Asia	0	0	0	0	0	0	0	0
MGYG000137995	6	A		Sanger Insitute	MAG	100	2.79	2108191	59.8	192	Fiji	Oceania	0	0	0	0	0	0	0	0
MGYG000118810	6	A		Sanger Insitute	MAG	95.73	0.12	2108025	59.33	82	Netherlands	Europe	0	0	0	0	0	0	0	0
MGYG000217464	6	A		Sanger Insitute	MAG	99.68	0.41	2103550	59.55	33	Germany	Europe	0	0	0	0	0	0	0	0
MGYG000188844	6	A		Sanger Insitute	MAG	97.65	3.27	2101338	59.29	66	Estonia	Europe	0	0	0	0	0	0	0	0
MGYG000211980	6	A		Sanger Insitute	MAG	95.18	1.95	2100785	59.49	39	Estonia	Europe	0	0	0	0	0	0	0	0
MGYG000181714	6	A		Sanger Insitute	MAG	98.49	0.82	2100380	59.85	322	USA	North America	0	0	0	0	0	0	0	0
MGYG000143502	6	A		Sanger Insitute	MAG	96.58	3.75	2099753	59.51	67	Denmark	Europe	0	0	0	0	0	0	0	0
MGYG000221645	6	A		Sanger Insitute	MAG	100	1.93	2099323	59.59	198	Netherlands	Europe	0	0	0	0	0	0	0	0
MGYG000104123	6	A		Sanger Insitute	MAG	99.8	0.5	2098762	59.45	55	Germany	Europe	0	0	0	0	0	0	0	0
MGYG000098229	6	A		Sanger Insitute	MAG	97.35	0.5	2097478	59.56	80	Austria	Europe	0	0	0	0	0	0	0	0
MGYG000216474	6	A		Sanger Insitute	MAG	99.94	0.42	2090289	59.49	54	Sweden	Europe	0	0	0	0	0	0	0	0
MGYG000120594	6	A		Sanger Insitute	MAG	98.87	0.27	2088475	59.24	13	Madagascar	Africa	0	0	0	0	0	0	0	0
MGYG000098158	6	B		Sanger Insitute	MAG	98.42	0.59	2088436	60.12	306	Fiji	Oceania	0	0	0	0	0	0	0	0
MGYG000123766	6	A		Sanger Insitute	MAG	99.92	0.32	2087422	59.55	14	Netherlands	Europe	0	0	0	0	0	0	0	0
MGYG000140689	6	A		Sanger Insitute	MAG	100	0.16	2086655	59.55	35	Kazakhstan	Asia	0	0	0	0	0	0	0	0
MGYG000096977	6	A		Sanger Insitute	MAG	99.99	0.11	2086417	59.54	49	Netherlands	Europe	0	0	0	0	0	0	0	0
MGYG000104252	6	A		Sanger Insitute	MAG	99.96	0.49	2085338	59.47	55	Fiji	Oceania	0	0	0	0	0	0	0	0
MGYG000199465	6	A		Sanger Insitute	MAG	99.81	0.07	2081744	59.48	60	Israel	Asia	0	0	0	0	0	0	0	0
MGYG000155317	6	A		Sanger Insitute	MAG	99.95	1.5	2080882	59.56	15	Fiji	Oceania	0	0	0	0	0	0	0	0
MGYG000170555	6	A		Sanger Insitute	MAG	99.97	2.09	2080804	59.45	60	Spain	Europe	0	0	0	0	0	0	0	0
MGYG000211736	6	A		Sanger Insitute	MAG	95.18	2.57	2077721	59.56	100	Netherlands	Europe	0	0	0	0	0	0	0	0
MGYG000125763	6	A		Sanger Insitute	MAG	99.99	2.5	2075725	59.49	108	Netherlands	Europe	0	0	0	0	0	0	0	0
MGYG000172305	6	A		Sanger Insitute	MAG	100	0.21	2073632	59.6	97	Spain	Europe	0	0	0	0	0	0	0	0
MGYG000178332	6	A		Sanger Insitute	MAG	99.53	0.27	2073339	59.68	142	Netherlands	Europe	0	0	0	0	0	0	0	0
MGYG000198028	6	A		Sanger Insitute	MAG	100	0.52	2072057	59.48	46	Fiji	Oceania	0	0	0	0	0	0	0	0
MGYG000157881	6	A		Sanger Insitute	MAG	99.97	0.39	2072036	59.42	62	USA	North America	0	0	0	0	0	0	0	0
MGYG000226008	6	B		Sanger Insitute	MAG	96.78	1.43	2071892	59.76	114	China	Asia	0	0	0	0	0	0	0	0
MGYG000121647	6	A		Sanger Insitute	MAG	99.99	0.27	2069969	59.67	167	Sweden	Europe	0	0	0	0	0	0	0	0
MGYG000116667	6	A		Sanger Insitute	MAG	97.13	1.55	2068565	59.38	46	Austria	Europe	0	0	0	0	0	0	0	0
MGYG000179996	6	B		Sanger Insitute	MAG	99.92	1.65	2068404	59.77	91	Mongolia	Asia	0	0	0	0	0	0	0	0
MGYG000106290	6	A		Sanger Insitute	MAG	98.86	2.41	2068331	59.82	130	Fiji	Oceania	0	0	0	0	0	0	0	0
MGYG000174265	6	A		Sanger Insitute	MAG	99.8	2.16	2066088	59.5	87	Sweden	Europe	0	0	0	0	0	0	0	0
MGYG000215512	6	A		Sanger Insitute	MAG	99.98	1	2065385	59.82	89	Sweden	Europe	0	0	0	0	0	0	0	0
MGYG000152159	6	A		Sanger Insitute	MAG	99.19	0.24	2064366	59.61	75	China	Asia	0	0	0	0	0	0	0	0
MGYG000096090	6	A		Sanger Insitute	MAG	99.62	0.37	2062978	59.76	87	Spain	Europe	0	0	0	0	0	0	0	0
MGYG000180243	6	A		Sanger Insitute	MAG	99.99	0.18	2061336	59.24	77	Sweden	Europe	0	0	0	0	0	0	0	0
MGYG000132961	6	A		Sanger Insitute	MAG	99.99	0.12	2060107	59.6	191	Germany	Europe	0	0	0	0	0	0	0	0
MGYG000142625	6	A		Sanger Insitute	MAG	96.47	2.48	2059455	59.54	75	Russia	Europe	0	0	0	0	0	0	0	0
MGYG000146412	6	A		Sanger Insitute	MAG	99.41	3	2057758	59.95	48	Israel	Asia	0	0	0	0	0	0	0	0
MGYG000169880	6	A		Sanger Insitute	MAG	99.97	1.82	2055505	59.74	61	Netherlands	Europe	0	0	0	0	0	0	0	0
MGYG000163863	6	A		Sanger Insitute	MAG	99.15	4.63	2052756	59.53	60	Netherlands	Europe	0	0	0	0	0	0	0	0
MGYG000185190	6	A		Sanger Insitute	MAG	99.98	0.32	2052654	59.67	117	Austria	Europe	0	0	0	0	0	0	0	0
MGYG000133733	6	A		Sanger Insitute	MAG	100	0.13	2051851	59.6	39	Sweden	Europe	0	0	0	0	0	0	0	0
MGYG000152461	6	A		Sanger Insitute	MAG	99.99	3.4	2048940	59.21	45	Netherlands	Europe	0	0	0	0	0	0	0	0
MGYG000123076	6	A		Sanger Insitute	MAG	96.29	0.75	2045911	59.71	111	Israel	Asia	0	0	0	0	0	0	0	0
MGYG000105004	6	A		Sanger Insitute	MAG	100	0.42	2042524	59.39	65	Netherlands	Europe	0	0	0	0	0	0	0	0
MGYG000198641	6	A		Sanger Insitute	MAG	99.96	1.01	2040458	59.55	164	China	Asia	0	0	0	0	0	0	0	0
MGYG000218412	6	A		Sanger Insitute	MAG	100	0.08	2039561	59.44	20	USA	North America	0	0	0	0	0	0	0	0
MGYG000148691	6	A		Sanger Insitute	MAG	99.96	1.18	2038077	59.52	43	Sweden	Europe	0	0	0	0	0	0	0	0
MGYG000197757	6	A		Sanger Insitute	MAG	98.48	0.26	2037730	59.4	139	China	Asia	0	0	0	0	0	0	0	0
MGYG000126290	6	A		Sanger Insitute	MAG	100	1.81	2036764	59.67	100	Germany	Europe	0	0	0	0	0	0	0	0
MGYG000164277	6	A		Sanger Insitute	MAG	98.1	3	2035497	59.72	79	Netherlands	Europe	0	0	0	0	0	0	0	0
MGYG000101498	6	A		Sanger Insitute	MAG	99.94	0.21	2033894	59.62	58	USA	North America	0	0	0	0	0	0	0	0
MGYG000114462	6	A		Sanger Insitute	MAG	99.84	0.3	2033173	59.68	253	Netherlands	Europe	0	0	0	0	0	0	0	0
MGYG000205629	6	A		Sanger Insitute	MAG	99.96	1.02	2030999	59.47	120	Sweden	Europe	0	0	0	0	0	0	0	0
MGYG000220223	6	B		Sanger Insitute	MAG	99.36	2.22	2030560	59.65	42	Russia	Europe	0	0	0	0	0	0	0	0
MGYG000203814	6	A		Sanger Insitute	MAG	95.19	0.26	2026928	59.6	173	Israel	Asia	0	0	0	0	0	0	0	0
MGYG000101848	6	A		Sanger Insitute	MAG	97.82	1.58	2026827	59.53	131	Denmark	Europe	0	0	0	0	0	0	0	0
MGYG000119034	6	A		Sanger Insitute	MAG	99.49	0.24	2025422	59.46	91	Kazakhstan	Asia	0	0	0	0	0	0	0	0
MGYG000169154	6	A		Sanger Insitute	MAG	99.75	0.11	2024613	59.58	65	USA	North America	0	0	0	0	0	0	0	0
MGYG000200908	6	A		Sanger Insitute	MAG	99.97	1.44	2024188	59.49	107	China	Asia	0	0	0	0	0	0	0	0
MGYG000116833	6	A		Sanger Insitute	MAG	99.58	0.69	2023739	59.65	192	Austria	Europe	0	0	0	0	0	0	0	0
MGYG000159190	6	A		Sanger Insitute	MAG	99.98	0.77	2021097	59.53	71	Netherlands	Europe	0	0	0	0	0	0	0	0
MGYG000225533	6	A		Sanger Insitute	MAG	99.55	0.21	2020916	59.38	45	China	Asia	0	0	0	0	0	0	0	0
MGYG000173254	6	A		Sanger Insitute	MAG	99.95	0.53	2020520	59.6	101	Sweden	Europe	0	0	0	0	0	0	0	0
MGYG000110416	6	A		Sanger Insitute	MAG	99.73	1.63	2019959	59.56	71	Germany	Europe	0	0	0	0	0	0	0	0
MGYG000096675	6	A		Sanger Insitute	MAG	96.22	2.8	2019739	59.64	37	Austria	Europe	0	0	0	0	0	0	0	0
MGYG000196958	6	A		Sanger Insitute	MAG	98.03	0.62	2019497	59.67	106	United Kingdom	Europe	0	0	0	0	0	0	0	0
MGYG000153685	6	A		Sanger Insitute	MAG	100	0.11	2018713	59.71	48	Sweden	Europe	0	0	0	0	0	0	0	0
MGYG000205075	6	A		Sanger Insitute	MAG	99.78	4.1	2018284	59.87	41	Austria	Europe	0	0	0	0	0	0	0	0
MGYG000135864	6	A		Sanger Insitute	MAG	97.77	1.49	2017313	59.52	28	Sweden	Europe	0	0	0	0	0	0	0	0
MGYG000219627	6	A		Sanger Insitute	MAG	98.98	0.38	2015607	59.73	117	Sweden	Europe	0	0	0	0	0	0	0	0
MGYG000106246	6	A		Sanger Insitute	MAG	99.96	1.72	2014464	59.62	66	France	Europe	0	0	0	0	0	0	0	0
MGYG000106686	6	A		Sanger Insitute	MAG	98.91	0.29	2011644	59.6	114	Austria	Europe	0	0	0	0	0	0	0	0
MGYG000129417	6	A		Sanger Insitute	MAG	99.09	1.88	2011472	59.58	101	Netherlands	Europe	0	0	0	0	0	0	0	0
MGYG000131586	6	A		Sanger Insitute	MAG	99.96	1.18	2009198	59.81	53	Netherlands	Europe	0	0	0	0	0	0	0	0
MGYG000138090	6	A		Sanger Insitute	MAG	95.06	1.78	2007287	59.58	48	Russia	Europe	0	0	0	0	0	0	0	0
MGYG000157166	6	A		Sanger Insitute	MAG	96.83	1.05	2006770	59.6	52	USA	North America	0	0	0	0	0	0	0	0
MGYG000153680	6	A		Sanger Insitute	MAG	99.75	1.12	2006745	59.61	228	Austria	Europe	0	0	0	0	0	0	0	0
MGYG000110213	6	A		Sanger Insitute	MAG	100	0.44	2005893	59.57	26	USA	North America	0	0	0	0	0	0	0	0
MGYG000098980	6	A		Sanger Insitute	MAG	97.32	0.98	2002908	59.6	85	Netherlands	Europe	0	0	0	0	0	0	0	0
MGYG000214354	6	A		Sanger Insitute	MAG	100	0.05	2002403	59.55	74	Germany	Europe	0	0	0	0	0	0	0	0
MGYG000136926	6	A		Sanger Insitute	MAG	96.38	0.71	1999860	59.67	72	USA	North America	0	0	0	0	0	0	0	0
MGYG000214667	6	A		Sanger Insitute	MAG	98.46	2.34	1996631	59.6	90	USA	North America	0	0	0	0	0	0	0	0
MGYG000138962	6	A		Sanger Insitute	MAG	97.96	0.37	1996024	59.57	37	China	Asia	0	0	0	0	0	0	0	0
MGYG000136159	6	A		Sanger Insitute	MAG	97.47	0.88	1991452	59.67	112	Sweden	Europe	0	0	0	0	0	0	0	0
MGYG000130119	6	A		Sanger Insitute	MAG	99.99	0.3	1991388	59.72	54	China	Asia	0	0	0	0	0	0	0	0
MGYG000171414	6	A		Sanger Insitute	MAG	98.91	1.24	1990320	59.63	146	Netherlands	Europe	0	0	0	0	0	0	0	0
MGYG000130933	6	A		Sanger Insitute	MAG	100	0.06	1989493	59.57	173	Austria	Europe	0	0	0	0	0	0	0	0
MGYG000174196	6	A		Sanger Insitute	MAG	95.59	2.53	1989125	59.59	109	Fiji	Oceania	0	0	0	0	0	0	0	0
MGYG000111016	6	A		Sanger Insitute	MAG	99.91	0.48	1988951	59.96	142	China	Asia	0	0	0	0	0	0	0	0
MGYG000170766	6	A		Sanger Insitute	MAG	95.75	1.18	1988223	59.66	191	China	Asia	0	0	0	0	0	0	0	0
MGYG000134955	6	A		Sanger Insitute	MAG	99.93	2.25	1987712	59.7	77	Denmark	Europe	0	0	0	0	0	0	0	0
MGYG000156853	6	A		Sanger Insitute	MAG	99.95	0.95	1986676	59.84	126	Sweden	Europe	0	0	0	0	0	0	0	0
MGYG000155199	6	A		Sanger Insitute	MAG	98.14	0.22	1986115	59.81	146	Netherlands	Europe	0	0	0	0	0	0	0	0
MGYG000119808	6	A		Sanger Insitute	MAG	95.67	3.81	1985294	59.81	111	El Salvador	South America	0	0	0	0	0	0	0	0
MGYG000099729	6	B		Sanger Insitute	MAG	100	0.78	1985284	59.64	61	China	Asia	0	0	0	0	0	0	0	0
MGYG000157515	6	A		Sanger Insitute	MAG	99.93	0.14	1984502	59.69	88	Netherlands	Europe	0	0	0	0	0	0	0	0
MGYG000173942	6	A		Sanger Insitute	MAG	95.1	0.29	1984479	59.69	82	Netherlands	Europe	0	0	0	0	0	0	0	0
MGYG000208637	6	A		Sanger Insitute	MAG	98.38	1.11	1983965	59.77	139	Sweden	Europe	0	0	0	0	0	0	0	0
MGYG000203241	6	A		Sanger Insitute	MAG	99.99	0.39	1983920	59.66	173	Spain	Europe	0	0	0	0	0	0	0	0
MGYG000126210	6	A		Sanger Insitute	MAG	99.79	1.92	1983223	59.85	173	Israel	Asia	0	0	0	0	0	0	0	0
MGYG000116502	6	A		Sanger Insitute	MAG	99.94	0.35	1981867	59.43	67	Israel	Asia	0	0	0	0	0	0	0	0
MGYG000096966	6	A		Sanger Insitute	MAG	99.99	0.28	1981554	59.86	77	Netherlands	Europe	0	0	0	0	0	0	0	0
MGYG000168418	6	A		Sanger Insitute	MAG	99.64	0.05	1981477	59.82	111	Netherlands	Europe	0	0	0	0	0	0	0	0
MGYG000185438	6	A		Sanger Insitute	MAG	99.99	0.34	1979236	59.54	57	Netherlands	Europe	0	0	0	0	0	0	0	0
MGYG000129779	6	A		Sanger Insitute	MAG	95.26	2.96	1978917	59.75	154	Canada	North America	0	0	0	0	0	0	0	0
MGYG000124758	6	A		Sanger Insitute	MAG	99.98	1.8	1976157	59.81	115	United Kingdom	Europe	0	0	0	0	0	0	0	0
MGYG000185946	6	A		Sanger Insitute	MAG	99.85	0.79	1975112	59.53	94	Mongolia	Asia	0	0	0	0	0	0	0	0
MGYG000167945	6	A		Sanger Insitute	MAG	99.95	0.97	1974833	59.58	108	Mongolia	Asia	0	0	0	0	0	0	0	0
MGYG000139975	6	A		Sanger Insitute	MAG	99.75	3.43	1973035	59.49	57	Spain	Europe	0	0	0	0	0	0	0	0
MGYG000219819	6	A		Sanger Insitute	MAG	99.99	1.14	1971950	60.2	282	Fiji	Oceania	0	0	0	0	0	0	0	0
MGYG000194249	6	A		Sanger Insitute	MAG	99.99	0.32	1971925	59.53	25	Finland	Europe	0	0	0	0	0	0	0	0
MGYG000183063	6	A		Sanger Insitute	MAG	99.16	2.41	1971470	59.45	56	Netherlands	Europe	0	0	0	0	0	0	0	0
MGYG000175921	6	A		Sanger Insitute	MAG	99.77	0.68	1971464	59.68	133	Israel	Asia	0	0	0	0	0	0	0	0
MGYG000139593	6	A		Sanger Insitute	MAG	99.98	1.38	1970052	59.75	159	Israel	Asia	0	0	0	0	0	0	0	0
MGYG000145068	6	B		Sanger Insitute	MAG	98.27	1.8	1969900	59.66	66	Russia	Europe	0	0	0	0	0	0	0	0
MGYG000120074	6	A		Sanger Insitute	MAG	99.97	1.03	1969651	59.76	76	Netherlands	Europe	0	0	0	0	0	0	0	0
MGYG000173402	6	A		Sanger Insitute	MAG	96.11	2.75	1968889	59.41	145	China	Asia	0	0	0	0	0	0	0	0
MGYG000213257	6	A		Sanger Insitute	MAG	95.29	2.34	1968646	59.74	52	USA	North America	0	0	0	0	0	0	0	0
MGYG000200981	6	A		Sanger Insitute	MAG	99.98	0.59	1965357	59.62	114	Israel	Asia	0	0	0	0	0	0	0	0
MGYG000216916	6	A		Sanger Insitute	MAG	96.21	2.52	1962364	59.68	83	Spain	Europe	0	0	0	0	0	0	0	0
MGYG000183055	6	A		Sanger Insitute	MAG	99.85	0.93	1960514	59.82	150	Israel	Asia	0	0	0	0	0	0	0	0
MGYG000093441	6	A		Sanger Insitute	MAG	99.9	0.44	1960421	59.62	87	China	Asia	0	0	0	0	0	0	0	0
MGYG000158587	6	A		Sanger Insitute	MAG	97.44	0.44	1957674	59.64	126	Denmark	Europe	0	0	0	0	0	0	0	0
MGYG000178198	6	A		Sanger Insitute	MAG	99.99	0.23	1957263	59.56	131	Austria	Europe	0	0	0	0	0	0	0	0
MGYG000116659	6	A		Sanger Insitute	MAG	99.96	0.32	1954498	59.84	53	Mongolia	Asia	0	0	0	0	0	0	0	0
MGYG000179440	6	A		Sanger Insitute	MAG	97.26	0.03	1954183	59.9	153	Canada	North America	0	0	0	0	0	0	0	0
MGYG000141586	6	A		Sanger Insitute	MAG	100	0.26	1949938	59.64	94	Israel	Asia	0	0	0	0	0	0	0	0
MGYG000111918	6	A		Sanger Insitute	MAG	98.33	1.2	1948664	59.61	45	China	Asia	0	0	0	0	0	0	0	0
MGYG000192244	6	A		Sanger Insitute	MAG	99.41	1.9	1948463	59.3	206	China	Asia	0	0	0	0	0	0	0	0
MGYG000118885	6	A		Sanger Insitute	MAG	99.94	0.62	1946106	59.96	59	Netherlands	Europe	0	0	0	0	0	0	0	0
MGYG000092723	6	A		Sanger Insitute	MAG	99.93	1.95	1945197	59.7	150	Denmark	Europe	0	0	0	0	0	0	0	0
MGYG000221529	6	A		Sanger Insitute	MAG	99.94	0.48	1940270	59.79	61	Spain	Europe	0	0	0	0	0	0	0	0
MGYG000222381	6	A		Sanger Insitute	MAG	97.86	2.9	1937145	59.84	212	Netherlands	Europe	0	0	0	0	0	0	0	0
MGYG000173967	6	A		Sanger Insitute	MAG	100	0.39	1935617	59.67	131	USA	North America	0	0	0	0	0	0	0	0
MGYG000224618	6	A		Sanger Insitute	MAG	95.81	1	1935278	59.74	142	Netherlands	Europe	0	0	0	0	0	0	0	0
MGYG000146104	6	A		Sanger Insitute	MAG	99.92	0.96	1934037	59.74	84	United Kingdom	Europe	0	0	0	0	0	0	0	0
MGYG000121959	6	A		Sanger Insitute	MAG	96.54	0.21	1932948	59.6	104	China	Asia	0	0	0	0	0	0	0	0
MGYG000123450	6	A		Sanger Insitute	MAG	95.57	4.62	1927173	59.61	168	Germany	Europe	0	0	0	0	0	0	0	0
MGYG000172500	6	A		Sanger Insitute	MAG	96.49	0.69	1921877	59.61	24	China	Asia	0	0	0	0	0	0	0	0
MGYG000196928	6	A		Sanger Insitute	MAG	96.4	3.05	1921807	60.01	79	Germany	Europe	0	0	0	0	0	0	0	0
MGYG000208580	6	A		Sanger Insitute	MAG	98.05	0.85	1921729	59.8	126	Estonia	Europe	0	0	0	0	0	0	0	0
MGYG000098375	6	A		Sanger Insitute	MAG	99.38	0.5	1921217	59.59	184	Denmark	Europe	0	0	0	0	0	0	0	0
MGYG000202884	6	A		Sanger Insitute	MAG	97.35	1.04	1916912	59.62	218	Sweden	Europe	0	0	0	0	0	0	0	0
MGYG000175642	6	A		Sanger Insitute	MAG	98.79	1.43	1915485	59.78	54	Israel	Asia	0	0	0	0	0	0	0	0
MGYG000148261	6	A		Sanger Insitute	MAG	97.5	1.82	1912525	59.7	105	Netherlands	Europe	0	0	0	0	0	0	0	0
MGYG000125229	6	A		Sanger Insitute	MAG	98.51	2.29	1907266	59.65	162	Kazakhstan	Asia	0	0	0	0	0	0	0	0
MGYG000106470	6	A		Sanger Insitute	MAG	99.95	1.23	1906057	59.87	123	Israel	Asia	0	0	0	0	0	0	0	0
MGYG000174192	6	A		Sanger Insitute	MAG	99.98	0.09	1904920	60.09	135	Israel	Asia	0	0	0	0	0	0	0	0
MGYG000181692	6	A		Sanger Insitute	MAG	97.9	0.67	1897318	59.79	57	Austria	Europe	0	0	0	0	0	0	0	0
MGYG000168563	6	A		Sanger Insitute	MAG	99.07	0.11	1896376	59.82	101	Germany	Europe	0	0	0	0	0	0	0	0
MGYG000136693	6	A		Sanger Insitute	MAG	98.57	0.39	1894959	60.05	267	Sweden	Europe	0	0	0	0	0	0	0	0
MGYG000159718	6	A		Sanger Insitute	MAG	95.93	0.17	1894013	59.53	108	Estonia	Europe	0	0	0	0	0	0	0	0
MGYG000190837	6	A		Sanger Insitute	MAG	99.24	0.73	1888729	59.75	119	Kazakhstan	Asia	0	0	0	0	0	0	0	0
MGYG000199853	6	A		Sanger Insitute	MAG	98.32	1.25	1885291	59.89	144	Israel	Asia	0	0	0	0	0	0	0	0
MGYG000106872	6	A		Sanger Insitute	MAG	99.73	1.61	1876654	59.91	69	Sweden	Europe	0	0	0	0	0	0	0	0
MGYG000118760	6	A		Sanger Insitute	MAG	99.9	0.67	1873173	59.89	181	Kazakhstan	Asia	0	0	0	0	0	0	0	0
MGYG000151011	6	A		Sanger Insitute	MAG	99.97	0.32	1856722	59.62	243	Israel	Asia	0	0	0	0	0	0	0	0
MGYG000147785	6	A		Sanger Insitute	MAG	98.96	2.63	1848182	59.89	188	Israel	Asia	0	0	0	0	0	0	0	0
MGYG000100783	6	A		Sanger Insitute	MAG	100	0.3	1838741	60.07	238	Mongolia	Asia	0	0	0	0	0	0	0	0
MGYG000132747	6	A		Sanger Insitute	MAG	97.03	0.24	1824799	60.01	117	USA	North America	0	0	0	0	0	0	0	0
MGYG000142143	6	A		Sanger Insitute	MAG	99.91	3.75	1809019	59.98	128	China	Asia	0	0	0	0	0	0	0	0
MGYG000139506	6	A		Sanger Insitute	MAG	97.58	2.84	1800635	59.98	135	Kazakhstan	Asia	0	0	0	0	0	0	0	0
MGYG000217749	6	A		Sanger Insitute	MAG	99.99	2.51	1794881	60.14	154	Netherlands	Europe	0	0	0	0	0	0	0	0
MGYG000112546	6	A		Sanger Insitute	MAG	99.97	0.4	1793163	59.91	138	Netherlands	Europe	0	0	0	0	0	0	0	0
MGYG000155759	6	A		Sanger Insitute	MAG	97.16	0.61	1765358	60.09	110	USA	North America	0	0	0	0	0	0	0	0
MGYG000196741	6	A		Sanger Insitute	MAG	96.74	0.63	1739680	60.16	139	Fiji	Oceania	0	0	0	0	0	0	0	0
MGYG000171840	6	A		Sanger Insitute	MAG	99.89	1.03	1691863	60.18	139	Fiji	Oceania	0	0	0	0	0	0	0	0
MGYG000148705	6	A		Sanger Insitute	MAG	100	0.39	1683515	60.22	146	Mongolia	Asia	0	0	0	0	0	0	0	0
SRR9330572	7	C	PRJNA549787	Probiogenomics Lab	MAG	96.57	2.82	2566193	59.1327	139	South Africa:Durban in KwaZulu-Natal	Africa	Homo sapiens	0	0	0	0	0	0	0
MGYG000252798	7	A		Sanger Insitute	MAG	99.66	2.14	2535389	59.35	81	Sweden	Europe	0	0	0	0	0	0	0	0
SRR13318506	7	A	PRJNA688164	Probiogenomics Lab	MAG	99.99	0.2	2510504	59.0217	114	Poland	Europe	Homo sapiens	human feces	0	0	0	0	0	0
SRR7351853	7	A	PRJNA345144	Probiogenomics Lab	MAG	99.99	0.23	2499408	59.4422	292	New Zeland	Oceania	Homo sapiens	human feces	Vaginal	male	12_months	Term	0	Healthy
SRR9655005	7	A	PRJNA553191	Probiogenomics Lab	MAG	95.28	3.76	2488674	58.9834	108	Italy: Bologna	Europe	Homo sapiens	0	0	0	0	0	0	0
SRR7411303	7	A	PRJNA345144	Sanger Insitute	MAG	99.6	1.96	2484232	58.008	88	New_Zealand	Oceania	Homo sapiens	0	vaginal	female	0	full_term	0	0
SRR7351712	7	A	PRJNA345144	Probiogenomics Lab	MAG	99.97	2.61	2477882	59.0812	112	New Zeland	Oceania	Homo sapiens	human feces	Caesarean	male	12_months	Term	0	Healthy
SRR8164280	7	A	PRJNA503909	Probiogenomics Lab	MAG	99.77	2.54	2461982	58.9913	309	Australia: Waiben (Thursday Isand)	Oceania	Homo sapiens	0	0	female	72	0	0	0
SRR9095205	7	A	PRJNA543520	Probiogenomics Lab	MAG	100	1.94	2449233	59.0968	53	Finland	Europe	Homo sapiens	human feces	Vaginal	female	0	Term	0	Healthy
SRR6277111	7	A	PRJNA390646	Sanger Insitute	MAG	100	3.02	2435919	58.4063	35	US	North America	Homo sapiens	0	vaginal	0	0	full_term	0	0
SRR7351897	7	A	PRJNA345144	Probiogenomics Lab	MAG	96.62	1.32	2431913	58.6968	212	New Zeland	Oceania	Homo sapiens	human feces	Caesarean	male	At Birth	Term	0	Healthy
SRR8164328	7	A	PRJNA503909	Probiogenomics Lab	MAG	100	2.22	2419807	58.8426	311	Australia: Waiben (Thursday Isand)	Oceania	Homo sapiens	0	0	male	53	0	0	0
SRR9879704	7	C	PRJNA557731	Probiogenomics Lab	MAG	99.99	0.25	2408345	59.6411	142	Italy	Europe	Homo sapiens	human feces	0	female	From a few days to 1095	Term	0	Healthy
SRR6795018	7	B	PRJNA436562	Probiogenomics Lab	MAG	96.47	1.84	2401091	58.745	317	Bangladesh	Asia	Homo sapiens	human feces	0	0	2 years	0	0	0
SRR4052026	7	A	PRJNA339914	Probiogenomics Lab	MAG	97.31	2.01	2393210	58.5222	369	Italy: Trento	Europe	Homo sapiens	0	0	0	0	0	0	0
SRR7411405	7	A	PRJNA345144	Probiogenomics Lab	MAG	99.64	3.78	2389858	59.8086	110	New Zeland	Oceania	Homo sapiens	human feces	Vaginal	female	At_Birth	Term	0	Healthy
SRR8942402	7	C	PRJNA322188	Sanger Insitute	MAG	98.29	2.56	2382107	59.4059	22	US	North America	Homo sapiens	0	vaginal	female	0	full_term	breast	0
SRR6907958	7	B	PRJNA445968	Probiogenomics Lab	MAG	99.93	1.02	2381907	59.3575	120	Haiti:Port-au-Prince	South America	Homo sapiens	human feces	0	male	13	0	0	tuberculosis or healthy control
SRR8692230	7	A	PRJNA296814	Sanger Insitute	MAG	99.99	0.45	2360352	58.329	39	US	North America	Homo sapiens	0	vaginal	0	0	full_term	0	0
SRR7352075	7	A	PRJNA345144	Sanger Insitute	MAG	99.99	1.4	2359744	57.9412	75	New_Zealand	Oceania	Homo sapiens	0	vaginal	male	0	full_term	0	0
SRR8692234	7	A	PRJNA296814	Sanger Insitute	MAG	95.63	0.7	2357576	58.4152	68	US	North America	Homo sapiens	0	vaginal	0	0	full_term	0	0
SRR9095213	7	A	PRJNA543520	Probiogenomics Lab	MAG	99.89	0.72	2343225	59.0553	169	Finland	Europe	Homo sapiens	human feces	Vaginal	female	0	Term	0	Healthy
SRR7352103	7	A	PRJNA345144	Probiogenomics Lab	MAG	100	0.56	2340845	59.5797	60	New Zeland	Oceania	Homo sapiens	human feces	Vaginal	male	12_months	Term	0	Healthy
SRR9654980	7	A	PRJNA553191	Probiogenomics Lab	MAG	99.51	1.26	2332082	59.2339	87	Italy: Bologna	Europe	Homo sapiens	0	0	0	0	0	0	0
MGYG000271498	7	A		Sanger Insitute	MAG	99.98	1.01	2327957	59.7	171	Sweden	Europe	0	0	0	0	0	0	0	0
MGYG000241076	7	A		Sanger Insitute	MAG	99.76	2.49	2325464	59.62	60	Sweden	Europe	0	0	0	0	0	0	0	0
SRR7351756	7	A	PRJNA345144	Sanger Insitute	MAG	99.47	2.68	2325126	58.4414	19	New_Zealand	Oceania	Homo sapiens	0	CS	male	0	full_term	0	0
SRR4408141	7	A	PRJNA290380	Sanger Insitute	MAG	99.99	2.78	2318579	58.2929	24	Finland	Europe	Homo sapiens	0	vaginal	female	0	preterm	0	0
SRR8164266	7	A	PRJNA503909	Probiogenomics Lab	MAG	98.75	1.1	2315686	58.9731	321	Australia: Mer (Murray Isand)	Oceania	Homo sapiens	0	0	female	69	0	0	0
SRR1818227	7	C	PRJNA272371	Probiogenomics Lab	MAG	99.98	0.38	2315139	60.0296	16	Singapore	Oceania	Homo sapiens	human	Vaginal	male	1 month	Term	Breast Milk & Formula	Healthy
SRR7411251	7	A	PRJNA345144	Sanger Insitute	MAG	99.85	0.1	2314577	58.3264	20	New_Zealand	Oceania	Homo sapiens	0	vaginal	male	0	full_term	0	0
SRR8164323	7	A	PRJNA503909	Probiogenomics Lab	MAG	100	1.5	2308106	58.9235	148	Australia: Mer (Murray Isand)	Oceania	Homo sapiens	0	0	female	78	0	0	0
SRR9655028	7	A	PRJNA553191	Probiogenomics Lab	MAG	99.99	0.27	2306435	59.2197	167	Italy: Bologna	Europe	Homo sapiens	0	0	0	0	0	0	0
SRR7411322	7	A	PRJNA345144	Sanger Insitute	MAG	100	0.85	2305057	58.2425	27	New_Zealand	Oceania	Homo sapiens	0	vaginal	male	0	full_term	0	0
MGYG000255978	7	A		Sanger Insitute	MAG	99.16	1.13	2297474	59.21	134	Sweden	Europe	0	0	0	0	0	0	0	0
SRR9655020	7	A	PRJNA553191	Probiogenomics Lab	MAG	99.96	1.41	2295074	59.3661	316	Italy: Bologna	Europe	Homo sapiens	0	0	0	0	0	0	0
SRR16474159	7	A	PRJNA714678	Probiogenomics Lab	MAG	99.9	0.29	2292752	59.314	184	Israel: Kfar Saba	Asia	Homo sapiens	human ulcer	0	0	27	0	0	0
SRR7411258	7	A	PRJNA345144	Sanger Insitute	MAG	99.9	1.37	2291586	58.3377	22	New_Zealand	Oceania	0	0	vaginal	male	0	full_term	0	0
SRR7352073	7	A	PRJNA345144	Probiogenomics Lab	MAG	99.98	0.06	2289017	59.0985	27	New Zeland	Oceania	Homo sapiens	human feces	Caesarean	female	12_months	Term	0	Healthy
SRR13318508	7	A	PRJNA688164	Probiogenomics Lab	MAG	98.52	4.36	2287930	59.361	23	Poland	Europe	Homo sapiens	human feces	0	0	0	0	0	0
MGYG000272064	7	A		Sanger Insitute	MAG	99.56	0.7	2286355	59.59	49	Austria	Europe	0	0	0	0	0	0	0	0
SRR8164240	7	A	PRJNA503909	Probiogenomics Lab	MAG	98.18	1.91	2285003	59.1769	238	Australia: Waiben (Thursday Isand)	Oceania	Homo sapiens	0	0	female	39	0	0	0
MGYG000274625	7	A		Sanger Insitute	MAG	99.92	3.96	2284594	59.53	46	Sweden	Europe	0	0	0	0	0	0	0	0
SRR13318510	7	A	PRJNA688164	Probiogenomics Lab	MAG	95.34	4.15	2283287	59.4719	30	Poland	Europe	Homo sapiens	human feces	0	0	0	0	0	0
SRR8090798	7	C	PRJNA497734	Probiogenomics Lab	MAG	96.59	1.89	2279614	59.7233	168	Russia	Europe	Homo sapiens	0	0	0	children	0	0	0
SRR9330573	7	C	PRJNA549787	Probiogenomics Lab	MAG	100	0.46	2279249	59.6797	48	South Africa:Durban in KwaZulu-Natal	Africa	Homo sapiens	0	0	0	0	0	0	0
SRR15343534	7	A	PRJNA752006	Probiogenomics Lab	MAG	99.99	0.57	2278035	58.9881	192	Democratic Republic of the Congo:Kinshasa,Kinshasa	Africa	Homo sapiens	human gut	0	0	0	0	0	0
SRR7351758	7	A	PRJNA345144	Probiogenomics Lab	MAG	96.04	0.98	2275904	59.3427	39	New Zeland	Oceania	Homo sapiens	human feces	Vaginal	male	12_months	Term	0	Healthy
SRR9108958	7	B	PRJNA531203	Probiogenomics Lab	MAG	99.72	0.18	2275846	58.8731	283	India: Khargone\, Madhya Pradesh	Asia	Homo sapiens	human feces	0	0	0	0	0	0
SRR7352037	7	A	PRJNA345144	Sanger Insitute	MAG	96.04	0.93	2275745	58.2608	29	New_Zealand	Oceania	Homo sapiens	0	vaginal	female	0	full_term	0	0
SRR7723084	7	A		Probiogenomics Lab	MAG	99.9	2.21	2273196	59.4463	43	Italy	Europe	Homo sapiens	human feces	0	0	children	0	0	celiac disease
SRR7352000	7	A	PRJNA345144	Probiogenomics Lab	MAG	99.98	1.24	2273124	59.1808	65	New Zeland	Oceania	Homo sapiens	human feces	Vaginal	female	12_months	Term	0	Healthy
SRR4305033	7	A	PRJNA290380	Sanger Insitute	MAG	99.94	0.38	2267378	57.9921	55	Russia	Europe	Homo sapiens	0	vaginal	male	0	full_term	0	0
SRR7281058	7	A	PRJNA475246	Sanger Insitute	MAG	95.07	4.88	2263652	58.0694	22	Finland	Europe	Homo sapiens	0	vaginal	female	0	full_term	breast	0
SRR8086444	7	A	PRJNA497734	Probiogenomics Lab	MAG	99.97	1.42	2259365	59.3564	38	Finland	Europe	Homo sapiens	0	0	0	children	0	0	0
SRR7351872	7	A	PRJNA345144	Probiogenomics Lab	MAG	99.49	2.31	2259199	59.3542	249	New Zeland	Oceania	Homo sapiens	human feces	Caesarean	female	24_months	Term	0	Healthy
SRR7411381	7	A	PRJNA345144	Sanger Insitute	MAG	100	0.33	2257353	58.3617	21	New_Zealand	Oceania	Homo sapiens	0	vaginal	female	0	full_term	0	0
SRR7352016	7	A	PRJNA345144	Sanger Insitute	MAG	100	0.14	2257043	58.4412	22	New_Zealand	Oceania	Homo sapiens	0	vaginal	female	0	full_term	0	0
SRR7351858	7	A	PRJNA345144	Probiogenomics Lab	MAG	97.39	1.1	2253274	59.2658	64	New Zeland	Oceania	Homo sapiens	human feces	Vaginal	female	12_months	Term	0	Healthy
SRR7280964	7	A	PRJNA475246	Sanger Insitute	MAG	95.98	1.32	2251396	58.325	27	Finland	Europe	Homo sapiens	0	vaginal	female	0	full_term	breast	0
SRR7217495	7	A	PRJNA473126	Sanger Insitute	MAG	99.99	0.14	2251333	58.355	24	US	North America	Homo sapiens	0	vaginal	female	0	full_term	formula	0
SRR7411311	7	A	PRJNA345144	Sanger Insitute	MAG	99.94	3.33	2251284	58.4329	26	New_Zealand	Oceania	Homo sapiens	0	vaginal	female	0	full_term	0	0
SRR7351984	7	A	PRJNA345144	Probiogenomics Lab	MAG	100	0.19	2251109	59.4503	32	New Zeland	Oceania	Homo sapiens	human feces	Vaginal	female	24_months	Term	0	Healthy
SRR7217593	7	A	PRJNA473126	Sanger Insitute	MAG	100	0.18	2240138	58.28	42	US	North America	Homo sapiens	0	vaginal	male	0	full_term	formula	0
SRR7723054	7	A		Probiogenomics Lab	MAG	95.35	4.52	2239676	59.1601	56	Italy	Europe	Homo sapiens	human feces	0	0	children	0	0	celiac disease
SRR7351898	7	A	PRJNA345144	Probiogenomics Lab	MAG	97.52	2.64	2238725	59.1647	25	New Zeland	Oceania	Homo sapiens	human feces	Vaginal	female	At Birth	Term	0	Healthy
SRR8942427	7	A	PRJNA322188	Sanger Insitute	MAG	96.56	3.02	2236944	58.6012	17	US	North America	Homo sapiens	0	vaginal	male	0	full_term	combined	0
SRR4408273	7	A	PRJNA290380	Sanger Insitute	MAG	99.96	1.31	2235228	58.1105	36	Estonia	Europe	Homo sapiens	0	vaginal	male	0	full_term	0	0
MGYG000228708	7	A		Sanger Insitute	MAG	98.86	0.83	2235109	59.38	14	USA	North America	0	0	0	0	0	0	0	0
MGYG000240871	7	A		Sanger Insitute	MAG	99.86	2.34	2234751	59.63	41	Denmark	Europe	0	0	0	0	0	0	0	0
SRR7217586	7	A	PRJNA473126	Sanger Insitute	MAG	100	0.7	2234355	58.4323	17	US	North America	Homo sapiens	0	vaginal	male	0	full_term	formula	0
SRR7351854	7	A	PRJNA345144	Sanger Insitute	MAG	100	2.19	2231337	58.4832	34	New_Zealand	Oceania	Homo sapiens	0	vaginal	male	0	full_term	0	0
MGYG000243468	7	A		Sanger Insitute	MAG	95.57	1.6	2230439	59.62	241	Sweden	Europe	0	0	0	0	0	0	0	0
SRR7280948	7	A	PRJNA475246	Sanger Insitute	MAG	99.99	1.14	2229266	58.364	62	Finland	Europe	Homo sapiens	0	vaginal	male	0	full_term	breast	0
SRR7411337	7	A	PRJNA345144	Sanger Insitute	MAG	98.64	4.07	2228350	58.4817	18	New_Zealand	Oceania	Homo sapiens	0	vaginal	female	0	full_term	0	0
SRR7351651	7	A	PRJNA345144	Probiogenomics Lab	MAG	99.99	1.58	2227376	59.285	140	New Zeland	Oceania	Homo sapiens	human feces	Caesarean	female	12_months	Term	0	Healthy
SRR7351870	7	A	PRJNA345144	Sanger Insitute	MAG	99.99	0.14	2224017	58.326	16	New_Zealand	Oceania	Homo sapiens	0	CS	male	0	full_term	0	0
SRR8086131	7	A	PRJNA497734	Probiogenomics Lab	MAG	99.27	1.77	2223685	59.168	135	Finland	Europe	Homo sapiens	0	0	0	children	0	0	0
SRR8692188	7	A	PRJNA296814	Sanger Insitute	MAG	99.99	0.22	2223548	58.351	26	US	North America	Homo sapiens	0	vaginal	0	0	full_term	0	0
SRR8164265	7	A	PRJNA503909	Probiogenomics Lab	MAG	95.26	2.67	2221977	59.0368	307	Australia: Mer (Murray Isand)	Oceania	Homo sapiens	0	0	male	71	0	0	0
SRR9655023	7	A	PRJNA553191	Probiogenomics Lab	MAG	99.89	0.96	2221517	59.6459	128	Italy: Bologna	Europe	Homo sapiens	0	0	0	0	0	0	0
SRR7352044	7	A	PRJNA345144	Probiogenomics Lab	MAG	98.35	0.41	2219868	59.3947	96	New Zeland	Oceania	Homo sapiens	human feces	Vaginal	male	12_months	Term	0	Healthy
MGYG000260275	7	A		Sanger Insitute	MAG	95.15	1.78	2218503	59.55	110	Sweden	Europe	0	0	0	0	0	0	0	0
SRR13318519	7	C	PRJNA688164	Probiogenomics Lab	MAG	95.69	0.37	2218095	59.6098	365	Poland	Europe	Homo sapiens	human feces	0	0	0	0	0	0
SRR7351795	7	A	PRJNA345144	Sanger Insitute	MAG	99.99	0.15	2216832	58.4807	30	New_Zealand	Oceania	Homo sapiens	0	vaginal	female	0	full_term	0	0
SRR12325039	7	A	PRJNA648487	Probiogenomics Lab	MAG	99.7	1.48	2216066	59.2759	45	New Zealand	Oceania	Homo sapiens	0	0	female	At Birth-120	Preterm	Breast Milk	Unhealthy
SRR7723083	7	A		Probiogenomics Lab	MAG	99.79	2.65	2213961	59.3047	32	Italy	Europe	Homo sapiens	human feces	0	0	children	0	0	celiac disease
SRR8164256	7	A	PRJNA503909	Probiogenomics Lab	MAG	99.99	2.88	2213154	58.5874	409	Australia: Mer (Murray Isand)	Oceania	Homo sapiens	0	0	female	61	0	0	0
SRR8164281	7	A	PRJNA503909	Probiogenomics Lab	MAG	99.97	2.87	2211454	59.3842	29	Australia: Waiben (Thursday Isand)	Oceania	Homo sapiens	0	0	male	41	0	0	0
SRR7217507	7	A		Sanger Insitute	MAG	99.01	0.41	2210449	58.2535	35	US	North America	Homo sapiens	0	vaginal	female	0	full_term	formula	0
SRR7411277	7	A	PRJNA345144	Probiogenomics Lab	MAG	97.29	0.36	2210309	58.989	57	New Zeland	Oceania	Homo sapiens	human feces	Vaginal	female	At Birth	Term	0	Healthy
SRR7411293	7	A	PRJNA345144	Sanger Insitute	MAG	100	0.41	2210155	58.2618	12	New_Zealand	Oceania	Homo sapiens	0	vaginal	female	0	full_term	0	0
MGYG000245169	7	A		Sanger Insitute	MAG	99.99	0.24	2209813	59.39	47	Netherlands	Europe	0	0	0	0	0	0	0	0
SRR7411406	7	A	PRJNA345144	Sanger Insitute	MAG	99.97	0.5	2209528	58.4773	16	New_Zealand	Oceania	Homo sapiens	0	vaginal	male	0	full_term	0	0
SRR7351813	7	A	PRJNA345144	Probiogenomics Lab	MAG	99.96	1.85	2208081	59.4211	25	New Zeland	Oceania	Homo sapiens	human feces	0	male	12_months	Term	0	Unhealthy
SRR7351720	7	A	PRJNA345144	Sanger Insitute	MAG	99.99	1.9	2207558	58.5942	67	New_Zealand	Oceania	Homo sapiens	0	vaginal	female	0	full_term	0	0
SRR12325038	7	A	PRJNA648487	Probiogenomics Lab	MAG	99.59	0.92	2206653	59.2534	64	New Zealand	Oceania	Homo sapiens	0	0	female	At Birth-120	Preterm	Breast Milk	Unhealthy
SRR7280871	7	A	PRJNA475246	Sanger Insitute	MAG	99.94	0.56	2206145	58.5763	19	Finland	Europe	Homo sapiens	0	vaginal	female	0	full_term	breast	0
SRR8086417	7	A	PRJNA497734	Probiogenomics Lab	MAG	100	0.44	2203794	59.3401	110	Finland	Europe	Homo sapiens	0	0	0	children	0	0	0
SRR5512725	7	A	PRJNA322188	Sanger Insitute	MAG	100	0.45	2202629	58.3643	40	US	North America	Homo sapiens	0	vaginal	female	0	full_term	breast	0
SRR9655008	7	A	PRJNA553191	Probiogenomics Lab	MAG	100	0.06	2202448	59.2171	83	Italy: Bologna	Europe	Homo sapiens	0	0	0	0	0	0	0
MGYG000233175	7	A		Sanger Insitute	MAG	99.35	0.93	2201947	59.7	192	Sweden	Europe	0	0	0	0	0	0	0	0
SRR8556973	7	A	PRJNA521587	Probiogenomics Lab	MAG	99.99	1.28	2201569	59.151	82	Canada	North America	Homo sapiens	human feces	0	female	40	0	0	Same Household adress as Patient (Control Group)
SRR1818241	7	C	PRJNA272371	Probiogenomics Lab	MAG	99.56	0.4	2200558	59.8479	95	Singapore	Oceania	Homo sapiens	human	Vaginal	male	1 month	Term	Breast Milk & Formula	Healthy
SRR7280985	7	A	PRJNA475246	Sanger Insitute	MAG	95.61	4.33	2198994	58.2657	24	Finland	Europe	Homo sapiens	0	vaginal	male	0	full_term	breast	0
SRR8164283	7	A	PRJNA503909	Probiogenomics Lab	MAG	95.36	1.69	2198557	59.3008	181	Australia: Waiben (Thursday Isand)	Oceania	Homo sapiens	0	0	male	21	0	0	0
SRR13083089	7	A	PRJNA679346	Probiogenomics Lab	MAG	95.45	1.21	2197701	59.4495	29	Japan: Gumma	Asia	Homo sapiens	human feces	0	0	80	M	0	healthy
SRR8164290	7	A	PRJNA503909	Probiogenomics Lab	MAG	99.98	0.89	2196930	58.9868	415	Australia: Mer (Murray Isand)	Oceania	Homo sapiens	0	0	male	59	0	0	0
SRR8164252	7	A	PRJNA503909	Probiogenomics Lab	MAG	96.47	0.75	2196190	59.3238	106	Australia: Waiben (Thursday Isand)	Oceania	Homo sapiens	0	0	male	43	0	0	0
MGYG000233817	7	A		Sanger Insitute	MAG	100	0.08	2193643	59.6	98	Sweden	Europe	0	0	0	0	0	0	0	0
SRR7351873	7	A	PRJNA345144	Sanger Insitute	MAG	100	0.25	2193320	57.9832	86	New_Zealand	Oceania	Homo sapiens	0	CS	male	0	full_term	0	0
SRR4305211	7	A	PRJNA290380	Sanger Insitute	MAG	100	0.34	2193283	58.2837	33	Finland	Europe	Homo sapiens	0	vaginal	female	0	preterm	0	0
SRR8164253	7	A	PRJNA503909	Probiogenomics Lab	MAG	99.94	2.4	2192618	59.307	135	Australia: Waiben (Thursday Isand)	Oceania	Homo sapiens	0	0	female	27	0	0	0
MGYG000244323	7	B		Sanger Insitute	MAG	96.08	1.32	2191221	59.6	37	China	Asia	0	0	0	0	0	0	0	0
SRR8090877	7	A	PRJNA497734	Probiogenomics Lab	MAG	96.42	1.73	2184425	59.2258	38	Estonia	Europe	Homo sapiens	0	0	0	children	0	0	0
SRR9095199	7	A	PRJNA543520	Probiogenomics Lab	MAG	95.53	1.25	2183986	59.3533	74	Finland	Europe	Homo sapiens	human feces	Vaginal	female	0	Term	0	Healthy
SRR6795017	7	A	PRJNA436562	Probiogenomics Lab	MAG	100	0.26	2181196	59.5088	282	Bangladesh	Asia	Homo sapiens	human feces	0	0	2 years	0	0	0
MGYG000252937	7	A		Sanger Insitute	MAG	100	3.56	2181013	59.64	33	Israel	Asia	0	0	0	0	0	0	0	0
SRR7351822	7	A	PRJNA345144	Sanger Insitute	MAG	95.18	2.68	2180698	58.563	42	New_Zealand	Oceania	Homo sapiens	0	vaginal	female	0	full_term	0	0
SRR7351859	7	A	PRJNA345144	Probiogenomics Lab	MAG	100	0.21	2179006	59.5663	31	New Zeland	Oceania	Homo sapiens	human feces	Caesarean	female	12_months	Term	0	Healthy
SRR7351798	7	A	PRJNA345144	Probiogenomics Lab	MAG	99.99	0.71	2178051	59.0489	76	New Zeland	Oceania	Homo sapiens	human feces	Caesarean	female	12_months	Term	0	Healthy
SRR9879816	7	A	PRJNA557731	Probiogenomics Lab	MAG	96.2	3.4	2177741	58.9526	284	Italy	Europe	Homo sapiens	human feces	0	female	From a few days to 1095	Term	0	Healthy
SRR9655012	7	A	PRJNA553191	Probiogenomics Lab	MAG	99.99	0.06	2177480	59.5566	320	Italy: Bologna	Europe	Homo sapiens	0	0	0	0	0	0	0
SRR7351883	7	A	PRJNA345144	Probiogenomics Lab	MAG	99.67	0.25	2177431	59.4304	78	New Zeland	Oceania	Homo sapiens	human feces	Vaginal	female	At Birth	Term	0	Healthy
SRR7280791	7	A	PRJNA475246	Probiogenomics Lab	MAG	99.35	0.78	2176191	59.1492	88	Finland	Europe	Homo sapiens	0	Vaginal	female	3 months	Term	Breastmilk & Formula	Healthy
SRR7280982	7	A	PRJNA475246	Sanger Insitute	MAG	100	2.21	2175662	58.286	22	Finland	Europe	Homo sapiens	0	vaginal	male	0	full_term	breast	0
MGYG000250299	7	A		Sanger Insitute	MAG	99.98	2.4	2174855	59.66	56	USA	North America	0	0	0	0	0	0	0	0
SRR9108950	7	A	PRJNA531203	Probiogenomics Lab	MAG	99.99	0.69	2174544	58.6238	314	India: Khargone\, Madhya Pradesh	Asia	Homo sapiens	human feces	0	0	0	0	0	0
SRR9108960	7	A	PRJNA531203	Probiogenomics Lab	MAG	99.99	0.34	2173809	58.6588	416	India: Khargone\, Madhya Pradesh	Asia	Homo sapiens	human feces	0	0	0	0	0	0
SRR4305460	7	B	PRJNA290380	Sanger Insitute	MAG	100	2.14	2172419	58.4273	27	Russia	Europe	Homo sapiens	0	vaginal	female	0	full_term	0	0
SRR7280883	7	A	PRJNA475246	Probiogenomics Lab	MAG	99.97	2.35	2171260	59.2132	224	Finland	Europe	Homo sapiens	0	Vaginal	female	3 months	Term	Breast Milk	Healthy
MGYG000286805	7	A		Sanger Insitute	MAG	96.17	0.53	2170122	59.26	75	Finland	Europe	0	0	0	0	0	0	0	0
MGYG000240567	7	A		Sanger Insitute	MAG	96.62	1.35	2167668	59.59	42	Austria	Europe	0	0	0	0	0	0	0	0
SRR9108946	7	B	PRJNA531203	Probiogenomics Lab	MAG	99.89	0.9	2167468	59.1032	167	India: Jasialmer\, Rajasthan	Asia	Homo sapiens	human feces	0	0	0	0	0	0
SRR4305073	7	A	PRJNA290380	Sanger Insitute	MAG	99.76	0.33	2162753	58.3608	29	Russia	Europe	Homo sapiens	0	vaginal	male	0	full_term	0	0
SRR9108945	7	B	PRJNA531203	Probiogenomics Lab	MAG	100	0.34	2161955	59.2619	231	India: Jasialmer\, Rajasthan	Asia	Homo sapiens	human feces	0	0	0	0	0	0
MGYG000226366	7	A		Sanger Insitute	MAG	99.94	0.35	2160688	59.6	102	Austria	Europe	0	0	0	0	0	0	0	0
MGYG000278029	7	A		Sanger Insitute	MAG	100	0.17	2160522	59.47	54	China	Asia	0	0	0	0	0	0	0	0
MGYG000242080	7	A		Sanger Insitute	MAG	97.03	1.28	2160175	59.5	102	Spain	Europe	0	0	0	0	0	0	0	0
MGYG000264938	7	A		Sanger Insitute	MAG	100	4.26	2160033	59.54	46	Israel	Asia	0	0	0	0	0	0	0	0
MGYG000277469	7	A		Sanger Insitute	MAG	99.98	0.27	2159804	59.34	68	Denmark	Europe	0	0	0	0	0	0	0	0
SRR7351929	7	A	PRJNA345144	Probiogenomics Lab	MAG	97.82	1.29	2158937	58.9831	99	New Zeland	Oceania	Homo sapiens	human feces	Vaginal	female	24_months	Term	0	Healthy
SRR7280974	7	A	PRJNA475246	Sanger Insitute	MAG	99.99	0.19	2156880	57.5993	171	Finland	Europe	Homo sapiens	0	vaginal	female	0	full_term	combined	0
SRR7411278	7	A	PRJNA345144	Sanger Insitute	MAG	98.97	0.28	2156270	58.3466	21	New_Zealand	Oceania	Homo sapiens	0	vaginal	male	0	full_term	0	0
SRR7411356	7	A	PRJNA345144	Probiogenomics Lab	MAG	99.99	0.14	2155319	59.2991	36	New Zeland	Oceania	Homo sapiens	human feces	0	female	12_months	Term	0	Healthy
MGYG000238938	7	A		Sanger Insitute	MAG	100	0.88	2154310	59.89	98	Austria	Europe	0	0	0	0	0	0	0	0
SRR7351757	7	A	PRJNA345144	Sanger Insitute	MAG	95.25	1.59	2154109	58.5995	24	New_Zealand	Oceania	Homo sapiens	0	vaginal	female	0	full_term	0	0
SRR7352090	7	A	PRJNA345144	Sanger Insitute	MAG	97.03	3.73	2153432	58.3229	23	New_Zealand	Oceania	Homo sapiens	0	vaginal	female	0	full_term	0	0
SRR7723080	7	A		Probiogenomics Lab	MAG	99.91	2.15	2152829	59.6573	67	Italy	Europe	Homo sapiens	human feces	0	0	children	0	0	celiac disease
SRR9330547	7	A	PRJNA549787	Probiogenomics Lab	MAG	99.97	0.27	2151187	59.449	34	South Africa:Durban in KwaZulu-Natal	Africa	Homo sapiens	0	0	0	0	0	0	0
SRR7351855	7	A	PRJNA345144	Probiogenomics Lab	MAG	99.98	0.09	2149665	59.5486	25	New Zeland	Oceania	Homo sapiens	human feces	Vaginal	male	12_months	Term	0	Healthy
MGYG000284637	7	A		Sanger Insitute	MAG	99.99	1.37	2149398	59.31	23	El Salvador	South America	0	0	0	0	0	0	0	0
SRR8942391	7	A	PRJNA322188	Sanger Insitute	MAG	99.97	2.93	2148943	58.5845	23	US	North America	Homo sapiens	0	CS	male	0	full_term	breast	0
SRR7723029	7	A		Probiogenomics Lab	MAG	99.99	0.45	2148853	59.4518	27	Italy	Europe	Homo sapiens	human feces	0	0	children	0	0	celiac disease
MGYG000264480	7	A		Sanger Insitute	MAG	99.71	0.5	2146884	59.58	44	Fiji	Oceania	0	0	0	0	0	0	0	0
SRR7280792	7	A	PRJNA475246	Probiogenomics Lab	MAG	99.99	0.27	2146421	59.2285	67	Finland	Europe	Homo sapiens	0	Vaginal	female	Neonate	Term	Breastmilk & Formula	Healthy
SRR7351995	7	A	PRJNA345144	Sanger Insitute	MAG	98.34	1.16	2144274	58.4315	13	New_Zealand	Oceania	Homo sapiens	0	vaginal	male	0	full_term	0	0
MGYG000276208	7	A		Sanger Insitute	MAG	98.12	1.61	2143915	59.31	36	Germany	Europe	0	0	0	0	0	0	0	0
SRR7351940	7	A	PRJNA345144	Probiogenomics Lab	MAG	99.99	0.42	2143635	59.246	41	New Zeland	Oceania	Homo sapiens	human feces	Vaginal	female	12_months	Term	0	Healthy
MGYG000285705	7	A		Sanger Insitute	MAG	99.99	0.98	2142252	59.48	38	Estonia	Europe	0	0	0	0	0	0	0	0
SRR7351682	7	A	PRJNA345144	Sanger Insitute	MAG	99.99	2.14	2137512	58.4049	11	New_Zealand	Oceania	Homo sapiens	0	vaginal	male	0	full_term	0	0
SRR8091036	7	A	PRJNA497734	Probiogenomics Lab	MAG	99.99	0.9	2136405	59.1684	52	Finland	Europe	0	0	0	0	children	0	0	0
SRR8692217	7	A	PRJNA296814	Sanger Insitute	MAG	99.96	3.56	2135445	58.0695	42	US	North America	Homo sapiens	0	vaginal	0	0	full_term	0	0
SRR9654991	7	A	PRJNA553191	Probiogenomics Lab	MAG	100	0.22	2134288	59.372	32	Italy: Bologna	Europe	Homo sapiens	0	0	0	0	0	0	0
MGYG000230433	7	A		Sanger Insitute	MAG	96.77	0.53	2132379	59.82	74	Spain	Europe	0	0	0	0	0	0	0	0
MGYG000252659	7	A		Sanger Insitute	MAG	98.36	0.17	2130873	59.7	26	USA	North America	0	0	0	0	0	0	0	0
SRR7217592	7	A		Sanger Insitute	MAG	100	0.19	2129851	58.2278	26	US	North America	Homo sapiens	0	vaginal	male	0	full_term	formula	0
SRR7351714	7	A	PRJNA345144	Probiogenomics Lab	MAG	96.34	2.37	2129543	59.4721	32	New Zeland	Oceania	Homo sapiens	human feces	Caesarean	female	12_months	Term	0	Healthy
SRR7723081	7	A		Probiogenomics Lab	MAG	99.97	2.62	2128362	59.512	88	Italy	Europe	Homo sapiens	human feces	0	0	children	0	0	celiac disease
SRR12324969	7	A	PRJNA648487	Probiogenomics Lab	MAG	99.99	0.48	2127458	59.4034	31	New Zealand	Oceania	Homo sapiens	0	0	female	At Birth-120	Preterm	Breast Milk	Unhealthy
MGYG000243564	7	A		Sanger Insitute	MAG	95.93	1.63	2127295	59.68	66	Netherlands	Europe	0	0	0	0	0	0	0	0
MGYG000268816	7	A		Sanger Insitute	MAG	95.36	2.15	2116584	59.65	56	Denmark	Europe	0	0	0	0	0	0	0	0
MGYG000258483	7	A		Sanger Insitute	MAG	98.98	1.53	2115640	59.62	45	USA	North America	0	0	0	0	0	0	0	0
SRR7351708	7	A	PRJNA345144	Sanger Insitute	MAG	100	0.44	2115458	58.312	13	New_Zealand	Oceania	Homo sapiens	0	vaginal	female	0	full_term	0	0
MGYG000276304	7	A		Sanger Insitute	MAG	96.47	2.19	2115059	59.52	28	China	Asia	0	0	0	0	0	0	0	0
SRR8164272	7	A	PRJNA503909	Probiogenomics Lab	MAG	97.02	2.71	2114942	59.0674	154	Australia: Mer (Murray Isand)	Oceania	Homo sapiens	0	0	male	74	0	0	0
SRR5723796	7	A	PRJNA384716	Sanger Insitute	MAG	100	0.48	2112150	58.1655	25	Finland	Europe	Homo sapiens	0	vaginal	0	0	full_term	0	0
MGYG000235312	7	A		Sanger Insitute	MAG	95.42	0.48	2108478	59.63	67	Netherlands	Europe	0	0	0	0	0	0	0	0
SRR9879768	7	A	PRJNA557731	Probiogenomics Lab	MAG	99.99	0.25	2108109	59.2181	62	Italy	Europe	Homo sapiens	human feces	0	female	From a few days to 1095	Term	0	Healthy
MGYG000234358	7	A		Sanger Insitute	MAG	99.64	0.05	2107146	59.52	104	USA	North America	0	0	0	0	0	0	0	0
SRR12325045	7	A	PRJNA648487	Probiogenomics Lab	MAG	99.15	0.22	2107101	58.9951	159	New Zealand	Oceania	Homo sapiens	0	0	female	At Birth-120	Preterm	Breast Milk	Unhealthy
MGYG000257032	7	A		Sanger Insitute	MAG	99.65	1.73	2103467	59.51	29	Germany	Europe	0	0	0	0	0	0	0	0
MGYG000244227	7	B		Sanger Insitute	MAG	99.6	0.31	2103396	60.01	221	Finland	Europe	0	0	0	0	0	0	0	0
SRR7351875	7	A	PRJNA345144	Sanger Insitute	MAG	97.14	0.75	2102699	58.238	11	New_Zealand	Oceania	Homo sapiens	0	vaginal	male	0	full_term	0	0
MGYG000280855	7	A		Sanger Insitute	MAG	99.2	0.55	2101609	59.44	25	China	Asia	0	0	0	0	0	0	0	0
SRR7351892	7	B	PRJNA345144	Sanger Insitute	MAG	95.25	2.14	2099115	58.1211	73	New_Zealand	Oceania	Homo sapiens	0	vaginal	male	0	full_term	0	0
SRR4305447	7	A	PRJNA290380	Sanger Insitute	MAG	100	0.5	2099086	58.298	42	Russia	Europe	Homo sapiens	0	vaginal	male	0	full_term	0	0
SRR8164314	7	A	PRJNA503909	Probiogenomics Lab	MAG	96.23	2.48	2098551	59.2307	85	Australia: Waiben (Thursday Isand)	Oceania	Homo sapiens	0	0	female	42	0	0	0
SRR8164258	7	A	PRJNA503909	Probiogenomics Lab	MAG	99.99	1.7	2098537	59.3921	88	Australia: Mer (Murray Isand)	Oceania	Homo sapiens	0	0	female	61	0	0	0
MGYG000242317	7	A		Sanger Insitute	MAG	95.83	3.7	2097737	59.5	179	Germany	Europe	0	0	0	0	0	0	0	0
SRR7217512	7	A	PRJNA473126	Sanger Insitute	MAG	100	0.07	2095963	58.1386	60	US	North America	Homo sapiens	0	vaginal	male	0	full_term	formula	0
MGYG000254697	7	A		Sanger Insitute	MAG	95.28	2.24	2093241	59.61	56	Sweden	Europe	0	0	0	0	0	0	0	0
SRR8164276	7	A	PRJNA503909	Probiogenomics Lab	MAG	99.97	1.23	2092682	59.2771	214	Australia: Waiben (Thursday Isand)	Oceania	Homo sapiens	0	0	male	31	0	0	0
MGYG000275404	7	A		Sanger Insitute	MAG	96.26	1.07	2092654	59.49	40	Israel	Asia	0	0	0	0	0	0	0	0
SRR5273993	7	A	PRJNA352475	Sanger Insitute	MAG	99.99	0.34	2091247	58.0245	110	Italy	Europe	Homo sapiens	0	vaginal	0	0	full_term	0	0
SRR4408257	7	B	PRJNA290380	Sanger Insitute	MAG	95.49	0.26	2090121	57.935	194	Finland	Europe	Homo sapiens	0	vaginal	female	0	full_term	0	0
MGYG000255047	7	A		Sanger Insitute	MAG	96.99	4.92	2088545	59.29	132	USA	North America	0	0	0	0	0	0	0	0
SRR8784372	7	A	PRJNA504891	Probiogenomics Lab	MAG	98.49	3.41	2087066	59.1812	93	Ethiopia	Africa	Homo sapiens	0	0	0	0	0	0	0
MGYG000272433	7	A		Sanger Insitute	MAG	99.99	2.02	2081889	59.62	28	USA	North America	0	0	0	0	0	0	0	0
SRR9865707	7	A	PRJNA489090	Sanger Insitute	MAG	100	0.25	2080527	58.4758	41	US	North America	Homo sapiens	0	vaginal	male	0	preterm	0	0
SRR4408079	7	A	PRJNA290380	Sanger Insitute	MAG	100	0.44	2080379	58.4143	38	Russia	Europe	Homo sapiens	0	vaginal	male	0	full_term	0	0
MGYG000231638	7	A		Sanger Insitute	MAG	95.92	3.85	2079040	59.39	143	Netherlands	Europe	0	0	0	0	0	0	0	0
SRR7411307	7	A	PRJNA345144	Probiogenomics Lab	MAG	99.79	1.75	2078955	59.2322	26	New Zeland	Oceania	Homo sapiens	human feces	Vaginal	female	3_months	Term	0	Healthy
MGYG000278260	7	A		Sanger Insitute	MAG	99.99	0.16	2078703	59.65	62	Netherlands	Europe	0	0	0	0	0	0	0	0
MGYG000286109	7	A		Sanger Insitute	MAG	96.78	0.78	2078156	59.31	72	China	Asia	0	0	0	0	0	0	0	0
SRR7411361	7	A	PRJNA345144	Probiogenomics Lab	MAG	95.83	0.65	2077021	58.8362	279	New Zeland	Oceania	Homo sapiens	human feces	Vaginal	female	12_months	Term	0	Healthy
MGYG000283259	7	A		Sanger Insitute	MAG	99.9	1.19	2075936	59.6	117	USA	North America	0	0	0	0	0	0	0	0
MGYG000270240	7	A		Sanger Insitute	MAG	97.37	1.76	2075671	59.43	192	Netherlands	Europe	0	0	0	0	0	0	0	0
MGYG000264071	7	A		Sanger Insitute	MAG	100	2.08	2074971	59.79	66	Sweden	Europe	0	0	0	0	0	0	0	0
SRR8164318	7	A	PRJNA503909	Probiogenomics Lab	MAG	95.43	0.88	2073349	59.3556	151	Australia: Mer (Murray Isand)	Oceania	Homo sapiens	0	0	female	68	0	0	0
SRR7351919	7	A	PRJNA345144	Sanger Insitute	MAG	100	0.47	2073035	58.3122	24	New_Zealand	Oceania	Homo sapiens	0	vaginal	male	0	full_term	0	0
MGYG000266113	7	A		Sanger Insitute	MAG	95.97	1.6	2071944	59.5	54	Netherlands	Europe	0	0	0	0	0	0	0	0
SRR7351770	7	A	PRJNA345144	Probiogenomics Lab	MAG	99.98	1.47	2070425	59.263	35	New Zeland	Oceania	Homo sapiens	human feces	Vaginal	female	Neonate	Term	0	Healthy
MGYG000267407	7	A		Sanger Insitute	MAG	100	0.38	2069104	59.63	71	Netherlands	Europe	0	0	0	0	0	0	0	0
SRR7351833	7	A	PRJNA345144	Probiogenomics Lab	MAG	100	2.41	2068032	59.284	20	New Zeland	Oceania	Homo sapiens	human feces	Caesarean	male	12_months	Term	0	Healthy
MGYG000278163	7	A		Sanger Insitute	MAG	99.63	0.15	2067317	59.5	84	Netherlands	Europe	0	0	0	0	0	0	0	0
SRR9655010	7	A	PRJNA553191	Probiogenomics Lab	MAG	99.99	0.11	2065504	59.3514	64	Italy: Bologna	Europe	Homo sapiens	0	0	0	0	0	0	0
MGYG000241747	7	A		Sanger Insitute	MAG	99.59	0.59	2064539	59.64	50	China	Asia	0	0	0	0	0	0	0	0
MGYG000271392	7	A		Sanger Insitute	MAG	100	0.36	2060999	59.64	21	Denmark	Europe	0	0	0	0	0	0	0	0
SRR4408078	7	A	PRJNA290380	Sanger Insitute	MAG	99.96	0.44	2060966	57.7278	147	Finland	Europe	Homo sapiens	0	vaginal	male	0	full_term	0	0
MGYG000236295	7	A		Sanger Insitute	MAG	97.73	1.44	2059823	59.8	130	Sweden	Europe	0	0	0	0	0	0	0	0
MGYG000255880	7	A		Sanger Insitute	MAG	96.84	1.91	2056824	59.36	142	USA	North America	0	0	0	0	0	0	0	0
SRR8086272	7	A	PRJNA497734	Probiogenomics Lab	MAG	96.84	4.88	2054298	59.4024	186	Finland	Europe	Homo sapiens	0	0	0	children	0	0	0
MGYG000287127	7	A		Sanger Insitute	MAG	99.99	0.79	2054145	59.73	19	United Kingdom	Europe	0	0	0	0	0	0	0	0
MGYG000240361	7	A		Sanger Insitute	MAG	99.99	2.38	2054093	59.52	97	USA	North America	0	0	0	0	0	0	0	0
MGYG000244374	7	A		Sanger Insitute	MAG	99.99	0.07	2051517	59.4	351	Denmark	Europe	0	0	0	0	0	0	0	0
SRR7217505	7	A	PRJNA473126	Sanger Insitute	MAG	96.51	1.41	2050080	58.2024	62	US	North America	Homo sapiens	0	CS	male	0	preterm	formula	0
MGYG000237633	7	A		Sanger Insitute	MAG	98.2	2	2048203	59.89	41	Netherlands	Europe	0	0	0	0	0	0	0	0
MGYG000274196	7	A		Sanger Insitute	MAG	99.97	0.23	2047959	60	195	Spain	Europe	0	0	0	0	0	0	0	0
SRR6897671	7	A	PRJNA438847	Probiogenomics Lab	MAG	100	0.87	2047245	59.3828	293	Australia: Brisbane Mater	Oceania	Homo sapiens	0	0	female	0	0	0	0
SRR8164301	7	A	PRJNA503909	Probiogenomics Lab	MAG	95.99	3.49	2047103	59.3624	144	Australia: Mer (Murray Isand)	Oceania	Homo sapiens	0	0	female	38	0	0	0
SRR8164294	7	A	PRJNA503909	Probiogenomics Lab	MAG	99.2	3.56	2042198	59.1286	172	Australia: Mer (Murray Isand)	Oceania	Homo sapiens	0	0	female	31	0	0	0
SRR7352092	7	A	PRJNA345144	Sanger Insitute	MAG	100	1.18	2041397	58.0122	166	New_Zealand	Oceania	Homo sapiens	0	vaginal	male	0	full_term	0	0
MGYG000261203	7	A		Sanger Insitute	MAG	99.94	0.24	2037744	59.52	45	Austria	Europe	0	0	0	0	0	0	0	0
MGYG000283272	7	A		Sanger Insitute	MAG	99.98	1.46	2035306	59.6	91	Spain	Europe	0	0	0	0	0	0	0	0
MGYG000273308	7	A		Sanger Insitute	MAG	98.52	0.41	2034751	59.54	26	United Kingdom	Europe	0	0	0	0	0	0	0	0
MGYG000268206	7	A		Sanger Insitute	MAG	99.88	0.16	2034330	59.27	10	China	Asia	0	0	0	0	0	0	0	0
MGYG000227758	7	A		Sanger Insitute	MAG	99.98	0.78	2033756	59.57	30	Sweden	Europe	0	0	0	0	0	0	0	0
SRR8556999	7	A	PRJNA521587	Probiogenomics Lab	MAG	99.99	0.37	2031575	59.3607	95	Canada	North America	Homo sapiens	human feces	0	female	56	0	0	First-degree relation with a patient (Control Group)
SRR8784391	7	C	PRJNA504891	Probiogenomics Lab	MAG	99.99	3.55	2028331	60.294	325	Ethiopia	Africa	Homo sapiens	0	0	0	0	0	0	0
SRR4305123	7	A	PRJNA290380	Sanger Insitute	MAG	99.99	0.39	2025595	58.2257	50	Estonia	Europe	Homo sapiens	0	CS	male	0	full_term	0	0
MGYG000278276	7	A		Sanger Insitute	MAG	99.99	0.11	2022762	59.53	61	Spain	Europe	0	0	0	0	0	0	0	0
MGYG000274233	7	A		Sanger Insitute	MAG	99.73	0.59	2022387	59.61	57	USA	North America	0	0	0	0	0	0	0	0
MGYG000233466	7	A		Sanger Insitute	MAG	99.94	1.5	2022269	59.73	190	Netherlands	Europe	0	0	0	0	0	0	0	0
MGYG000227853	7	A		Sanger Insitute	MAG	97.78	4.18	2021191	59.75	129	Germany	Europe	0	0	0	0	0	0	0	0
MGYG000227508	7	A		Sanger Insitute	MAG	100	0.35	2015261	59.61	82	Netherlands	Europe	0	0	0	0	0	0	0	0
SRR6795055	7	A	PRJNA436562	Probiogenomics Lab	MAG	100	1.21	2014990	59.4602	73	Bangladesh	Asia	Homo sapiens	human feces	0	0	2 years	0	0	0
MGYG000287259	7	B		Sanger Insitute	MAG	99.98	1.69	2014454	59.48	55	China	Asia	0	0	0	0	0	0	0	0
MGYG000228181	7	A		Sanger Insitute	MAG	99.35	0.7	2014065	59.46	98	Sweden	Europe	0	0	0	0	0	0	0	0
MGYG000266247	7	A		Sanger Insitute	MAG	99.99	0.41	2010368	59.73	106	Denmark	Europe	0	0	0	0	0	0	0	0
MGYG000235402	7	A		Sanger Insitute	MAG	99.66	0.84	2010265	59.54	109	Sweden	Europe	0	0	0	0	0	0	0	0
MGYG000242925	7	B		Sanger Insitute	MAG	99.94	0.99	2010039	59.84	73	Sweden	Europe	0	0	0	0	0	0	0	0
MGYG000276609	7	A		Sanger Insitute	MAG	99.99	0.28	2006762	59.4	158	Sweden	Europe	0	0	0	0	0	0	0	0
SRR4305437	7	A	PRJNA290380	Sanger Insitute	MAG	99.98	0.28	2004776	58.0763	87	Estonia	Europe	Homo sapiens	0	vaginal	male	0	full_term	0	0
MGYG000270266	7	A		Sanger Insitute	MAG	97.15	0.85	2000493	59.64	71	Russia	Europe	0	0	0	0	0	0	0	0
MGYG000261778	7	A		Sanger Insitute	MAG	95.74	0.93	1998284	59.55	41	USA	North America	0	0	0	0	0	0	0	0
SRR4305054	7	A	PRJNA290380	Sanger Insitute	MAG	99.56	0.58	1997942	58.2353	87	Finland	Europe	Homo sapiens	0	vaginal	female	0	full_term	0	0
SRR4305514	7	A	PRJNA290380	Sanger Insitute	MAG	100	1.49	1997341	58.42	8	Russia	Europe	Homo sapiens	0	vaginal	male	0	full_term	0	0
MGYG000264009	7	A		Sanger Insitute	MAG	97.5	1.82	1995389	59.62	52	Mongolia	Asia	0	0	0	0	0	0	0	0
MGYG000243542	7	A		Sanger Insitute	MAG	95.8	0.47	1994079	59.66	78	Netherlands	Europe	0	0	0	0	0	0	0	0
SRR8091022	7	A	PRJNA497734	Probiogenomics Lab	MAG	95.95	1.24	1993431	59.18	64	Russia	Europe	Homo sapiens	0	0	0	children	0	0	0
MGYG000233542	7	A		Sanger Insitute	MAG	98.3	2.55	1990409	59.79	74	Netherlands	Europe	0	0	0	0	0	0	0	0
MGYG000227369	7	A		Sanger Insitute	MAG	98.32	0.29	1986082	59.85	214	Fiji	Oceania	0	0	0	0	0	0	0	0
MGYG000268617	7	A		Sanger Insitute	MAG	99.95	1.34	1984551	59.34	99	China	Asia	0	0	0	0	0	0	0	0
MGYG000280789	7	A		Sanger Insitute	MAG	100	0.14	1982422	59.72	279	Russia	Europe	0	0	0	0	0	0	0	0
MGYG000232588	7	A		Sanger Insitute	MAG	96.74	1.99	1978376	59.62	63	USA	North America	0	0	0	0	0	0	0	0
MGYG000263271	7	A		Sanger Insitute	MAG	95.58	2.02	1974714	59.7	88	Sweden	Europe	0	0	0	0	0	0	0	0
SRR9108962	7	A	PRJNA531203	Probiogenomics Lab	MAG	99.98	1.31	1969439	59.191	290	India: Khargone\, Madhya Pradesh	Asia	Homo sapiens	human feces	0	0	0	0	0	0
MGYG000269449	7	A		Sanger Insitute	MAG	99.97	4.42	1968158	59.68	121	Sweden	Europe	0	0	0	0	0	0	0	0
MGYG000274838	7	A		Sanger Insitute	MAG	97.45	1.4	1966237	59.58	100	Netherlands	Europe	0	0	0	0	0	0	0	0
SRR12324994	7	A	PRJNA648487	Probiogenomics Lab	MAG	96.82	0.33	1962637	59.3674	45	New Zealand	Oceania	Homo sapiens	0	0	female	At Birth-120	Preterm	Breast Milk	Unhealthy
MGYG000238240	7	A		Sanger Insitute	MAG	99.49	0.83	1962099	59.63	18	Denmark	Europe	0	0	0	0	0	0	0	0
SRR8784360	7	B	PRJNA504891	Probiogenomics Lab	MAG	95.42	2.51	1961534	59.5831	343	Ethiopia	Africa	Homo sapiens	0	0	0	0	0	0	0
MGYG000287017	7	A		Sanger Insitute	MAG	98.88	1.72	1955902	59.9	38	China	Asia	0	0	0	0	0	0	0	0
MGYG000226710	7	A		Sanger Insitute	MAG	99.5	0.29	1954334	59.87	156	Netherlands	Europe	0	0	0	0	0	0	0	0
SRR15343408	7	A	PRJNA752006	Probiogenomics Lab	MAG	95.4	1.27	1950971	59.145	339	Democratic Republic of the Congo:Kinshasa,Kinshasa	Africa	Homo sapiens	human gut	0	0	0	0	0	0
MGYG000238548	7	A		Sanger Insitute	MAG	99.74	1.1	1944359	59.62	188	Sweden	Europe	0	0	0	0	0	0	0	0
MGYG000283631	7	A		Sanger Insitute	MAG	95.44	0.15	1944081	59.7	108	Israel	Asia	0	0	0	0	0	0	0	0
MGYG000240385	7	A		Sanger Insitute	MAG	99.95	3.05	1932796	60.01	113	Mongolia	Asia	0	0	0	0	0	0	0	0
MGYG000236210	7	A		Sanger Insitute	MAG	99.96	1.22	1930498	59.77	101	Netherlands	Europe	0	0	0	0	0	0	0	0
MGYG000252837	7	A		Sanger Insitute	MAG	99.98	0.39	1929557	59.9	252	Israel	Asia	0	0	0	0	0	0	0	0
MGYG000278652	7	A		Sanger Insitute	MAG	100	0.33	1926642	59.88	73	Netherlands	Europe	0	0	0	0	0	0	0	0
MGYG000276221	7	A		Sanger Insitute	MAG	96.53	0.21	1922802	59.7	53	Finland	Europe	0	0	0	0	0	0	0	0
MGYG000274063	7	A		Sanger Insitute	MAG	99.94	1.05	1919157	59.77	164	China	Asia	0	0	0	0	0	0	0	0
MGYG000236050	7	A		Sanger Insitute	MAG	97.39	1.15	1904852	59.65	115	Netherlands	Europe	0	0	0	0	0	0	0	0
MGYG000272379	7	A		Sanger Insitute	MAG	99.99	0.11	1901191	59.71	43	Netherlands	Europe	0	0	0	0	0	0	0	0
MGYG000283546	7	A		Sanger Insitute	MAG	99.99	4.18	1885159	60.46	161	Peru	South America	0	0	0	0	0	0	0	0
SRR8692235	7	A	PRJNA296814	Sanger Insitute	MAG	97.86	0.41	1878261	57.556	234	US	North America	Homo sapiens	0	vaginal	0	0	full_term	0	0
MGYG000276547	7	A		Sanger Insitute	MAG	99.85	0.45	1873766	59.72	186	Austria	Europe	0	0	0	0	0	0	0	0
MGYG000269564	7	A		Sanger Insitute	MAG	100	0.08	1865575	59.78	66	USA	North America	0	0	0	0	0	0	0	0
SRR9655022	7	A	PRJNA553191	Probiogenomics Lab	MAG	99.99	0.19	1865102	59.5507	487	Italy: Bologna	Europe	Homo sapiens	0	0	0	0	0	0	0
MGYG000259827	7	A		Sanger Insitute	MAG	99.99	0.45	1861888	59.97	130	Peru	South America	0	0	0	0	0	0	0	0
MGYG000237037	7	A		Sanger Insitute	MAG	97.55	3.62	1797668	59.99	194	Israel	Asia	0	0	0	0	0	0	0	0
MGYG000245170	7	A		Sanger Insitute	MAG	99.88	0.28	1732742	60.24	197	Spain	Europe	0	0	0	0	0	0	0	0
SW072_maxbin_001	7	A	PRJEB33885	AWI-Gen 2 Microbiome Project	MAG	98.48	4.74	2248308	59.32	0	Africa	Africa	Homo sapiens	human feces	0	0	32-98	0	0	0
SW027_31	7	A	PRJEB33885	AWI-Gen 2 Microbiome Project	MAG	99.55	4.97	2550752	59.46	0	Africa	Africa	Homo sapiens	human feces	0	0	32-98	0	0	0
SW088_maxbin_018	7	A	PRJEB33885	AWI-Gen 2 Microbiome Project	MAG	97.56	4.13	2370278	59.98	0	Africa	Africa	Homo sapiens	human feces	0	0	32-98	0	0	0
SW060_37	7	A	PRJEB33885	AWI-Gen 2 Microbiome Project	MAG	100	0.45	2366520	59.58	0	Africa	Africa	Homo sapiens	human feces	0	0	32-98	0	0	0
SW115_61	7	A	PRJEB33885	AWI-Gen 2 Microbiome Project	MAG	99.91	0.68	2224393	59.25	0	Africa	Africa	Homo sapiens	human feces	0	0	32-98	0	0	0
SW159_27	7	A	PRJEB33885	AWI-Gen 2 Microbiome Project	MAG	100	0.98	2304442	59.26	0	Africa	Africa	Homo sapiens	human feces	0	0	32-98	0	0	0
SW092_97	7	A	PRJEB33885	AWI-Gen 2 Microbiome Project	MAG	99.85	1.2	2402190	58.95	0	Africa	Africa	Homo sapiens	human feces	0	0	32-98	0	0	0
SW125_37	7	A	PRJEB33885	AWI-Gen 2 Microbiome Project	MAG	100	0	2194161	59.47	0	Africa	Africa	Homo sapiens	human feces	0	0	32-98	0	0	0
SW075_36	7	A	PRJEB33885	AWI-Gen 2 Microbiome Project	MAG	100	0.11	2130377	59.39	0	Africa	Africa	Homo sapiens	human feces	0	0	32-98	0	0	0
SW151_maxbin_013	7	C	PRJEB33885	AWI-Gen 2 Microbiome Project	MAG	97.33	1.14	2191641	60.56	0	Africa	Africa	Homo sapiens	human feces	0	0	32-98	0	0	0
SW154_maxbin_001	7	C	PRJEB33885	AWI-Gen 2 Microbiome Project	MAG	99.09	3.33	2411104	60.12	0	Africa	Africa	Homo sapiens	human feces	0	0	32-98	0	0	0
SW041_maxbin_010	7	A	PRJEB33885	AWI-Gen 2 Microbiome Project	MAG	98.71	4.17	2055448	59.84	0	Africa	Africa	Homo sapiens	human feces	0	0	32-98	0	0	0
SW168_maxbin_001	7	B	PRJEB33885	AWI-Gen 2 Microbiome Project	MAG	100	2.95	2555278	58.71	0	Africa	Africa	Homo sapiens	human feces	0	0	32-98	0	0	0
SW083_47	7	A	PRJEB33885	AWI-Gen 2 Microbiome Project	MAG	99.55	0.91	2259823	59.38	0	Africa	Africa	Homo sapiens	human feces	0	0	32-98	0	0	0
SW222_88	7	A	PRJEB33885	AWI-Gen 2 Microbiome Project	MAG	99.47	2.73	2346855	59.7	0	Africa	Africa	Homo sapiens	human feces	0	0	32-98	0	0	0
SW112_58	7	A	PRJEB33885	AWI-Gen 2 Microbiome Project	MAG	100	3.13	2311845	59.59	0	Africa	Africa	Homo sapiens	human feces	0	0	32-98	0	0	0
SW042_maxbin_004	7	A	PRJEB33885	AWI-Gen 2 Microbiome Project	MAG	100	1.83	2288585	59.42	0	Africa	Africa	Homo sapiens	human feces	0	0	32-98	0	0	0
SW021_maxbin_007	7	A	PRJEB33885	AWI-Gen 2 Microbiome Project	MAG	97.61	1.21	2132445	59.9	0	Africa	Africa	Homo sapiens	human feces	0	0	32-98	0	0	0
SW056_97_sub	7	A	PRJEB33885	AWI-Gen 2 Microbiome Project	MAG	96.01	2.94	2457393	58.42	0	Africa	Africa	Homo sapiens	human feces	0	0	32-98	0	0	0
SW136_maxbin_013	7	A	PRJEB33885	AWI-Gen 2 Microbiome Project	MAG	98.48	1.52	2245347	60.07	0	Africa	Africa	Homo sapiens	human feces	0	0	32-98	0	0	0
SW225_131	7	B	PRJEB33885	AWI-Gen 2 Microbiome Project	MAG	100	0.61	2176060	59.33	0	Africa	Africa	Homo sapiens	human feces	0	0	32-98	0	0	0
SW212_58	7	C	PRJEB33885	AWI-Gen 2 Microbiome Project	MAG	100	2.27	2338838	59.44	0	Africa	Africa	Homo sapiens	human feces	0	0	32-98	0	0	0
SW111_maxbin_006	7	C	PRJEB33885	AWI-Gen 2 Microbiome Project	MAG	98.64	2.88	2276530	60.26	0	Africa	Africa	Homo sapiens	human feces	0	0	32-98	0	0	0
SW104_maxbin_006	7	A	PRJEB33885	AWI-Gen 2 Microbiome Project	MAG	98.09	2.78	2198796	60.32	0	Africa	Africa	Homo sapiens	human feces	0	0	32-98	0	0	0
SW107_maxbin_003	7	A	PRJEB33885	AWI-Gen 2 Microbiome Project	MAG	98.71	2.39	1977163	59.93	0	Africa	Africa	Homo sapiens	human feces	0	0	32-98	0	0	0
SW174_18	7	A	PRJEB33885	AWI-Gen 2 Microbiome Project	MAG	99.55	0.8	2322708	59.52	0	Africa	Africa	Homo sapiens	human feces	0	0	32-98	0	0	0
SW220_109	7	A	PRJEB33885	AWI-Gen 2 Microbiome Project	MAG	100	0.91	2141233	59.56	0	Africa	Africa	Homo sapiens	human feces	0	0	32-98	0	0	0
SW193_maxbin_003	7	A	PRJEB33885	AWI-Gen 2 Microbiome Project	MAG	97.73	2.58	2061883	59.67	0	Africa	Africa	Homo sapiens	human feces	0	0	32-98	0	0	0
SW123_6	7	A	PRJEB33885	AWI-Gen 2 Microbiome Project	MAG	100	0.18	2192754	59.38	0	Africa	Africa	Homo sapiens	human feces	0	0	32-98	0	0	0
SW118_72	7	A	PRJEB33885	AWI-Gen 2 Microbiome Project	MAG	100	0.68	2186365	59.33	0	Africa	Africa	Homo sapiens	human feces	0	0	32-98	0	0	0
SW010_maxbin_005	7	A	PRJEB33885	AWI-Gen 2 Microbiome Project	MAG	99.55	2.12	2084637	59.87	0	Africa	Africa	Homo sapiens	human feces	0	0	32-98	0	0	0
SW102_maxbin_007_sub	7	A	PRJEB33885	AWI-Gen 2 Microbiome Project	MAG	95.45	4.18	2157301	60.28	0	Africa	Africa	Homo sapiens	human feces	0	0	32-98	0	0	0
SW132_121	7	C	PRJEB33885	AWI-Gen 2 Microbiome Project	MAG	99.92	1.09	2330054	60.38	0	Africa	Africa	Homo sapiens	human feces	0	0	32-98	0	0	0
SW208_maxbin_002	7	A	PRJEB33885	AWI-Gen 2 Microbiome Project	MAG	97.5	1.3	1942083	59.91	0	Africa	Africa	Homo sapiens	human feces	0	0	32-98	0	0	0
SW226_maxbin_004_sub	7	A	PRJEB33885	AWI-Gen 2 Microbiome Project	MAG	98.11	3.8	2286742	59.76	0	Africa	Africa	Homo sapiens	human feces	0	0	32-98	0	0	0
SW137_maxbin_012	7	A	PRJEB33885	AWI-Gen 2 Microbiome Project	MAG	99.55	0.61	2163519	59.88	0	Africa	Africa	Homo sapiens	human feces	0	0	32-98	0	0	0
SW007_maxbin_004	7	A	PRJEB33885	AWI-Gen 2 Microbiome Project	MAG	98.79	0.64	2364227	59.4	0	Africa	Africa	Homo sapiens	human feces	0	0	32-98	0	0	0
SW203_85	7	A	PRJEB33885	AWI-Gen 2 Microbiome Project	MAG	97.48	1.39	2095737	60.01	0	Africa	Africa	Homo sapiens	human feces	0	0	32-98	0	0	0
SW047	7	A	PRJEB33885	AWI-Gen 2 Microbiome Project	MAG	96.21	0.68	1984466	59.58	0	Africa	Africa	Homo sapiens	human feces	0	0	32-98	0	0	0
SW161_48	7	A	PRJEB33885	AWI-Gen 2 Microbiome Project	MAG	100	0.45	2115446	59.13	0	Africa	Africa	Homo sapiens	human feces	0	0	32-98	0	0	0
SW064_maxbin_006	7	A	PRJEB33885	AWI-Gen 2 Microbiome Project	MAG	100	2.42	2165484	59.55	0	Africa	Africa	Homo sapiens	human feces	0	0	32-98	0	0	0
SW122	7	A	PRJEB33885	AWI-Gen 2 Microbiome Project	MAG	98.14	0.45	2033361	60.03	0	Africa	Africa	Homo sapiens	human feces	0	0	32-98	0	0	0
SW058_maxbin_003	7	A	PRJEB33885	AWI-Gen 2 Microbiome Project	MAG	98.18	0	2067921	59.71	0	Africa	Africa	Homo sapiens	human feces	0	0	32-98	0	0	0
SW091_111	7	A	PRJEB33885	AWI-Gen 2 Microbiome Project	MAG	99.55	2.65	2178123	59.2	0	Africa	Africa	Homo sapiens	human feces	0	0	32-98	0	0	0
SW156_64	7	A	PRJEB33885	AWI-Gen 2 Microbiome Project	MAG	99.45	1.02	2290757	59.61	0	Africa	Africa	Homo sapiens	human feces	0	0	32-98	0	0	0

## Sheet: S2
Supplementary table 2: Bifidobacterium NCBI dataset
Organism Scientific Name	Organism Qualifier	Taxonomy id	Assembly Name	Assembly Accession	Source	Annotation	Level	Contig N50	Size	Submission Date	Gene Count	BioProject	BioSample
Bifidobacterium adolescentis ATCC 15703	strain: ATCC 15703	367928	ASM1042v1	GCF_000010425.1	RefSeq	GCF_000010425.1-RS_2024_12_11	Complete Genome	2089645	2089645	2006-12-05	1753	PRJNA16321	SAMD00061080
Bifidobacterium animalis subsp. lactis DSM 10140	strain: DSM 10140	555970	ASM2296v1	GCF_000022965.1	RefSeq	GCF_000022965.1-RS_2024_12_11	Complete Genome	1938483	1938483	2009-06-19	1622	PRJNA32893	SAMN02603171
Bifidobacterium longum subsp. longum JCM 1217	strain: JCM 1217	565042	ASM19655v1	GCF_000196555.1	RefSeq	GCF_000196555.1-RS_2024_12_11	Complete Genome	2385164	2385164	2011-01-28	2033	PRJDA32047	SAMD00060951
Bifidobacterium magnum DSM 20222	strain: DSM 20222	1121108	ASM42056v1	GCF_000420565.1	RefSeq	GCF_000420565.1-RS_2024_04_26	Contig	287084	1825255	2013-07-09	1590	PRJNA185561	SAMN02441586
Bifidobacterium minimum DSM 20102	strain: DSM 20102	1121109	ASM42168v1	GCF_000421685.1	RefSeq	GCF_000421685.1-RS_2024_04_26	Contig	154030	1867315	2013-07-09	1566	PRJNA188848	SAMN02440587
Bifidobacterium thermacidophilum subsp. thermacidophilum DSM 15837	strain: DSM 15837	1121111	ASM42642v1	GCF_000426425.1	RefSeq	GCF_000426425.1-RS_2024_04_26	Contig	344545	2223595	2013-07-10	1754	PRJNA195782	SAMN02441522
Bifidobacterium coryneforme	strain: LMG18911	1687	ASM73786v1	GCF_000737865.1	RefSeq	GCF_000737865.1-RS_2024_03_27	Complete Genome	1755151	1755151	2014-08-05	1428	PRJNA239194	SAMN02666223
Bifidobacterium crudilactis	strain: LMG 23609	327277	ASM73800v1	GCF_000738005.1	RefSeq	GCF_000738005.1-RS_2024_06_16	Contig	1716957	2362816	2014-08-06	1934	PRJNA242599	SAMN02699097
Bifidobacterium gallicum DSM 20093 = LMG 11596	strain: LMG 11596	561180	Bifgalcum	GCF_000741205.1	RefSeq	GCF_000741205.1-RS_2024_03_27	Contig	327839	2004594	2014-08-18	1569	PRJNA239846	SAMN02673434
Bifidobacterium ruminantium	strain: LMG 21811	78346	Bifrum	GCF_000741365.1	RefSeq	GCF_000741365.1-RS_2024_03_21	Contig	376949	2249807	2014-08-18	1929	PRJNA239861	SAMN02673449
Bifidobacterium bohemicum DSM 22767	strain: DSM 22767	1437606	Bifboh	GCF_000741525.1	RefSeq	GCF_000741525.1-RS_2024_03_21	Contig	579125	2052470	2014-08-18	1625	PRJNA239839	SAMN02673427
Bifidobacterium boum	strain: LMG 10736	78343	Bifbou	GCF_000741535.1	RefSeq	GCF_000741535.1-RS_2024_08_06	Contig	495453	2171356	2014-08-18	1753	PRJNA239840	SAMN02673428
Bifidobacterium cuniculi	strain: LMG 10738	1688	Bifcun	GCF_000741575.1	RefSeq	GCF_000741575.1-RS_2024_03_27	Contig	108872	2531592	2014-08-18	2317	PRJNA239845	SAMN02673433
Bifidobacterium stellenboschense	strain: DSM 23968	762211	Bifste	GCF_000741785.1	RefSeq	GCF_000741785.1-RS_2024_03_27	Contig	134974	2812864	2014-08-18	2301	PRJNA239865	SAMN02673453
Bifidobacterium porcinum DSM 17755	strain: DSM 17755	1435463	DSM-17755	GCF_000771045.1	RefSeq	GCF_000771045.1-RS_2024_03_28	Contig	152447	2062568	2014-11-04	1604	PRJNA237576	SAMN02442008
Bifidobacterium tsurumiense DSM 17777	strain: DSM 17777	1121112	DSM-17777	GCF_000771065.1	RefSeq	GCF_000771065.1-RS_2024_03_28	Contig	127745	2157688	2014-11-04	1720	PRJNA237576	SAMN02442009
Bifidobacterium bombi DSM 19703	strain: DSM 19703	1341695	DSM-19703	GCF_000771085.1	RefSeq	GCF_000771085.1-RS_2024_03_28	Contig	470845	1912794	2014-11-04	1514	PRJNA237576	SAMN02442010
Bifidobacterium mongoliense DSM 21395	strain: DSM 21395	1437603	DSM-21395	GCF_000771525.1	RefSeq	GCF_000771525.1-RS_2024_03_30	Contig	232506	2154054	2014-11-04	1827	PRJNA237576	SAMN02442032
Bifidobacterium biavatii DSM 23969	strain: DSM 23969	1437608	DSM-23969	GCF_000771645.1	RefSeq	GCF_000771645.1-RS_2024_03_28	Contig	120919	3262679	2014-11-04	2603	PRJNA237576	SAMN02442038
Bifidobacterium reuteri DSM 23975	strain: DSM 23975	1437610	DSM-23975	GCF_000771685.1	RefSeq	GCF_000771685.1-RS_2024_03_28	Contig	113464	2836004	2014-11-04	2245	PRJNA237576	SAMN02442040
Bifidobacterium kimbladii	strain: Bin2N	1293826	ASM96718v1	GCF_000967185.1	RefSeq	GCF_000967185.1-RS_2025_01_13	Scaffold	260533	2094785	2015-03-31	1677	PRJNA257133	SAMN03269133
Bifidobacterium mellis	strain: Bin7N	1293823	ASM96726v1	GCF_000967265.1	RefSeq	GCF_000967265.1-RS_2024_03_28	Scaffold	1171278	2132390	2015-03-31	1690	PRJNA257134	SAMN03269159
Bifidobacterium angulatum DSM 20098 = JCM 7096	strain: JCM 7096	518635	ASM102515v1	GCF_001025155.1	RefSeq	GCF_001025155.1-RS_2024_12_11	Complete Genome	2021974	2021974	2015-03-24	1643	PRJDB55	SAMD00061039
Bifidobacterium breve DSM 20213 = JCM 1192	strain: JCM 1192	518634	ASM102517v1	GCF_001025175.1	RefSeq	GCF_001025175.1-RS_2024_12_11	Complete Genome	2269415	2269415	2015-03-24	2015	PRJDB57	SAMD00061041
Bifidobacterium catenulatum DSM 16992 = JCM 1194 = LMG 11043	strain: JCM 1194	566552	ASM102519v1	GCF_001025195.1	RefSeq	GCF_001025195.1-RS_2024_12_11	Complete Genome	2079525	2079525	2015-03-24	1783	PRJDB58	SAMD00061042
Bifidobacterium pseudocatenulatum DSM 20438 = JCM 1200 = LMG 10505	strain: JCM 1200	547043	ASM102521v1	GCF_001025215.1	RefSeq	GCF_001025215.1-RS_2024_12_11	Complete Genome	2313752	2313752	2015-03-24	1899	PRJDB61	SAMD00061045
Bifidobacterium dentium JCM 1195 = DSM 20436	strain: JCM 1195	1150423	ASM104259v1	GCF_001042595.1	RefSeq	GCF_001042595.1-RS_2024_12_16	Complete Genome	2635669	2635669	2015-02-17	2194	PRJDB59	SAMD00061043
Bifidobacterium scardovii JCM 12489 = DSM 13734	strain: JCM 12489	1150461	ASM104263v1	GCF_001042635.1	RefSeq	GCF_001042635.1-RS_2024_10_16	Complete Genome	3158347	3158347	2015-02-17	2603	PRJDB62	SAMD00061046
Bifidobacterium actinocoloniiforme DSM 22766	strain: DSM 22766	1437605	ASM126339v1	GCF_001263395.1	RefSeq	GCF_001263395.1-RS_2025_02_09	Complete Genome	1830060	1830060	2015-08-10	1522	PRJNA286033	SAMN02442035
Bifidobacterium aesculapii	strain: DSM 26737	1329411	ASM141781v1	GCF_001417815.1	RefSeq	GCF_001417815.1-RS_2024_08_20	Contig	61600	2693486	2015-10-22	2139	PRJDB4290	SAMD00042461
Bifidobacterium vansinderenii	strain: Tam10B	1984871	BbifTam10Bv1	GCF_002234915.1	RefSeq	GCF_002234915.1-RS_2024_12_13	Contig	96695	3111005	2017-07-27	2617	PRJNA385138	SAMN06861210
Bifidobacterium tissieri	strain: DSM 100201	1630162	ASM225964v1	GCF_002259645.1	RefSeq	GCF_002259645.1-RS_2024_03_28	Contig	210583	2873483	2017-08-18	2326	PRJNA376375	SAMN06341151
Bifidobacterium myosotis	strain: DSM 100196	1630166	ASM225974v1	GCF_002259745.1	RefSeq	GCF_002259745.1-RS_2024_03_28	Contig	135558	2944195	2017-08-18	2244	PRJNA376375	SAMN06341150
Bifidobacterium hapali	strain: DSM 100202	1630172	ASM225975v1	GCF_002259755.1	RefSeq	GCF_002259755.1-RS_2024_03_28	Contig	70102	2834308	2017-08-18	2286	PRJNA376375	SAMN06341148
Bifidobacterium aquikefiri	strain: LMG 28769	1653207	ASM225979v1	GCF_002259795.1	RefSeq	GCF_002259795.1-RS_2024_03_28	Contig	242915	2408364	2017-08-18	2012	PRJNA376375	SAMN06341146
Bifidobacterium italicum	strain: Rab10A	1960968	ASM228691v1	GCF_002286915.1	RefSeq	GCF_002286915.1-RS_2024_12_09	Contig	63403	2276351	2017-09-06	1902	PRJNA375083	SAMN06342336
Bifidobacterium criceti	strain: Ham19E	1960969	ASM228693v1	GCF_002286935.1	RefSeq	GCF_002286935.1-RS_2024_12_09	Contig	171707	2155882	2017-09-06	1798	PRJNA375084	SAMN06342339
Bifidobacterium pseudolongum subsp. globosum DSM 20092	strain: DSM 20092	1410605	ASM270666v1	GCF_002706665.1	RefSeq	GCF_002706665.1-RS_2025_03_05	Complete Genome	1978157	1978157	2017-10-25	1664	PRJNA348625	SAMN05912980
Bifidobacterium asteroides DSM 20089	strain: DSM 20089	1437594	ASM271586v1	GCF_002715865.1	RefSeq	GCF_002715865.1-RS_2025_03_05	Complete Genome	2190368	2190368	2017-10-25	1769	PRJNA348626	SAMN05912982
Bifidobacterium choerinum	strain: FMB-1	35760	ASM276123v1	GCF_002761235.1	RefSeq	GCF_002761235.1-RS_2025_03_05	Complete Genome	2246282	2257294	2017-11-07	1910	PRJNA350879	SAMN05949246
Bifidobacterium scaligerum	strain: TRE D	2052656	ASM280286v1	GCF_002802865.1	RefSeq	GCF_002802865.1-RS_2024_08_07	Scaffold	293303	2652159	2017-11-29	2117	PRJNA415178	SAMN07978235
Bifidobacterium primatium	strain: TRE 1	2045438	Spades_TRE1	GCF_002802875.1	RefSeq	GCF_002802875.1-RS_2024_04_15	Scaffold	447828	2696768	2017-11-29	2135	PRJNA415178	SAMN07795303
Bifidobacterium simiarum	strain: TRI 7	2045441	ASM280290v1	GCF_002802905.1	RefSeq	GCF_002802905.1-RS_2024_04_15	Contig	292387	2721281	2017-11-29	2147	PRJNA415178	SAMN07795386
Bifidobacterium felsineum	strain: TRE H	2045440	ASM280291v1	GCF_002802915.1	RefSeq	GCF_002802915.1-RS_2024_04_15	Scaffold	543007	2384744	2017-11-29	1927	PRJNA415178	SAMN07795379
Bifidobacterium psychraerophilum DSM 22366	strain: DSM 22366	1435464	ASM281320v1	GCF_002813205.1	RefSeq	GCF_002813205.1-RS_2025_02_16	Contig	2631485	2631485	2017-12-06	2183	PRJNA323239	SAMN05192537
Bifidobacterium thermophilum	strain: 1543B	33905	ASM284665v1	GCF_002846655.1	RefSeq	GCF_002846655.1-RS_2024_05_06	Contig	276109	2316133	2017-12-21	1783	PRJNA412868	SAMN07731047
Bifidobacterium anseris	strain: Goo31D	2020963	ASM286034v1	GCF_002860345.1	RefSeq	GCF_002860345.1-RS_2024_04_15	Contig	774458	2166761	2018-01-04	1757	PRJNA394715	SAMN07357717
Bifidobacterium margollesii	strain: Uis1B	2020964	ASM286035v1	GCF_002860355.1	RefSeq	GCF_002860355.1-RS_2024_04_15	Contig	82667	2789387	2018-01-04	2371	PRJNA394715	SAMN07357716
Bifidobacterium parmae	strain: Uis4E	361854	ASM286036v1	GCF_002860365.1	RefSeq	GCF_002860365.1-RS_2024_04_15	Contig	117467	2820211	2018-01-04	2320	PRJNA394715	SAMN07357718
Bifidobacterium callitrichidarum	strain: TRI 5	2052941	ASM312990v1	GCF_003129905.1	RefSeq	GCF_003129905.1-RS_2024_04_03	Scaffold	105337	3121265	2018-05-16	2646	PRJNA464307	SAMN09080940
Bifidobacterium catulorum	strain: MRM 8.19	1630173	ASM312992v1	GCF_003129925.1	RefSeq	GCF_003129925.1-RS_2024_08_06	Scaffold	62484	2611484	2018-05-16	2118	PRJNA464312	SAMN09081216
Bifidobacterium xylocopae	strain: XV2	2493119	ASM331561v1	GCF_003315615.1	RefSeq	GCF_003315615.1-RS_2024_12_11	Contig	107064	1848461	2018-07-12	1578	PRJNA412690	SAMN07723028
Bifidobacterium aemilianum	strain: XV10	2493120	ASM331563v1	GCF_003315635.1	RefSeq	GCF_003315635.1-RS_2024_12_11	Contig	331640	2017578	2018-07-12	1710	PRJNA412690	SAMN07723029
Bifidobacterium goeldii	strain: 2034B	2306975	ASM395109v1	GCF_003951095.1	RefSeq	GCF_003951095.1-RS_2024_04_01	Contig	359971	2607372	2018-12-17	2094	PRJNA488617	SAMN09937950
Bifidobacterium dolichotidis	strain: 2036B	2306976	ASM395197v1	GCF_003951975.1	RefSeq	GCF_003951975.1-RS_2024_04_01	Contig	1010282	1921709	2018-12-17	1495	PRJNA488617	SAMN09937951
Bifidobacterium callimiconis	strain: 2028B	2306973	ASM395200v1	GCF_003952005.1	RefSeq	GCF_003952005.1-RS_2024_04_01	Contig	229096	2962404	2018-12-17	2330	PRJNA488617	SAMN09937948
Bifidobacterium castoris	strain: 2020B	2306972	ASM395202v1	GCF_003952025.1	RefSeq	GCF_003952025.1-RS_2024_04_01	Contig	324332	2496067	2018-12-17	2117	PRJNA488617	SAMN09937947
Bifidobacterium samirii	strain: 2033B	2306974	ASM395294v1	GCF_003952945.1	RefSeq	GCF_003952945.1-RS_2024_04_01	Contig	117265	2574625	2018-12-17	2051	PRJNA488617	SAMN09937949
Bifidobacterium moukalabense	strain: GG01T	1333651	ASM540564v1	GCF_005405645.1	RefSeq	GCF_005405645.1-RS_2024_12_22	Contig	243401	2522665	2019-04-17	2182	PRJDB7909	SAMD00158983
Bifidobacterium apousia	strain: W8102	2750996	ASM755927v1	GCF_007559275.1	RefSeq	GCF_007559275.1-RS_2024_03_28	Contig	600123	2057523	2019-07-28	1632	PRJNA556055	SAMN12340366
Bifidobacterium callitrichos	strain: RST27	762209	ASM869808v1	GCF_008698085.1	RefSeq	GCF_008698085.1-RS_2024_11_06	Scaffold	417292	2797775	2019-09-25	2307	PRJNA415181	SAMN10606318
Bifidobacterium vespertilionis	strain: RST16	2562524	ASM869814v1	GCF_008698145.1	RefSeq	GCF_008698145.1-RS_2024_11_06	Scaffold	130725	3075992	2019-09-25	2453	PRJNA415181	SAMN10662177
Bifidobacterium rousetti	strain: RST9	2045439	ASM869823v1	GCF_008698235.1	RefSeq	GCF_008698235.1-RS_2024_11_06	Scaffold	196738	3053756	2019-09-25	2630	PRJNA415181	SAMN07795375
Bifidobacterium jacchi	strain: MRM 9.3	2490545	ASM907828v1	GCF_009078285.1	RefSeq	GCF_009078285.1-RS_2024_04_03	Scaffold	27776	2876974	2019-10-15	2158	PRJNA506375	SAMN10458637
Bifidobacterium cebidarum	strain: LMG 31469	2650773	ASM919330v1	GCF_009193305.1	RefSeq	GCF_009193305.1-RS_2024_11_20	Contig	330369	2335510	2019-10-21	1941	PRJNA574095	SAMN12839327
Bifidobacterium leontopitheci	strain: LMG 31471	2650774	ASM919335v1	GCF_009193355.1	RefSeq	GCF_009193355.1-RS_2024_11_20	Contig	60622	3030672	2019-10-21	2210	PRJNA574098	SAMN12840021
Bifidobacterium avesanii	strain: DSM 100685	1798157	ASM929947v1	GCF_009299475.1	RefSeq	GCF_009299475.1-RS_2024_03_29	Contig	136224	2684414	2019-10-23	2138	PRJNA574899	SAMN12871579
Bifidobacterium apri	strain: DSM 100238	1769423	ASM929948v1	GCF_009299485.1	RefSeq	GCF_009299485.1-RS_2024_03_29	Contig	211446	2421262	2019-10-23	1874	PRJNA574899	SAMN12871578
Bifidobacterium ramosum	strain: DSM 100688	1798158	ASM929950v1	GCF_009299505.1	RefSeq	GCF_009299505.1-RS_2024_03_29	Contig	202594	3028921	2019-10-23	2346	PRJNA574899	SAMN12871580
Bifidobacterium tibiigranuli	strain: TMW 2.1764	2172043	ASM937187v1	GCF_009371875.1	RefSeq	GCF_009371875.1-RS_2024_03_13	Contig	223814	2738945	2019-10-28	2338	PRJNA401313	SAMN08971054
Bifidobacterium canis	strain: GSD1FS	2610880	ASM972706v1	GCF_009727065.1	RefSeq	GCF_009727065.1-RS_2024_05_05	Contig	209334	2270696	2019-12-02	1949	PRJNA565397	SAMN12744776
Bifidobacterium choloepi	strain: BRDM 6	2614131	ASM1066761v1	GCF_010667615.1	RefSeq	GCF_010667615.1-RS_2024_12_11	Scaffold	462931	2248659	2020-02-14	1709	PRJNA566312	SAMN12785271
Bifidobacterium platyrrhinorum	strain: SMA15	2661628	ASM1066764v1	GCF_010667645.1	RefSeq	GCF_010667645.1-RS_2024_11_18	Scaffold	159959	2615073	2020-02-14	2215	PRJNA578600	SAMN13066448
Bifidobacterium saimiriisciurei	strain: SMA1	2661627	ASM1066765v1	GCF_010667655.1	RefSeq	GCF_010667655.1-RS_2024_11_18	Scaffold	140937	2762496	2020-02-14	2207	PRJNA578600	SAMN13066449
Bifidobacterium aerophilum	strain: TRE17	1798155	ASM1066768v1	GCF_010667685.1	RefSeq	GCF_010667685.1-RS_2024_03_28	Scaffold	103607	2998264	2020-02-14	2409	PRJNA578600	SAMN13066447
Bifidobacterium moraviense	strain: DSM 109958	2675323	ASM1293236v1	GCF_012932365.1	RefSeq	GCF_012932365.1-RS_2025_03_03	Contig	119932	2563591	2020-04-29	2027	PRJNA603912	SAMN13944613
Bifidobacterium olomucense	strain: DSM 109959	2675324	ASM1293237v1	GCF_012932375.1	RefSeq	GCF_012932375.1-RS_2025_03_03	Contig	292005	2977969	2020-04-29	2425	PRJNA603912	SAMN13944614
Bifidobacterium oedipodis	strain: DSM 109957	2675322	ASM1293242v1	GCF_012932425.1	RefSeq	GCF_012932425.1-RS_2025_03_03	Contig	430648	2990182	2020-04-29	2494	PRJNA603912	SAMN13944612
Bifidobacterium panos	strain: DSM 109963	2675321	ASM1293244v1	GCF_012932445.1	RefSeq	GCF_012932445.1-RS_2025_03_03	Contig	99186	1886785	2020-04-29	1531	PRJNA603912	SAMN13944611
Bifidobacterium erythrocebi	strain: DSM 109960	2675325	ASM1293267v1	GCF_012932675.1	RefSeq	GCF_012932675.1-RS_2025_03_03	Contig	213423	2293450	2020-04-29	1866	PRJNA603912	SAMN13944615
Bifidobacterium eulemuris	strain: DSM 100216	1765219	ASM1489815v1	GCF_014898155.1	RefSeq	GCF_014898155.1-RS_2024_11_18	Complete Genome	2920839	2920839	2020-10-20	2390	PRJNA661147	SAMN16282490
Bifidobacterium lemurum	strain: DSM 28807	1603886	ASM1489817v1	GCF_014898175.1	RefSeq	GCF_014898175.1-RS_2024_03_28	Complete Genome	2965103	2965103	2020-10-20	2386	PRJNA666152	SAMN16365387
Bifidobacterium subtile	strain: KCTC 3272	77635	ASM1489819v1	GCF_014898195.1	RefSeq	GCF_014898195.1-RS_2024_11_18	Complete Genome	2822354	2822354	2020-10-20	2353	PRJNA661153	SAMN16365388
Bifidobacterium polysaccharolyticum	strain: W8117	2750967	ASM1610158v1	GCF_016101585.1	RefSeq	GCF_016101585.1-RS_2024_12_13	Scaffold	593412	2234531	2020-12-16	1783	PRJNA648267	SAMN15470838
Bifidobacterium choladohabitans	strain: B14384H11	2750947	ASM1610200v1	GCF_016102005.1	RefSeq	GCF_016102005.1-RS_2024_12_13	Scaffold	619257	2075734	2020-12-16	1676	PRJNA648267	SAMN15470817
Bifidobacterium imperatoris	strain: JCM 32708	2020965	ASM1735704v1	GCF_017357045.1	RefSeq	GCF_017357045.1-RS_2024_04_11	Chromosome	2696862	2696962	2021-03-16	2293	PRJNA704184	SAMN18034993
Bifidobacterium saguini	strain: DSMZ 23967	762210	ASM1737851v1	GCF_017378515.1	RefSeq	GCF_017378515.1-RS_2024_04_16	Chromosome	2739537	2739637	2021-03-18	2309	PRJNA688882	SAMN18034728
Bifidobacterium bifidum	strain: CNCM I-4319	1681	ASM1789432v1	GCF_017894325.1	RefSeq	GCF_017894325.1-RS_2024_03_29	Complete Genome	2193720	2193720	2021-04-09	1849	PRJNA640518	SAMN15324980
Bifidobacterium santillanense	strain: MA2	2809028	ASM1855538v1	GCF_018555385.1	RefSeq	GCF_018555385.1-RS_2024_03_29	Contig	225198	2771886	2021-05-27	2291	PRJNA698773	SAMN17736107
Bifidobacterium amazonense	strain: MA1	2809027	ASM1855543v2	GCF_018555435.2	RefSeq	GCF_018555435.2-RS_2024_03_28	Scaffold	43704	3348570	2022-03-15	2737	PRJNA698773	SAMN17736106
Bifidobacterium colobi	strain: LC6	2809026	ASM1855545v1	GCF_018555455.1	RefSeq	GCF_018555455.1-RS_2024_04_30	Contig	419304	2697321	2021-05-27	2143	PRJNA698773	SAMN17736105
Bifidobacterium miconisargentati	strain: 82T25	2834437	ASM1933167v1	GCF_019331675.1	RefSeq	GCF_019331675.1-RS_2024_03_28	Contig	147744	2983671	2021-07-23	2386	PRJNA727739	SAMN19031632
Bifidobacterium pluvialisilvae	strain: 82T24	2834436	ASM1933169v1	GCF_019331695.1	RefSeq	GCF_019331695.1-RS_2024_08_29	Contig	212267	2655377	2021-07-23	2084	PRJNA727739	SAMN19031631
Bifidobacterium simiiventris	strain: 81T8	2834434	ASM1933171v1	GCF_019331715.1	RefSeq	GCF_019331715.1-RS_2024_03_28	Contig	192465	2878004	2021-07-23	2298	PRJNA727739	SAMN19031629
Bifidobacterium saguinibicoloris	strain: 79T10	2834433	ASM1933172v1	GCF_019331725.1	RefSeq	GCF_019331725.1-RS_2024_03_28	Contig	145489	2680709	2021-07-23	2093	PRJNA727739	SAMN19031628
Bifidobacterium miconis	strain: 82T10	2834435	ASM1933173v1	GCF_019331735.1	RefSeq	GCF_019331735.1-RS_2024_03_28	Contig	79089	3176767	2021-07-23	2548	PRJNA727739	SAMN19031630
Bifidobacterium phasiani	strain: 6T3	2834431	ASM1933177v1	GCF_019331775.1	RefSeq	GCF_019331775.1-RS_2024_03_28	Contig	91243	2712769	2021-07-23	2154	PRJNA727739	SAMN19031626
Bifidobacterium pongonis	strain: 64T4	2834432	ASM1933180v1	GCF_019331805.1	RefSeq	GCF_019331805.1-RS_2024_03_28	Scaffold	54847	2476206	2021-07-23	2007	PRJNA727739	SAMN19031627
Bifidobacterium mizhiense	strain: S053-2	2879940	ASM2088475v1	GCF_020884755.1	RefSeq	GCF_020884755.1-RS_2024_09_02	Contig	347629	2089497	2021-10-18	1686	PRJDB7793	SAMD00407338
Bifidobacterium apis	strain: F753-1	3081440	ASM3698683v1	GCF_036986835.1	RefSeq	GCF_036986835.1-RS_2024_04_28	Contig	794599	2082766	2023-11-23	1659	PRJDB7793	SAMD00651231
Bifidobacterium indicum	strain: ATCC 25912	1691	ASM3698701v1	GCF_036987015.1	RefSeq	GCF_036987015.1-RS_2024_08_15	Contig	1546108	2280567	2023-12-07	1907	PRJDB7793	SAMD00659178
Bifidobacterium favimelis	strain: IMAU50987	3122979	ASM3796308v1	GCF_037963085.1	RefSeq	GCF_037963085.1-RS_2024_04_07	Scaffold	162099	1997943	2024-04-04	1584	PRJNA1079013	SAMN40028054
Bifidobacterium pullorum	strain: JCM 1214	78448	ASM3952128v1	GCF_039521285.1	RefSeq	GCF_039521285.1-RS_2024_05_10	Scaffold	221308	2102140	2024-02-23	1726	PRJDB10510	SAMD00644923
Bifidobacterium faecale	strain: JCM 19861	1454229	ASM3983018v1	GCF_039830185.1	RefSeq	GCF_039830185.1-RS_2024_06_17	Complete Genome	2199425	2199425	2024-05-26	1903	PRJNA1110824	SAMN41378261
Bifidobacterium hominis	strain: CLA-AA-H311	3133177	ASM4009591v1	GCF_040095915.1	RefSeq	GCF_040095915.1-RS_2024_07_07	Contig	190904	2030922	2024-06-07	1666	PRJNA996881	SAMN40466824
Bifidobacterium aquikefiricola	strain: WK041_4_12	3059038	WK041_4_12_genomic	GCF_041080795.1	RefSeq	GCF_041080795.1-RS_2024_12_02	Complete Genome	2359920	2359920	2024-08-08	2013	PRJNA974811	SAMN35298321
Bifidobacterium fermentum	strain: WK012_4_13	3059035	WK012_4_13_genomic	GCF_041080835.1	RefSeq	GCF_041080835.1-RS_2024_12_02	Complete Genome	2427799	2470594	2024-08-08	2014	PRJNA974811	SAMN35298318
Bifidobacterium apicola	strain: F814-1.1	3230739	ASM4284686v1	GCF_042846865.1	RefSeq	GCF_042846865.1-RS_2025_01_12	Contig	1998783	2005490	2024-07-18	1665	PRJDB7793	SAMD00797987
Bifidobacterium commune	strain: R-52791	1505727	IMG-taxon 2616644832 annotated assembly	GCF_900094885.1	RefSeq	GCF_900094885.1-RS_2024_12_09	Scaffold	184335	1633662	2016-08-04	1341	PRJEB15020	SAMN04487796
Bifidobacterium merycicum DSM 6492	strain: DSM 6492	1410646	IMG-taxon 2563366502 annotated assembly	GCF_900129045.1	RefSeq	GCF_900129045.1-RS_2024_12_16	Contig	601313	2274683	2016-12-03	1920	PRJEB18142	SAMN02745589

## Sheet: S3
Supplementary table 3: Unique soft-core COGs of B. adolescentis compare to other human related species
Roary COGs	PROKKA and InterProscan annotation
fetA	Vitamin B12 import ATP-binding protein BtuD
group_1366	Oligo-1,6-glucosidase
group_1883	hypothetical protein
group_2775	hypothetical protein
feoB	Fe(2+) transporter FeoB
group_3415	hypothetical protein
nagC_1	N-acetylglucosamine repressor
group_4156	hypothetical protein
ydhF	Oxidoreductase YdhF
group_4176	Phosphoglycolate phosphatase
menA	1,4-dihydroxy-2-naphthoate octaprenyltransferase
group_6150	hypothetical protein
group_8080	hypothetical protein
group_11882	hypothetical protein
group_11887	hypothetical protein
group_11888	hypothetical protein
group_11890	hypothetical protein
group_11891	ABC transporter permease YtrF
pafA	Pup--protein ligase
murF	UDP-N-acetylmuramoyl-tripeptide--D-alanyl-D-alanine ligase
ftsW	putative peptidoglycan glycosyltransferase FtsW
group_11897	hypothetical protein
group_11899	hypothetical protein
group_11900	hypothetical protein
group_11901	Tyrosine recombinase XerC
group_11902	hypothetical protein
group_11903	hypothetical protein
hepT	hypothetical protein
aarA	hypothetical protein
trxB	Thioredoxin reductase
group_11924	hypothetical protein
group_11931	hypothetical protein
group_11936	hypothetical protein
senX3_2	Signal-transduction histidine kinase senX3
group_11945	Transcription-repair-coupling factor
group_11946	hypothetical protein
group_11955	hypothetical protein
group_11956	hypothetical protein
lon	Lon protease
group_11964	ATP-dependent RNA helicase RhlB
group_11973	hypothetical protein
group_11975	hypothetical protein
group_11981	hypothetical protein
group_11982	hypothetical protein
group_11984	hypothetical protein
group_11986	hypothetical protein
group_11988	Putative conjugal transfer protein
group_11992	hypothetical protein
group_11993	hypothetical protein
group_11997	Mycothiol acetyltransferase
aqpZ	Aquaporin Z
smc_2	hypothetical protein
group_12005	hypothetical protein
group_12206	hypothetical protein
group_2142	hypothetical protein
group_21965	hypothetical protein
pulA	Pullulanase
yycB	putative transporter YycB
group_4157	hypothetical protein
group_4178	hypothetical protein
group_4866	hypothetical protein
coaBC	Coenzyme A biosynthesis bifunctional protein CoaBC
aml	Alpha-amylase
group_4900	hypothetical protein
group_6151	hypothetical protein
dinG	3'-5' exonuclease DinG
menH	2-succinyl-6-hydroxy-2,4-cyclohexadiene-1-carboxylate synthase
group_6178	hypothetical protein
ogt	Methylated-DNA--protein-cysteine methyltransferase, constitutive
group_6242	hypothetical protein
ybiV	Sugar phosphatase YbiV
murE_1	UDP-N-acetylmuramoyl-L-alanyl-D-glutamate--2,6-diaminopimelate ligase
group_8040	hypothetical protein
group_8050	hypothetical protein
yicL	putative inner membrane transporter YicL
group_8052	hypothetical protein
group_8056	hypothetical protein
phpP	Protein phosphatase PhpP
group_8058	hypothetical protein
group_8059	Polyisoprenyl-teichoic acid--peptidoglycan teichoic acid transferase TagU
group_8060	hypothetical protein
group_8063	Arginine exporter protein ArgO
group_8074	Lipoprotein signal peptidase
group_8076	HTH-type transcriptional regulator GalR
group_8078	hypothetical protein
group_8083	hypothetical protein
group_8102	hypothetical protein
senX3_1	Sensor-like histidine kinase senX3
group_11893	hypothetical protein
group_11898	hypothetical protein
group_11905	ATP-dependent RNA helicase SrmB
group_11912	Putative fluoride ion transporter CrcB
group_11929	ATP-dependent DNA helicase Rep
group_11930	Serine/threonine-protein kinase PknD
lipM	Octanoyltransferase LipM
group_11934	hypothetical protein
oatA	O-acetyltransferase OatA
group_11937	Lipoprotein-releasing system ATP-binding protein LolD
group_11939	hypothetical protein
birA	Bifunctional ligase/repressor BirA
group_11947	hypothetical protein
group_11962	hypothetical protein
group_11965	hypothetical protein
group_11972	hypothetical protein
group_11974	hypothetical protein
group_11980	hypothetical protein
group_11983	hypothetical protein
group_11985	Glutamyl-Q tRNA(Asp) synthetase
group_11987	hypothetical protein
group_11989	hypothetical protein
group_12006	hypothetical protein
group_12053	Vitamin B12 import ATP-binding protein BtuD
group_12113	hypothetical protein
lacZ_2	Beta-galactosidase
group_21747	hypothetical protein
group_21751	hypothetical protein
group_21752	hypothetical protein
group_21753	hypothetical protein
group_21754	hypothetical protein
group_21758	Single-stranded DNA-binding protein
group_21766	hypothetical protein
group_21767	hypothetical protein
group_21768	hypothetical protein
group_21769	hypothetical protein
group_21770	hypothetical protein
group_21773	hypothetical protein
ftsQ	Cell division protein FtsQ
group_21775	hypothetical protein
rhaR_1	HTH-type transcriptional activator RhaR
group_21777	hypothetical protein
group_21779	hypothetical protein
recX	Regulatory protein RecX
group_21781	hypothetical protein
group_21784	hypothetical protein
group_21791	hypothetical protein
group_21802	hypothetical protein
group_21804	hypothetical protein
group_21806	hypothetical protein
group_21807	hypothetical protein
group_21808	hypothetical protein
coaE	Dephospho-CoA kinase
group_21810	hypothetical protein
mltG	Endolytic murein transglycosylase
acpS	Holo-[acyl-carrier-protein] synthase
group_21817	hypothetical protein
group_21832	Putative HMP/thiamine permease protein YkoE
group_21844	hypothetical protein
group_21845	hypothetical protein
group_21875	Energy-coupling factor transporter transmembrane protein EcfT
group_21944	hypothetical protein
group_21946	hypothetical protein
group_21947	hypothetical protein
group_21948	hypothetical protein
group_21951	Diacylglycerol kinase
group_21952	hypothetical protein
group_21953	hypothetical protein
group_21963	hypothetical protein
group_21964	hypothetical protein
group_21997	hypothetical protein
group_21999	hypothetical protein
aroE	Shikimate dehydrogenase (NADP(+))
group_22012	hypothetical protein
group_22013	hypothetical protein
group_22014	hypothetical protein
group_22049	hypothetical protein
group_22149	hypothetical protein
group_22189	hypothetical protein
group_22238	hypothetical protein
group_4907	hypothetical protein
group_4918	hypothetical protein
group_6202	hypothetical protein
group_6210	hypothetical protein
psaA	hypothetical protein
group_8067	hypothetical protein
group_8079	hypothetical protein
group_8088	hypothetical protein
group_8091	hypothetical protein
group_8094	hypothetical protein
group_8098	hypothetical protein
group_8105	hypothetical protein
group_8106	hypothetical protein
group_8113	hypothetical protein
degU	Transcriptional regulatory protein DegU
group_11958	hypothetical protein
group_12028	hypothetical protein
group_12057	hypothetical protein
group_21757	hypothetical protein
lnrK	Transcriptional regulatory protein LnrK
group_22065	hypothetical protein
group_4191	Chromosome partition protein Smc
kdpB	Potassium-transporting ATPase ATP-binding subunit
group_6153	hypothetical protein
allB	Allantoinase
group_12023	hypothetical protein
group_12027	UvrABC system protein A
group_12059	hypothetical protein
rbsR_2	Ribose operon repressor
group_4937	hypothetical protein
group_12046	hypothetical protein
group_22051	hypothetical protein
cntD	Metal-staphylopine import system ATP-binding protein CntD
group_21792	hypothetical protein
group_11959	Pyrimidine-specific ribonucleoside hydrolase RihA

## Sheet: S4
Supplementary table 4: Analysis of unique COG of B. adoelscentis type strain forminig genetic clusters.
Locus	type strain genes	unique_COG	COGs code	start	end	PROKKA annotation	interproscan domain annotation	domain classification	best_blastP_hits_id	best_blastP_hits_annotation
Locus_1	DNFJMKJA_00143	YES	group_11989	179939	180763	hypothetical protein	NUBPL iron-transfer P-loop NTPase	Metabolism	100	WP_436651952.1 hypothetical protein, partial [Latilactobacillus sakei]
Locus_1	DNFJMKJA_00144	YES	group_11988	180744	181736	Putative conjugal transfer protein	Type II/IV secretion system protein	Pili and secretion	60.436	WP_442111624.1 CpaF family protein [Pseudoscardovia suis]
Locus_1	DNFJMKJA_00145	YES	group_11987	181982	182506	hypothetical protein	No matches	No matches	44.118	WP_094723092.1 type II secretion system F family protein [Bombiscardovia coagulans]
Locus_1	DNFJMKJA_00146	YES	group_12113	182503	183018	hypothetical protein	Type II secretion system (T2SS), protein F	Pili and secretion	43.796	WP_157847270.1 type II secretion system F family protein [Pseudoscardovia suis]
Locus_1	DNFJMKJA_00147	YES	group_21953	183285	183572	hypothetical protein	Protein of unknown function (DUF4244)	Unknown function	68.75	WP_442111626.1 DUF4244 domain-containing protein [Pseudoscardovia suis]
Locus_1	DNFJMKJA_00148	YES	group_21952	183575	183940	hypothetical protein	TadE-like protein	Pili and secretion	47.863	WP_317642841.1 TadE family type IV pilus minor pilin [Bombiscardovia apis]
Locus_1	DNFJMKJA_00149	YES	group_8094	183993	184412	hypothetical protein	Putative Flp pilus-assembly TadE/G-like	Pili and secretion	45.217	WP_317642840.1 Rv3654c family TadE-like protein [Bombiscardovia apis]
Locus_1	DNFJMKJA_00150	YES	group_21951	184435	185625	Diacylglycerol kinase	YegS C-terminal NAD kinase beta sandwich-like domain	Metabolism	96.25	WP_426471420.1 hypothetical protein, partial [Salmonella enterica]
Locus_2	DNFJMKJA_00302	YES	psaA	373945	374838	hypothetical protein	Zinc-uptake complex component A periplasmic	Membrane transport	100	WP_432624871.1 metal ABC transporter solute-binding protein, Zn/Mn family, partial [Bifidobacterium sp.]
Locus_2	DNFJMKJA_00303	no	pbuO	374928	376316	Guanine/hypoxanthine permease PbuO	Permease family	Membrane transport	80.388	WP_094660794.1 NCS2 family permease [Pseudoscardovia radai]
Locus_2	DNFJMKJA_00304	no	rplJ	376738	377259	50S ribosomal protein L10	Ribosomal protein L10	Transcription, replication, DNA/RNA repair	91.908	WP_012913809.1 MULTISPECIES: 50S ribosomal protein L10 [Gardnerella]
Locus_2	DNFJMKJA_00305	no	rplL	377373	377753	50S ribosomal protein L7/L12	Ribosomal protein L7/L12 C-terminal domain	Transcription, replication, DNA/RNA repair	90.476	WP_075523744.1 MULTISPECIES: 50S ribosomal protein L7/L12 [Gardnerella]
Locus_2	DNFJMKJA_00306	YES	group_22014	377986	379473	hypothetical protein	FHA domain	Signalling and regulation	100	WP_050731440.1 MULTISPECIES: FHA domain-containing protein [Bifidobacterium]
Locus_2	DNFJMKJA_00307	no	group_1190	379482	383102	hypothetical protein	No matches	No matches	100	WP_041777237.1 MULTISPECIES: helicase [Bifidobacterium]
Locus_2	DNFJMKJA_00308	no	group_4852	383099	383371	hypothetical protein	No matches	No matches	81.25	WP_016636716.1 MULTISPECIES: hypothetical protein [Gardnerella]
Locus_2	DNFJMKJA_00309	YES	group_12006	383415	384215	hypothetical protein	SAF domain	Signalling and regulation	30.833	WP_317642694.1 SAF domain-containing protein [Bombiscardovia apis]
Locus_2	DNFJMKJA_00310	no	group_4317	384331	384513	hypothetical protein	Zinc ribbon domain	Signalling and regulation	86.441	WP_317642693.1 FmdB family zinc ribbon protein [Bombiscardovia apis]
Locus_2	DNFJMKJA_00311	YES	group_22013	384596	385216	hypothetical protein	5-formyltetrahydrofolate cyclo-ligase family	Metabolism	43.655	WP_098458518.1 5-formyltetrahydrofolate cyclo-ligase [Flavimobilis soli]
Locus_2	DNFJMKJA_00312	YES	group_12005	385318	385953	hypothetical protein	Acetyltransferase (GNAT) domain	Metabolism	58.011	WP_169712462.1 GNAT family N-acetyltransferase [Pseudoscardovia radai]
Locus_2	DNFJMKJA_00313	YES	group_22012	386013	387209	hypothetical protein	No matches	No matches	100	WP_011742801.1 MULTISPECIES: hypothetical protein [Bifidobacterium]
Locus_3	DNFJMKJA_00670	YES	group_11964	778341	780527	ATP-dependent RNA helicase RhlB	DEAD/DEAH box helicase	Transcription, replication, DNA/RNA repair	100	WP_011743055.1 MULTISPECIES: DEAD/DEAH box helicase [Bifidobacterium]
Locus_3	DNFJMKJA_00671	no	fetB	780612	781400	putative iron export permease protein FetB	Uncharacterised protein family (UPF0014)	Unknown function	73.152	WP_188354671.1 ABC transporter permease [Galliscardovia ingluviei]
Locus_3	DNFJMKJA_00672	YES	fetA	781397	782128	Vitamin B12 import ATP-binding protein BtuD	ABC transporter	Membrane transport	100	WP_011743057.1 MULTISPECIES: ABC transporter ATP-binding protein [Bifidobacterium]
Locus_3	DNFJMKJA_00673	YES	group_11965	782310	783710	hypothetical protein	Putative esterase	Metabolism	45.336	WP_094722700.1 alpha/beta hydrolase-fold protein [Bombiscardovia coagulans]
Locus_3	DNFJMKJA_00674	YES	group_8083	783761	786349	hypothetical protein	Phosphatidylglycerol lysyltransferase, C-terminal	Metabolism	49.059	WP_188354861.1 bifunctional lysylphosphatidylglycerol flippase/synthetase MprF [Galliscardovia ingluviei]
Locus_3	DNFJMKJA_00675	no	gnd	786470	787918	6-phosphogluconate dehydrogenase, decarboxylating	6-phosphogluconate dehydrogenase, C-terminal domain	Metabolism	82.158	WP_188354526.1 NADP-dependent phosphogluconate dehydrogenase [Galliscardovia ingluviei]
Locus_3	DNFJMKJA_00676	no	pgl	788441	789232	6-phosphogluconolactonase	Glucosamine-6-phosphate isomerases/6-phosphogluconolactonase	Metabolism	98.479	WP_294163505.1 6-phosphogluconolactonase [uncultured Senegalimassilia sp.]
Locus_3	DNFJMKJA_00677	no	zwf2	789268	790215	hypothetical protein	Glucose-6-phosphate dehydrogenase subunit C-terminal domain	Metabolism	65.147	WP_020761387.1 glucose-6-phosphate dehydrogenase assembly protein OpcA [Gardnerella vaginalis]
Locus_3	DNFJMKJA_00678	no	zwf2	790212	791783	hypothetical protein	Glucose-6-phosphate dehydrogenase, C-terminal domain	Metabolism	85.01	WP_427875867.1 MULTISPECIES: glucose-6-phosphate dehydrogenase [unclassified Gardnerella]
Locus_3	DNFJMKJA_00679	YES	group_4156	791948	793312	hypothetical protein	MatE	Membrane transport	67.849	WP_294653438.1 MATE family efflux transporter [uncultured Ruminococcus sp.]
Locus_3	DNFJMKJA_00680	no	isfD	793302	794096	Sulfoacetaldehyde reductase	short chain dehydrogenase	Metabolism	54.962	WP_094661144.1 SDR family NAD(P)-dependent oxidoreductase [Pseudoscardovia radai]
Locus_3	DNFJMKJA_00681	YES	ogt	794342	794896	Methylated-DNA--protein-cysteine methyltransferase, constitutive	6-O-methylguanine DNA methyltransferase, DNA binding domain	Transcription, replication, DNA/RNA repair	96.875	WP_337452142.1 methylated-DNA--[protein]-cysteine S-methyltransferase, partial [Escherichia coli]
Locus_3	DNFJMKJA_00682	YES	group_4157	794865	795380	hypothetical protein	Flavodoxin	Metabolism	48.81	WP_276780709.1 flavodoxin, partial [Treponema succinifaciens]
Locus_4	DNFJMKJA_00705	YES	group_21806	819156	820853	hypothetical protein	FtsK/SpoIIIE family	Transcription, replication, DNA/RNA repair	99.823	WP_011743078.1 MULTISPECIES: FtsK/SpoIIIE domain-containing protein [Bifidobacterium]
Locus_4	DNFJMKJA_00706	no	tagU_1	821013	822365	Polyisoprenyl-teichoic acid--peptidoglycan teichoic acid transferase TagU	LytR_cpsA_psr family	Extracellular structure (adhesion/surface)	51.708	WP_415689222.1 LCP family protein [Gardnerella vaginalis]
Locus_4	DNFJMKJA_00707	YES	group_8059	822431	823834	Polyisoprenyl-teichoic acid--peptidoglycan teichoic acid transferase TagU	LytR_cpsA_psr family	Extracellular structure (adhesion/surface)	55.677	WP_018143550.1 LCP family protein [Alloscardovia criceti]
Locus_4	DNFJMKJA_00708	no	whiB2	824099	824398	Transcriptional regulator WhiB2	Transcription factor WhiB	Signalling and regulation	79.167	WP_040348541.1 WhiB family transcriptional regulator [uncultured Brevibacterium sp.]
Locus_4	DNFJMKJA_00709	YES	group_8060	824519	827536	hypothetical protein	Glycosyl transferase family group 2	Metabolism	100	WP_011743082.1 MULTISPECIES: glycosyltransferase family 2 protein [Bifidobacterium]
Locus_4	DNFJMKJA_00710	YES	group_21807	827533	829062	hypothetical protein	Family of unknown function (DUF5719)	Unknown function	100	WP_011743083.1 MULTISPECIES: DUF5719 family protein [Bifidobacterium]
Locus_4	DNFJMKJA_00711	no	group_3900	829066	829494	hypothetical protein	Zincin-like metallopeptidase	Extracellular structure (adhesion/surface)	71.127	WP_427876698.1 MULTISPECIES: metallopeptidase family protein [unclassified Gardnerella]
Locus_4	DNFJMKJA_00712	no	group_3553	829571	830377	hypothetical protein	Eukaryotic phosphomannomutase	Metabolism	57.143	WP_317643470.1 HAD-IIB family hydrolase [Bombiscardovia apis]
Locus_4	DNFJMKJA_00713	YES	group_11934	830397	831104	hypothetical protein	Phosphoribosyl transferase domain	Metabolism	39.474	WP_415698541.1 ComF family protein [Gardnerella vaginalis]
Locus_5	DNFJMKJA_00931	YES	group_11997	1072495	1073037	Mycothiol acetyltransferase	Acetyltransferase (GNAT) family	Metabolism	60.959	WP_019261106.1 MULTISPECIES: ribosomal protein S18-alanine N-acetyltransferase [Gardnerella]
Locus_5	DNFJMKJA_00932	YES	group_21965	1073048	1073818	hypothetical protein	tRNA N6-adenosine threonylcarbamoyltransferase	Metabolism	53.191	WP_421778467.1 tRNA (adenosine(37)-N6)-threonylcarbamoyltransferase complex dimerization subunit type 1 TsaB [Gardnerella sp. KA00747]
Locus_5	DNFJMKJA_00933	no	tsaE	1073923	1074495	hypothetical protein	Threonylcarbamoyl adenosine biosynthesis protein TsaE	Metabolism	71.687	WP_050792607.1 tRNA (adenosine(37)-N6)-threonylcarbamoyltransferase complex ATPase subunit type 1 TsaE [Gardnerella vaginalis]
Locus_5	DNFJMKJA_00934	no	group_1769	1074492	1075511	hypothetical protein	DNA polymerase III delta subunit, C-terminal domain	Transcription, replication, DNA/RNA repair	57.367	WP_375169409.1 DNA polymerase III subunit delta [Gardnerella vaginalis]
Locus_5	DNFJMKJA_00935	YES	group_21964	1075515	1077227	hypothetical protein	Competence protein	Phage and gene transfer	100	WP_264309062.1 ComEC/Rec2 family competence protein [Bifidobacterium sp. KRGSERBCFTRI]
Locus_5	DNFJMKJA_00936	YES	group_21963	1077224	1077985	hypothetical protein	Helix-hairpin-helix motif	Transcription, replication, DNA/RNA repair	42.857	WP_158520393.1 ComEA family DNA-binding protein [Bombiscardovia coagulans]
Locus_5	DNFJMKJA_00937	no	leuS	1078131	1081103	Leucine--tRNA ligase	Leucyl-tRNA synthetase, editing domain	Transcription, replication, DNA/RNA repair	100	WP_011743229.1 MULTISPECIES: leucine--tRNA ligase [Bifidobacterium]
Locus_5	DNFJMKJA_00938	YES	group_12028	1081176	1082069	hypothetical protein	Bacterial extracellular solute-binding proteins, family 3	Membrane transport	58.519	WP_394979600.1 transporter substrate-binding domain-containing protein [Scardovia wiggsiae]
Locus_6	DNFJMKJA_01395	YES	yycB	1627036	1628340	putative transporter YycB	Major Facilitator Superfamily	Membrane transport	48.837	WP_253326029.1 CynX/NimT family MFS transporter [Lentzea sp. HUAS12]
Locus_6	DNFJMKJA_01396	YES	group_12046	1628414	1629337	hypothetical protein	Helix-turn-helix domain, rpiR family	Signalling and regulation	74.297	WP_332011304.1 MurR/RpiR family transcriptional regulator, partial [Slackia piriformis]
Locus_6	DNFJMKJA_01397	YES	allB	1629544	1630380	Allantoinase	Amidohydrolase family	Metabolism	55.76	WP_420303956.1 allantoinase AllB [Streptomyces sp. MAR4 CNX-425]
Locus_6	DNFJMKJA_01398	YES	kdpB	1630481	1633432	Potassium-transporting ATPase ATP-binding subunit	E1-E2 ATPase	Metabolism	50.947	WP_188355674.1 heavy metal translocating P-type ATPase [Galliscardovia ingluviei]
Locus_7	DNFJMKJA_01681	YES	lacZ_2	2009997	2013146	Beta-galactosidase	Glycosyl hydrolases family 2, TIM barrel domain	Metabolism	99.905	WP_195229113.1 MULTISPECIES: beta-galactosidase BgaC [Bifidobacterium]
Locus_7	DNFJMKJA_01682	YES	group_6178	2013325	2014182	hypothetical protein	Short repeat of unknown function (DUF308)	Unknown function	79.126	WP_302887222.1 HdeD family acid-resistance protein [uncultured Slackia sp.]
Locus_7	DNFJMKJA_01683	YES	rbsR_2	2014343	2015374	Ribose operon repressor	Periplasmic binding protein-like domain	Membrane transport	88.012	WP_033500192.1 MULTISPECIES: LacI family DNA-binding transcriptional regulator [Actinomycetota]

## Sheet: S5
Supplementary table 5: Metagenomic sample for correlation analysis
Sample	Bioproject	Geographic_location	macro region	Age_group	Age_years	Sex
DRR042264	PRJDB3601	Japan	Asia	18-30	21	Female
DRR042272	PRJDB3601	Japan	Asia	18-30	23	Female
DRR042273	PRJDB3601	Japan	Asia	18-30	23	Female
DRR042280	PRJDB3601	Japan	Asia	18-30	21	Female
DRR042281	PRJDB3601	Japan	Asia	18-30	21	Female
DRR042283	PRJDB3601	Japan	Asia	18-30	21	Female
DRR042288	PRJDB3601	Japan	Asia	18-30	20	Female
DRR042304	PRJDB3601	Japan	Asia	18-30	20	Female
DRR042305	PRJDB3601	Japan	Asia	18-30	20	Female
DRR042312	PRJDB3601	Japan	Asia	18-30	21	Female
DRR042316	PRJDB3601	Japan	Asia	18-30	23	Female
DRR042320	PRJDB3601	Japan	Asia	18-30	25	Male
DRR042321	PRJDB3601	Japan	Asia	18-30	25	Male
DRR042328	PRJDB3601	Japan	Asia	18-30	22	Female
DRR042329	PRJDB3601	Japan	Asia	18-30	22	Female
DRR042332	PRJDB3601	Japan	Asia	18-30	20	Female
DRR042333	PRJDB3601	Japan	Asia	18-30	20	Female
DRR042340	PRJDB3601	Japan	Asia	18-30	20	Male
DRR042341	PRJDB3601	Japan	Asia	18-30	20	Male
DRR042348	PRJDB3601	Japan	Asia	18-30	21	Male
DRR042349	PRJDB3601	Japan	Asia	18-30	21	Male
DRR042352	PRJDB3601	Japan	Asia	18-30	20	Male
DRR042353	PRJDB3601	Japan	Asia	18-30	20	Male
DRR042356	PRJDB3601	Japan	Asia	18-30	21	Female
DRR042360	PRJDB3601	Japan	Asia	18-30	22	Female
DRR042364	PRJDB3601	Japan	Asia	18-30	21	Female
DRR042390	PRJDB3601	Japan	Asia	18-30	19	Female
DRR042391	PRJDB3601	Japan	Asia	18-30	19	Female
DRR042394	PRJDB3601	Japan	Asia	18-30	21	Female
DRR042395	PRJDB3601	Japan	Asia	18-30	21	Female
DRR042398	PRJDB3601	Japan	Asia	18-30	19	Male
DRR042399	PRJDB3601	Japan	Asia	18-30	19	Male
DRR042402	PRJDB3601	Japan	Asia	18-30	23	Male
DRR042410	PRJDB3601	Japan	Asia	18-30	19	Male
DRR042411	PRJDB3601	Japan	Asia	18-30	19	Male
DRR042420	PRJDB3601	Japan	Asia	31-50	47	Male
DRR042421	PRJDB3601	Japan	Asia	31-50	47	Male
DRR042424	PRJDB3601	Japan	Asia	31-50	50	Male
DRR042425	PRJDB3601	Japan	Asia	31-50	50	Male
DRR042428	PRJDB3601	Japan	Asia	31-50	50	Male
DRR042429	PRJDB3601	Japan	Asia	31-50	50	Male
DRR042436	PRJDB3601	Japan	Asia	31-50	42	Female
DRR042437	PRJDB3601	Japan	Asia	31-50	42	Female
DRR042449	PRJDB3601	Japan	Asia	31-50	41	Male
DRR042451	PRJDB3601	Japan	Asia	31-50	39	Male
DRR042452	PRJDB3601	Japan	Asia	31-50	48	Female
DRR042453	PRJDB3601	Japan	Asia	31-50	48	Female
DRR042457	PRJDB3601	Japan	Asia	31-50	40	Male
DRR042462	PRJDB3601	Japan	Asia	31-50	48	Female
DRR042468	PRJDB3601	Japan	Asia	31-50	50	Male
DRR042469	PRJDB3601	Japan	Asia	31-50	50	Male
DRR042472	PRJDB3601	Japan	Asia	31-50	45	Male
DRR042473	PRJDB3601	Japan	Asia	31-50	45	Male
DRR042482	PRJDB3601	Japan	Asia	31-50	50	Male
DRR042483	PRJDB3601	Japan	Asia	31-50	50	Male
DRR042485	PRJDB3601	Japan	Asia	31-50	50	Male
DRR042488	PRJDB3601	Japan	Asia	31-50	46	Male
DRR042489	PRJDB3601	Japan	Asia	31-50	46	Male
DRR042591	PRJDB3601	Japan	Asia	51-70	54	Male
DRR042592	PRJDB3601	Japan	Asia	51-70	54	Male
DRR042659	PRJDB3601	Japan	Asia	51-70	60	Male
DRR042660	PRJDB3601	Japan	Asia	31-50	46	Male
DRR042661	PRJDB3601	Japan	Asia	31-50	48	Female
DRR042662	PRJDB3601	Japan	Asia	51-70	55	Female
DRR042663	PRJDB3601	Japan	Asia	31-50	48	Male
ERR1018193	PRJEB10878	China	Asia	51-70	62	Male
ERR1018195	PRJEB10878	China	Asia	51-70	65	Male
ERR1018203	PRJEB10878	China	Asia	51-70	58	Female
ERR1018205	PRJEB10878	China	Asia	51-70	68	Male
ERR1018209	PRJEB10878	China	Asia	51-70	62	Female
ERR1018217	PRJEB10878	China	Asia	51-70	68	Male
ERR1018232	PRJEB10878	China	Asia	51-70	62	Female
ERR1018233	PRJEB10878	China	Asia	51-70	58	Male
ERR1018234	PRJEB10878	China	Asia	51-70	64	Male
ERR1018235	PRJEB10878	China	Asia	51-70	65	Female
ERR1018236	PRJEB10878	China	Asia	51-70	62	Male
ERR1018237	PRJEB10878	China	Asia	51-70	69	Female
ERR1018238	PRJEB10878	China	Asia	51-70	55	Male
ERR1018239	PRJEB10878	China	Asia	51-70	64	Female
ERR1018240	PRJEB10878	China	Asia	51-70	59	Male
ERR1018242	PRJEB10878	China	Asia	71+	71	Female
ERR1018243	PRJEB10878	China	Asia	51-70	51	Male
ERR1018244	PRJEB10878	China	Asia	31-50	50	Male
ERR1018245	PRJEB10878	China	Asia	51-70	64	Male
ERR1018246	PRJEB10878	China	Asia	31-50	50	Male
ERR1018247	PRJEB10878	China	Asia	51-70	66	Female
ERR1018248	PRJEB10878	China	Asia	51-70	52	Male
ERR1018249	PRJEB10878	China	Asia	51-70	64	Male
ERR1018250	PRJEB10878	China	Asia	51-70	58	Male
ERR1018251	PRJEB10878	China	Asia	51-70	64	Female
ERR1018252	PRJEB10878	China	Asia	51-70	65	Male
ERR1018253	PRJEB10878	China	Asia	51-70	53	Male
ERR1018254	PRJEB10878	China	Asia	51-70	64	Female
ERR1018255	PRJEB10878	China	Asia	51-70	68	Female
ERR1018256	PRJEB10878	China	Asia	51-70	53	Male
ERR1018257	PRJEB10878	China	Asia	51-70	64	Female
ERR1018258	PRJEB10878	China	Asia	51-70	61	Male
ERR1018259	PRJEB10878	China	Asia	51-70	62	Female
ERR1018260	PRJEB10878	China	Asia	51-70	64	Male
ERR1018261	PRJEB10878	China	Asia	51-70	55	Male
ERR1018262	PRJEB10878	China	Asia	51-70	64	Female
ERR1018263	PRJEB10878	China	Asia	71+	71	Female
ERR1018264	PRJEB10878	China	Asia	51-70	64	Female
ERR1018265	PRJEB10878	China	Asia	51-70	65	Male
ERR1018266	PRJEB10878	China	Asia	71+	73	Female
ERR1018267	PRJEB10878	China	Asia	51-70	54	Male
ERR1018268	PRJEB10878	China	Asia	51-70	65	Female
ERR1018269	PRJEB10878	China	Asia	51-70	60	Male
ERR1018270	PRJEB10878	China	Asia	51-70	58	Male
ERR1018271	PRJEB10878	China	Asia	51-70	64	Female
ERR1018272	PRJEB10878	China	Asia	51-70	69	Male
ERR1018273	PRJEB10878	China	Asia	51-70	65	Female
ERR1018274	PRJEB10878	China	Asia	51-70	59	Male
ERR1018275	PRJEB10878	China	Asia	51-70	70	Female
ERR1018276	PRJEB10878	China	Asia	51-70	61	Male
ERR1018277	PRJEB10878	China	Asia	51-70	52	Male
ERR1018278	PRJEB10878	China	Asia	51-70	58	Male
ERR1018308	PRJEB10878	China	Asia	51-70	61	Male
ERR1018309	PRJEB10878	China	Asia	51-70	62	Male
ERR10205403	PRJEB46788	Gabon	Africa	18-30	24	Female
ERR10205470	PRJEB46788	Gabon	Africa	18-30	25	Female
ERR10205532	PRJEB46788	Gabon	Africa	18-30	19	Female
ERR10205542	PRJEB46788	Gabon	Africa	31-50	32	Female
ERR10205589	PRJEB46788	Gabon	Africa	18-30	23	Female
ERR10205728	PRJEB46788	Gabon	Africa	18-30	21	Female
ERR10205730	PRJEB46788	Gabon	Africa	18-30	21	Female
ERR10205778	PRJEB46788	Gabon	Africa	31-50	37	Female
ERR10205801	PRJEB46788	Gabon	Africa	18-30	26	Female
ERR10205803	PRJEB46788	Gabon	Africa	18-30	26	Female
ERR10205813	PRJEB46788	Gabon	Africa	18-30	21	Female
ERR10205940	PRJEB46788	Gabon	Africa	18-30	20	Female
ERR10205958	PRJEB46788	Gabon	Africa	18-30	23	Female
ERR10206025	PRJEB46788	Gabon	Africa	31-50	37	Female
ERR10206107	PRJEB46788	Gabon	Africa	18-30	24	Female
ERR10206116	PRJEB46788	Gabon	Africa	31-50	33	Female
ERR10206131	PRJEB46788	Gabon	Africa	18-30	30	Female
ERR10206140	PRJEB46788	Gabon	Africa	18-30	26	Female
ERR10206145	PRJEB46788	Gabon	Africa	18-30	28	Female
ERR10206221	PRJEB46788	Gabon	Africa	31-50	35	Female
ERR10206226	PRJEB46788	Gabon	Africa	18-30	27	Female
ERR10206508	PRJEB46788	Germany	Europe	18-30	26	Female
ERR10206557	PRJEB46788	Germany	Europe	18-30	27	Female
ERR10206560	PRJEB46788	Germany	Europe	18-30	30	Female
ERR10206571	PRJEB46788	Germany	Europe	18-30	23	Female
ERR10206597	NA	NA	missing	NA	NA	NA
ERR10206602	PRJEB46788	Germany	Europe	31-50	34	Female
ERR10206695	PRJEB46788	Germany	Europe	31-50	33	Female
ERR10206724	PRJEB46788	Germany	Europe	31-50	35	Female
ERR10206739	PRJEB46788	Germany	Europe	18-30	29	Female
ERR10206744	PRJEB46788	Germany	Europe	18-30	27	Female
ERR10206763	PRJEB46788	Germany	Europe	31-50	33	Female
ERR10206790	PRJEB46788	Germany	Europe	31-50	39	Female
ERR10206805	PRJEB46788	Germany	Europe	18-30	30	Female
ERR10206810	PRJEB46788	Germany	Europe	31-50	35	Female
ERR10206826	PRJEB46788	Germany	Europe	31-50	40	Female
ERR10206836	PRJEB46788	Germany	Europe	18-30	30	Female
ERR10206846	PRJEB46788	Germany	Europe	31-50	36	Female
ERR10206897	PRJEB46788	Vietnam	Asia	18-30	18	Female
ERR10206923	PRJEB46788	Vietnam	Asia	31-50	35	Female
ERR10206952	PRJEB46788	Vietnam	Asia	31-50	33	Female
ERR10206974	PRJEB46788	Vietnam	Asia	18-30	26	Female
ERR10206987	PRJEB46788	Vietnam	Asia	18-30	20	Female
ERR10207011	PRJEB46788	Vietnam	Asia	18-30	19	Female
ERR10207023	PRJEB46788	Vietnam	Asia	18-30	30	Female
ERR10207062	PRJEB46788	Vietnam	Asia	18-30	23	Female
ERR10207083	PRJEB46788	Vietnam	Asia	18-30	25	Female
ERR10207115	PRJEB46788	Vietnam	Asia	31-50	34	Female
ERR10207163	PRJEB46788	Vietnam	Asia	31-50	32	Female
ERR10207181	PRJEB46788	Vietnam	Asia	18-30	20	Female
ERR10207190	PRJEB46788	Vietnam	Asia	31-50	33	Female
ERR10207205	PRJEB46788	Vietnam	Asia	31-50	31	Female
ERR10207232	PRJEB46788	Vietnam	Asia	31-50	40	Female
ERR10207239	PRJEB46788	Vietnam	Asia	18-30	20	Female
ERR10207290	PRJEB46788	Vietnam	Asia	18-30	30	Female
ERR10207306	PRJEB46788	Vietnam	Asia	18-30	19	Female
ERR10207329	PRJEB46788	Vietnam	Asia	18-30	24	Female
ERR10207339	PRJEB46788	Vietnam	Asia	18-30	29	Female
ERR10207356	PRJEB46788	Vietnam	Asia	18-30	26	Female
ERR10207370	PRJEB46788	Vietnam	Asia	18-30	21	Female
ERR10207402	PRJEB46788	Vietnam	Asia	18-30	28	Female
ERR10207504	PRJEB46788	Vietnam	Asia	31-50	42	Female
ERR10207509	PRJEB46788	Vietnam	Asia	18-30	23	Female
ERR10207516	PRJEB46788	Vietnam	Asia	31-50	31	Female
ERR10207553	PRJEB46788	Vietnam	Asia	31-50	36	Female
ERR10207566	PRJEB46788	Vietnam	Asia	31-50	31	Female
ERR10207585	PRJEB46788	Vietnam	Asia	31-50	34	Female
ERR10207622	PRJEB46788	Vietnam	Asia	18-30	25	Female
ERR10207629	PRJEB46788	Vietnam	Asia	18-30	28	Female
ERR10207634	PRJEB46788	Vietnam	Asia	31-50	32	Female
ERR10207639	PRJEB46788	Vietnam	Asia	31-50	35	Female
ERR10207649	PRJEB46788	Vietnam	Asia	18-30	30	Female
ERR10207663	PRJEB46788	Vietnam	Asia	18-30	29	Female
ERR10207679	PRJEB46788	Vietnam	Asia	31-50	33	Female
ERR10207680	PRJEB46788	Vietnam	Asia	31-50	33	Female
ERR10207685	PRJEB46788	Vietnam	Asia	31-50	38	Female
ERR10207692	PRJEB46788	Vietnam	Asia	18-30	26	Female
ERR10207699	PRJEB46788	Vietnam	Asia	18-30	28	Female
ERR10207704	PRJEB46788	Vietnam	Asia	18-30	23	Female
ERR10207738	PRJEB46788	Vietnam	Asia	18-30	25	Female
ERR10207757	PRJEB46788	Vietnam	Asia	18-30	29	Female
ERR10207762	PRJEB46788	Vietnam	Asia	31-50	37	Female
ERR10207774	PRJEB46788	Vietnam	Asia	18-30	26	Female
ERR10207781	NA	NA	missing	NA	NA	NA
ERR10207786	PRJEB46788	Vietnam	Asia	31-50	35	Female
ERR10207791	PRJEB46788	Vietnam	Asia	18-30	28	Female
ERR10207822	PRJEB46788	Vietnam	Asia	18-30	26	Female
ERR10207839	PRJEB46788	Vietnam	Asia	18-30	23	Female
ERR10207849	PRJEB46788	Vietnam	Asia	18-30	23	Female
ERR10207852	PRJEB46788	Vietnam	Asia	18-30	22	Female
ERR10207874	PRJEB46788	Vietnam	Asia	18-30	22	Female
ERR10207875	PRJEB46788	Vietnam	Asia	18-30	22	Female
ERR10207913	PRJEB46788	Vietnam	Asia	18-30	22	Female
ERR10207923	PRJEB46788	Vietnam	Asia	18-30	23	Female
ERR10207924	PRJEB46788	Vietnam	Asia	18-30	23	Female
ERR10207930	PRJEB46788	Vietnam	Asia	18-30	22	Female
ERR10207950	PRJEB46788	Vietnam	Asia	18-30	29	Female
ERR10207955	PRJEB46788	Vietnam	Asia	18-30	29	Female
ERR10207974	PRJEB46788	Vietnam	Asia	31-50	39	Female
ERR10292346	PRJEB46788	Vietnam	Asia	NA	NA	NA
ERR1110294	PRJEB11532	NA	missing	NA	NA	NA
ERR1110295	PRJEB11532	NA	missing	NA	NA	NA
ERR1110301	PRJEB11532	NA	missing	NA	NA	NA
ERR1110303	PRJEB11532	NA	missing	NA	NA	NA
ERR1110304	PRJEB11532	NA	missing	NA	NA	NA
ERR1110305	PRJEB11532	NA	missing	NA	NA	NA
ERR1110306	PRJEB11532	NA	missing	NA	NA	NA
ERR1110307	PRJEB11532	NA	missing	NA	NA	NA
ERR1110308	PRJEB11532	NA	missing	NA	NA	NA
ERR1110309	PRJEB11532	NA	missing	NA	NA	NA
ERR1110310	PRJEB11532	NA	missing	NA	NA	NA
ERR1110316	PRJEB11532	NA	missing	NA	NA	NA
ERR1110317	PRJEB11532	NA	missing	NA	NA	NA
ERR1110319	PRJEB11532	NA	missing	NA	NA	NA
ERR1110320	PRJEB11532	NA	missing	NA	NA	NA
ERR1110324	PRJEB11532	NA	missing	NA	NA	NA
ERR1110325	PRJEB11532	NA	missing	NA	NA	NA
ERR1110326	PRJEB11532	NA	missing	NA	NA	NA
ERR1110327	PRJEB11532	NA	missing	NA	NA	NA
ERR1110328	PRJEB11532	NA	missing	NA	NA	NA
ERR1110329	PRJEB11532	NA	missing	NA	NA	NA
ERR1110330	PRJEB11532	NA	missing	NA	NA	NA
ERR1110331	PRJEB11532	NA	missing	NA	NA	NA
ERR1110332	PRJEB11532	NA	missing	NA	NA	NA
ERR1110333	PRJEB11532	NA	missing	NA	NA	NA
ERR1110334	PRJEB11532	NA	missing	NA	NA	NA
ERR1110335	PRJEB11532	NA	missing	NA	NA	NA
ERR1110341	PRJEB11532	NA	missing	NA	NA	NA
ERR1110342	PRJEB11532	NA	missing	NA	NA	NA
ERR1110343	PRJEB11532	NA	missing	NA	NA	NA
ERR1110344	PRJEB11532	NA	missing	NA	NA	NA
ERR1110345	PRJEB11532	NA	missing	NA	NA	NA
ERR1110346	PRJEB11532	NA	missing	NA	NA	NA
ERR1110348	PRJEB11532	NA	missing	NA	NA	NA
ERR1110349	PRJEB11532	NA	missing	NA	NA	NA
ERR1110350	PRJEB11532	NA	missing	NA	NA	NA
ERR1110361	PRJEB11532	NA	missing	NA	NA	NA
ERR1110362	PRJEB11532	NA	missing	NA	NA	NA
ERR1110363	PRJEB11532	NA	missing	NA	NA	NA
ERR1110364	PRJEB11532	NA	missing	NA	NA	NA
ERR1110365	PRJEB11532	NA	missing	NA	NA	NA
ERR1110442	PRJEB11532	NA	missing	NA	NA	NA
ERR1110443	PRJEB11532	NA	missing	NA	NA	NA
ERR1110444	PRJEB11532	NA	missing	NA	NA	NA
ERR1110445	PRJEB11532	NA	missing	NA	NA	NA
ERR1110446	PRJEB11532	NA	missing	NA	NA	NA
ERR1110448	PRJEB11532	NA	missing	NA	NA	NA
ERR1110449	PRJEB11532	NA	missing	NA	NA	NA
ERR1110450	PRJEB11532	NA	missing	NA	NA	NA
ERR1110452	PRJEB11532	NA	missing	NA	NA	NA
ERR1110453	PRJEB11532	NA	missing	NA	NA	NA
ERR1110454	PRJEB11532	NA	missing	NA	NA	NA
ERR1110455	PRJEB11532	NA	missing	NA	NA	NA
ERR1110456	PRJEB11532	NA	missing	NA	NA	NA
ERR1110457	PRJEB11532	NA	missing	NA	NA	NA
ERR1110458	PRJEB11532	NA	missing	NA	NA	NA
ERR1110459	PRJEB11532	NA	missing	NA	NA	NA
ERR1110460	PRJEB11532	NA	missing	NA	NA	NA
ERR1110461	PRJEB11532	NA	missing	NA	NA	NA
ERR1110462	PRJEB11532	NA	missing	NA	NA	NA
ERR1110463	PRJEB11532	NA	missing	NA	NA	NA
ERR1110464	PRJEB11532	NA	missing	NA	NA	NA
ERR1110465	PRJEB11532	NA	missing	NA	NA	NA
ERR1110468	PRJEB11532	NA	missing	NA	NA	NA
ERR1110469	PRJEB11532	NA	missing	NA	NA	NA
ERR1110470	PRJEB11532	NA	missing	NA	NA	NA
ERR1136604	PRJEB11532	NA	missing	NA	NA	NA
ERR1136605	PRJEB11532	NA	missing	NA	NA	NA
ERR1136607	PRJEB11532	NA	missing	NA	NA	NA
ERR1136618	PRJEB11532	NA	missing	NA	NA	NA
ERR1136619	PRJEB11532	NA	missing	NA	NA	NA
ERR1136620	PRJEB11532	NA	missing	NA	NA	NA
ERR1136621	PRJEB11532	NA	missing	NA	NA	NA
ERR1136622	PRJEB11532	NA	missing	NA	NA	NA
ERR1136623	PRJEB11532	NA	missing	NA	NA	NA
ERR1136624	PRJEB11532	NA	missing	NA	NA	NA
ERR1136625	PRJEB11532	NA	missing	NA	NA	NA
ERR1136626	PRJEB11532	NA	missing	NA	NA	NA
ERR1136627	PRJEB11532	NA	missing	NA	NA	NA
ERR1136628	PRJEB11532	NA	missing	NA	NA	NA
ERR1136629	PRJEB11532	NA	missing	NA	NA	NA
ERR1136630	PRJEB11532	NA	missing	NA	NA	NA
ERR1136631	PRJEB11532	NA	missing	NA	NA	NA
ERR1136632	PRJEB11532	NA	missing	NA	NA	NA
ERR1136633	PRJEB11532	NA	missing	NA	NA	NA
ERR1136634	PRJEB11532	NA	missing	NA	NA	NA
ERR1136635	PRJEB11532	NA	missing	NA	NA	NA
ERR1136636	PRJEB11532	NA	missing	NA	NA	NA
ERR1136637	PRJEB11532	NA	missing	NA	NA	NA
ERR1136638	PRJEB11532	NA	missing	NA	NA	NA
ERR1136639	PRJEB11532	NA	missing	NA	NA	NA
ERR1136640	PRJEB11532	NA	missing	NA	NA	NA
ERR1136641	PRJEB11532	NA	missing	NA	NA	NA
ERR1136642	PRJEB11532	NA	missing	NA	NA	NA
ERR1136643	PRJEB11532	NA	missing	NA	NA	NA
ERR1136644	PRJEB11532	NA	missing	NA	NA	NA
ERR1136645	PRJEB11532	NA	missing	NA	NA	NA
ERR1136646	PRJEB11532	NA	missing	NA	NA	NA
ERR1136647	PRJEB11532	NA	missing	NA	NA	NA
ERR1136648	PRJEB11532	NA	missing	NA	NA	NA
ERR1136649	PRJEB11532	NA	missing	NA	NA	NA
ERR1136650	PRJEB11532	NA	missing	NA	NA	NA
ERR1136651	PRJEB11532	NA	missing	NA	NA	NA
ERR1136652	PRJEB11532	NA	missing	NA	NA	NA
ERR1136654	PRJEB11532	NA	missing	NA	NA	NA
ERR1136655	PRJEB11532	NA	missing	NA	NA	NA
ERR1136656	PRJEB11532	NA	missing	NA	NA	NA
ERR1136657	PRJEB11532	NA	missing	NA	NA	NA
ERR1136658	PRJEB11532	NA	missing	NA	NA	NA
ERR1136659	PRJEB11532	NA	missing	NA	NA	NA
ERR1136660	PRJEB11532	NA	missing	NA	NA	NA
ERR1136661	PRJEB11532	NA	missing	NA	NA	NA
ERR1136662	PRJEB11532	NA	missing	NA	NA	NA
ERR1136663	PRJEB11532	NA	missing	NA	NA	NA
ERR1136664	PRJEB11532	NA	missing	NA	NA	NA
ERR1136665	PRJEB11532	NA	missing	NA	NA	NA
ERR1136666	PRJEB11532	NA	missing	NA	NA	NA
ERR1136667	PRJEB11532	NA	missing	NA	NA	NA
ERR1136668	PRJEB11532	NA	missing	NA	NA	NA
ERR1136669	PRJEB11532	NA	missing	NA	NA	NA
ERR1136670	PRJEB11532	NA	missing	NA	NA	NA
ERR1136671	PRJEB11532	NA	missing	NA	NA	NA
ERR1136672	PRJEB11532	NA	missing	NA	NA	NA
ERR1136673	PRJEB11532	NA	missing	NA	NA	NA
ERR1136674	PRJEB11532	NA	missing	NA	NA	NA
ERR1136675	PRJEB11532	NA	missing	NA	NA	NA
ERR1136676	PRJEB11532	NA	missing	NA	NA	NA
ERR1136677	PRJEB11532	NA	missing	NA	NA	NA
ERR1136678	PRJEB11532	NA	missing	NA	NA	NA
ERR1136679	PRJEB11532	NA	missing	NA	NA	NA
ERR1136680	PRJEB11532	NA	missing	NA	NA	NA
ERR1136681	PRJEB11532	NA	missing	NA	NA	NA
ERR1136682	PRJEB11532	NA	missing	NA	NA	NA
ERR1136684	PRJEB11532	NA	missing	NA	NA	NA
ERR1136685	PRJEB11532	NA	missing	NA	NA	NA
ERR1136686	PRJEB11532	NA	missing	NA	NA	NA
ERR1136687	PRJEB11532	NA	missing	NA	NA	NA
ERR1136688	PRJEB11532	NA	missing	NA	NA	NA
ERR1136689	PRJEB11532	NA	missing	NA	NA	NA
ERR1136690	PRJEB11532	NA	missing	NA	NA	NA
ERR1136691	PRJEB11532	NA	missing	NA	NA	NA
ERR1136692	PRJEB11532	NA	missing	NA	NA	NA
ERR1136693	PRJEB11532	NA	missing	NA	NA	NA
ERR1136694	PRJEB11532	NA	missing	NA	NA	NA
ERR1136695	PRJEB11532	NA	missing	NA	NA	NA
ERR1136696	PRJEB11532	NA	missing	NA	NA	NA
ERR1136697	PRJEB11532	NA	missing	NA	NA	NA
ERR1136698	PRJEB11532	NA	missing	NA	NA	NA
ERR1136699	PRJEB11532	NA	missing	NA	NA	NA
ERR1136700	PRJEB11532	NA	missing	NA	NA	NA
ERR1136701	PRJEB11532	NA	missing	NA	NA	NA
ERR1136702	PRJEB11532	NA	missing	NA	NA	NA
ERR1136703	PRJEB11532	NA	missing	NA	NA	NA
ERR1136704	PRJEB11532	NA	missing	NA	NA	NA
ERR1136705	PRJEB11532	NA	missing	NA	NA	NA
ERR1136706	PRJEB11532	NA	missing	NA	NA	NA
ERR1136707	PRJEB11532	NA	missing	NA	NA	NA
ERR1136708	PRJEB11532	NA	missing	NA	NA	NA
ERR1136709	PRJEB11532	NA	missing	NA	NA	NA
ERR1136710	PRJEB11532	NA	missing	NA	NA	NA
ERR1136711	PRJEB11532	NA	missing	NA	NA	NA
ERR1136712	PRJEB11532	NA	missing	NA	NA	NA
ERR1136713	PRJEB11532	NA	missing	NA	NA	NA
ERR1136714	PRJEB11532	NA	missing	NA	NA	NA
ERR1136715	PRJEB11532	NA	missing	NA	NA	NA
ERR1136716	PRJEB11532	NA	missing	NA	NA	NA
ERR1136717	PRJEB11532	NA	missing	NA	NA	NA
ERR1136718	PRJEB11532	NA	missing	NA	NA	NA
ERR1136719	PRJEB11532	NA	missing	NA	NA	NA
ERR1136720	PRJEB11532	NA	missing	NA	NA	NA
ERR1136721	PRJEB11532	NA	missing	NA	NA	NA
ERR1136722	PRJEB11532	NA	missing	NA	NA	NA
ERR1136723	PRJEB11532	NA	missing	NA	NA	NA
ERR1136724	PRJEB11532	NA	missing	NA	NA	NA
ERR1136725	PRJEB11532	NA	missing	NA	NA	NA
ERR1136726	PRJEB11532	NA	missing	NA	NA	NA
ERR1136727	PRJEB11532	NA	missing	NA	NA	NA
ERR1136728	PRJEB11532	NA	missing	NA	NA	NA
ERR1136729	PRJEB11532	NA	missing	NA	NA	NA
ERR1136730	PRJEB11532	NA	missing	NA	NA	NA
ERR1136731	PRJEB11532	NA	missing	NA	NA	NA
ERR1136732	PRJEB11532	NA	missing	NA	NA	NA
ERR1136733	PRJEB11532	NA	missing	NA	NA	NA
ERR1136734	PRJEB11532	NA	missing	NA	NA	NA
ERR1136735	PRJEB11532	NA	missing	NA	NA	NA
ERR1136737	PRJEB11532	NA	missing	NA	NA	NA
ERR1136738	PRJEB11532	NA	missing	NA	NA	NA
ERR1136739	PRJEB11532	NA	missing	NA	NA	NA
ERR1136740	PRJEB11532	NA	missing	NA	NA	NA
ERR1136741	PRJEB11532	NA	missing	NA	NA	NA
ERR1136742	PRJEB11532	NA	missing	NA	NA	NA
ERR1136743	PRJEB11532	NA	missing	NA	NA	NA
ERR1136744	PRJEB11532	NA	missing	NA	NA	NA
ERR1136745	PRJEB11532	NA	missing	NA	NA	NA
ERR1136746	PRJEB11532	NA	missing	NA	NA	NA
ERR1136747	PRJEB11532	NA	missing	NA	NA	NA
ERR1136748	PRJEB11532	NA	missing	NA	NA	NA
ERR1136749	PRJEB11532	NA	missing	NA	NA	NA
ERR1136750	PRJEB11532	NA	missing	NA	NA	NA
ERR1136751	PRJEB11532	NA	missing	NA	NA	NA
ERR1136752	PRJEB11532	NA	missing	NA	NA	NA
ERR1136754	PRJEB11532	NA	missing	NA	NA	NA
ERR1136755	PRJEB11532	NA	missing	NA	NA	NA
ERR1136756	PRJEB11532	NA	missing	NA	NA	NA
ERR1136757	PRJEB11532	NA	missing	NA	NA	NA
ERR1136758	PRJEB11532	NA	missing	NA	NA	NA
ERR1136759	PRJEB11532	NA	missing	NA	NA	NA
ERR1136760	PRJEB11532	NA	missing	NA	NA	NA
ERR1136761	PRJEB11532	NA	missing	NA	NA	NA
ERR1136762	PRJEB11532	NA	missing	NA	NA	NA
ERR1136764	PRJEB11532	NA	missing	NA	NA	NA
ERR1136765	PRJEB11532	NA	missing	NA	NA	NA
ERR1136766	PRJEB11532	NA	missing	NA	NA	NA
ERR1136767	PRJEB11532	NA	missing	NA	NA	NA
ERR1136768	PRJEB11532	NA	missing	NA	NA	NA
ERR1136769	PRJEB11532	NA	missing	NA	NA	NA
ERR1136770	PRJEB11532	NA	missing	NA	NA	NA
ERR1136771	PRJEB11532	NA	missing	NA	NA	NA
ERR1136772	PRJEB11532	NA	missing	NA	NA	NA
ERR1136773	PRJEB11532	NA	missing	NA	NA	NA
ERR1136774	PRJEB11532	NA	missing	NA	NA	NA
ERR1136775	PRJEB11532	NA	missing	NA	NA	NA
ERR1136776	PRJEB11532	NA	missing	NA	NA	NA
ERR1136777	PRJEB11532	NA	missing	NA	NA	NA
ERR1136778	PRJEB11532	NA	missing	NA	NA	NA
ERR1136779	PRJEB11532	NA	missing	NA	NA	NA
ERR1136780	PRJEB11532	NA	missing	NA	NA	NA
ERR1136781	PRJEB11532	NA	missing	NA	NA	NA
ERR1136782	PRJEB11532	NA	missing	NA	NA	NA
ERR1136783	PRJEB11532	NA	missing	NA	NA	NA
ERR1136784	PRJEB11532	NA	missing	NA	NA	NA
ERR1136785	PRJEB11532	NA	missing	NA	NA	NA
ERR1136786	PRJEB11532	NA	missing	NA	NA	NA
ERR1136787	PRJEB11532	NA	missing	NA	NA	NA
ERR1136788	PRJEB11532	NA	missing	NA	NA	NA
ERR1136789	PRJEB11532	NA	missing	NA	NA	NA
ERR1136790	PRJEB11532	NA	missing	NA	NA	NA
ERR1136791	PRJEB11532	NA	missing	NA	NA	NA
ERR1136792	PRJEB11532	NA	missing	NA	NA	NA
ERR1136793	PRJEB11532	NA	missing	NA	NA	NA
ERR1136794	PRJEB11532	NA	missing	NA	NA	NA
ERR1136795	PRJEB11532	NA	missing	NA	NA	NA
ERR1136796	PRJEB11532	NA	missing	NA	NA	NA
ERR1136797	PRJEB11532	NA	missing	NA	NA	NA
ERR1136798	PRJEB11532	NA	missing	NA	NA	NA
ERR1136799	PRJEB11532	NA	missing	NA	NA	NA
ERR1136800	PRJEB11532	NA	missing	NA	NA	NA
ERR1136801	PRJEB11532	NA	missing	NA	NA	NA
ERR1136802	PRJEB11532	NA	missing	NA	NA	NA
ERR1136803	PRJEB11532	NA	missing	NA	NA	NA
ERR1136804	PRJEB11532	NA	missing	NA	NA	NA
ERR1136805	PRJEB11532	NA	missing	NA	NA	NA
ERR1136806	PRJEB11532	NA	missing	NA	NA	NA
ERR1136807	PRJEB11532	NA	missing	NA	NA	NA
ERR1136809	PRJEB11532	NA	missing	NA	NA	NA
ERR1136810	PRJEB11532	NA	missing	NA	NA	NA
ERR1136811	PRJEB11532	NA	missing	NA	NA	NA
ERR1136812	PRJEB11532	NA	missing	NA	NA	NA
ERR1136813	PRJEB11532	NA	missing	NA	NA	NA
ERR1136814	PRJEB11532	NA	missing	NA	NA	NA
ERR1136815	PRJEB11532	NA	missing	NA	NA	NA
ERR1136816	PRJEB11532	NA	missing	NA	NA	NA
ERR1136817	PRJEB11532	NA	missing	NA	NA	NA
ERR1136818	PRJEB11532	NA	missing	NA	NA	NA
ERR1136819	PRJEB11532	NA	missing	NA	NA	NA
ERR1136820	PRJEB11532	NA	missing	NA	NA	NA
ERR1136821	PRJEB11532	NA	missing	NA	NA	NA
ERR1136822	PRJEB11532	NA	missing	NA	NA	NA
ERR1136823	PRJEB11532	NA	missing	NA	NA	NA
ERR1136824	PRJEB11532	NA	missing	NA	NA	NA
ERR1136825	PRJEB11532	NA	missing	NA	NA	NA
ERR1136826	PRJEB11532	NA	missing	NA	NA	NA
ERR1136827	PRJEB11532	NA	missing	NA	NA	NA
ERR1136828	PRJEB11532	NA	missing	NA	NA	NA
ERR1136829	PRJEB11532	NA	missing	NA	NA	NA
ERR1136830	PRJEB11532	NA	missing	NA	NA	NA
ERR1136831	PRJEB11532	NA	missing	NA	NA	NA
ERR1136832	PRJEB11532	NA	missing	NA	NA	NA
ERR1136833	PRJEB11532	NA	missing	NA	NA	NA
ERR1136835	PRJEB11532	NA	missing	NA	NA	NA
ERR1136837	PRJEB11532	NA	missing	NA	NA	NA
ERR1136838	PRJEB11532	NA	missing	NA	NA	NA
ERR1136839	PRJEB11532	NA	missing	NA	NA	NA
ERR1136840	PRJEB11532	NA	missing	NA	NA	NA
ERR1136841	PRJEB11532	NA	missing	NA	NA	NA
ERR1136842	PRJEB11532	NA	missing	NA	NA	NA
ERR1136843	PRJEB11532	NA	missing	NA	NA	NA
ERR1136844	PRJEB11532	NA	missing	NA	NA	NA
ERR1136845	PRJEB11532	NA	missing	NA	NA	NA
ERR1136846	PRJEB11532	NA	missing	NA	NA	NA
ERR1136847	PRJEB11532	NA	missing	NA	NA	NA
ERR1136848	PRJEB11532	NA	missing	NA	NA	NA
ERR1136849	PRJEB11532	NA	missing	NA	NA	NA
ERR1136850	PRJEB11532	NA	missing	NA	NA	NA
ERR1136851	PRJEB11532	NA	missing	NA	NA	NA
ERR1136852	PRJEB11532	NA	missing	NA	NA	NA
ERR1136853	PRJEB11532	NA	missing	NA	NA	NA
ERR1136854	PRJEB11532	NA	missing	NA	NA	NA
ERR1136855	PRJEB11532	NA	missing	NA	NA	NA
ERR1136856	PRJEB11532	NA	missing	NA	NA	NA
ERR1136857	PRJEB11532	NA	missing	NA	NA	NA
ERR1136858	PRJEB11532	NA	missing	NA	NA	NA
ERR1136859	PRJEB11532	NA	missing	NA	NA	NA
ERR1136860	PRJEB11532	NA	missing	NA	NA	NA
ERR1136861	PRJEB11532	NA	missing	NA	NA	NA
ERR1136862	PRJEB11532	NA	missing	NA	NA	NA
ERR1136863	PRJEB11532	NA	missing	NA	NA	NA
ERR1136864	PRJEB11532	NA	missing	NA	NA	NA
ERR1136865	PRJEB11532	NA	missing	NA	NA	NA
ERR1136866	PRJEB11532	NA	missing	NA	NA	NA
ERR1136867	PRJEB11532	NA	missing	NA	NA	NA
ERR1136868	PRJEB11532	NA	missing	NA	NA	NA
ERR1136869	PRJEB11532	NA	missing	NA	NA	NA
ERR1136870	PRJEB11532	NA	missing	NA	NA	NA
ERR1136871	PRJEB11532	NA	missing	NA	NA	NA
ERR1136872	PRJEB11532	NA	missing	NA	NA	NA
ERR1136873	PRJEB11532	NA	missing	NA	NA	NA
ERR1136874	PRJEB11532	NA	missing	NA	NA	NA
ERR1136875	PRJEB11532	NA	missing	NA	NA	NA
ERR1136876	PRJEB11532	NA	missing	NA	NA	NA
ERR1136877	PRJEB11532	NA	missing	NA	NA	NA
ERR1136878	PRJEB11532	NA	missing	NA	NA	NA
ERR1136879	PRJEB11532	NA	missing	NA	NA	NA
ERR1136880	PRJEB11532	NA	missing	NA	NA	NA
ERR1136881	PRJEB11532	NA	missing	NA	NA	NA
ERR1136882	PRJEB11532	NA	missing	NA	NA	NA
ERR1136883	PRJEB11532	NA	missing	NA	NA	NA
ERR1136884	PRJEB11532	NA	missing	NA	NA	NA
ERR1136885	PRJEB11532	NA	missing	NA	NA	NA
ERR1136886	PRJEB11532	NA	missing	NA	NA	NA
ERR1136887	PRJEB11532	NA	missing	NA	NA	NA
ERR1136888	PRJEB11532	NA	missing	NA	NA	NA
ERR1136889	PRJEB11532	NA	missing	NA	NA	NA
ERR1136890	PRJEB11532	NA	missing	NA	NA	NA
ERR1136891	PRJEB11532	NA	missing	NA	NA	NA
ERR1136892	PRJEB11532	NA	missing	NA	NA	NA
ERR1136893	PRJEB11532	NA	missing	NA	NA	NA
ERR1136894	PRJEB11532	NA	missing	NA	NA	NA
ERR1136895	PRJEB11532	NA	missing	NA	NA	NA
ERR1136896	PRJEB11532	NA	missing	NA	NA	NA
ERR1136897	PRJEB11532	NA	missing	NA	NA	NA
ERR1136898	PRJEB11532	NA	missing	NA	NA	NA
ERR1136899	PRJEB11532	NA	missing	NA	NA	NA
ERR1136900	PRJEB11532	NA	missing	NA	NA	NA
ERR1136901	PRJEB11532	NA	missing	NA	NA	NA
ERR1136902	PRJEB11532	NA	missing	NA	NA	NA
ERR1136903	PRJEB11532	NA	missing	NA	NA	NA
ERR1136904	PRJEB11532	NA	missing	NA	NA	NA
ERR1136905	PRJEB11532	NA	missing	NA	NA	NA
ERR1136906	PRJEB11532	NA	missing	NA	NA	NA
ERR1136907	PRJEB11532	NA	missing	NA	NA	NA
ERR1136908	PRJEB11532	NA	missing	NA	NA	NA
ERR1136909	PRJEB11532	NA	missing	NA	NA	NA
ERR1136910	PRJEB11532	NA	missing	NA	NA	NA
ERR1136911	PRJEB11532	NA	missing	NA	NA	NA
ERR1136912	PRJEB11532	NA	missing	NA	NA	NA
ERR1136913	PRJEB11532	NA	missing	NA	NA	NA
ERR1136914	NA	NA	missing	NA	NA	NA
ERR1136915	PRJEB11532	NA	missing	NA	NA	NA
ERR1136916	PRJEB11532	NA	missing	NA	NA	NA
ERR1136917	PRJEB11532	NA	missing	NA	NA	NA
ERR1136918	PRJEB11532	NA	missing	NA	NA	NA
ERR1136925	PRJEB11532	NA	missing	NA	NA	NA
ERR1136927	PRJEB11532	NA	missing	NA	NA	NA
ERR1136928	PRJEB11532	NA	missing	NA	NA	NA
ERR1136929	PRJEB11532	NA	missing	NA	NA	NA
ERR1136930	PRJEB11532	NA	missing	NA	NA	NA
ERR1136931	PRJEB11532	NA	missing	NA	NA	NA
ERR1136936	PRJEB11532	NA	missing	NA	NA	NA
ERR1136937	PRJEB11532	NA	missing	NA	NA	NA
ERR1136938	PRJEB11532	NA	missing	NA	NA	NA
ERR1136939	PRJEB11532	NA	missing	NA	NA	NA
ERR1136945	PRJEB11532	NA	missing	NA	NA	NA
ERR1136946	PRJEB11532	NA	missing	NA	NA	NA
ERR1136947	PRJEB11532	NA	missing	NA	NA	NA
ERR1136948	PRJEB11532	NA	missing	NA	NA	NA
ERR1136949	PRJEB11532	NA	missing	NA	NA	NA
ERR1136950	PRJEB11532	NA	missing	NA	NA	NA
ERR1136951	PRJEB11532	NA	missing	NA	NA	NA
ERR1136952	PRJEB11532	NA	missing	NA	NA	NA
ERR1136953	PRJEB11532	NA	missing	NA	NA	NA
ERR1136954	PRJEB11532	NA	missing	NA	NA	NA
ERR1136955	PRJEB11532	NA	missing	NA	NA	NA
ERR1136958	PRJEB11532	NA	missing	NA	NA	NA
ERR1136959	PRJEB11532	NA	missing	NA	NA	NA
ERR1136961	PRJEB11532	NA	missing	NA	NA	NA
ERR1136962	PRJEB11532	NA	missing	NA	NA	NA
ERR1136963	PRJEB11532	NA	missing	NA	NA	NA
ERR1136964	PRJEB11532	NA	missing	NA	NA	NA
ERR1136965	PRJEB11532	NA	missing	NA	NA	NA
ERR1136966	PRJEB11532	NA	missing	NA	NA	NA
ERR1136967	PRJEB11532	NA	missing	NA	NA	NA
ERR1136969	PRJEB11532	NA	missing	NA	NA	NA
ERR1136970	PRJEB11532	NA	missing	NA	NA	NA
ERR1136971	PRJEB11532	NA	missing	NA	NA	NA
ERR1136972	PRJEB11532	NA	missing	NA	NA	NA
ERR1136973	PRJEB11532	NA	missing	NA	NA	NA
ERR1136974	PRJEB11532	NA	missing	NA	NA	NA
ERR1136976	PRJEB11532	NA	missing	NA	NA	NA
ERR1136977	PRJEB11532	NA	missing	NA	NA	NA
ERR1136978	PRJEB11532	NA	missing	NA	NA	NA
ERR1136980	PRJEB11532	NA	missing	NA	NA	NA
ERR1136981	PRJEB11532	NA	missing	NA	NA	NA
ERR1136982	PRJEB11532	NA	missing	NA	NA	NA
ERR1136983	PRJEB11532	NA	missing	NA	NA	NA
ERR1136984	PRJEB11532	NA	missing	NA	NA	NA
ERR1136985	PRJEB11532	NA	missing	NA	NA	NA
ERR1136986	PRJEB11532	NA	missing	NA	NA	NA
ERR1136987	PRJEB11532	NA	missing	NA	NA	NA
ERR1136988	PRJEB11532	NA	missing	NA	NA	NA
ERR1136989	PRJEB11532	NA	missing	NA	NA	NA
ERR1136990	PRJEB11532	NA	missing	NA	NA	NA
ERR1136991	PRJEB11532	NA	missing	NA	NA	NA
ERR1136992	PRJEB11532	NA	missing	NA	NA	NA
ERR1136993	PRJEB11532	NA	missing	NA	NA	NA
ERR1136994	PRJEB11532	NA	missing	NA	NA	NA
ERR1136996	PRJEB11532	NA	missing	NA	NA	NA
ERR1136997	PRJEB11532	NA	missing	NA	NA	NA
ERR1136998	PRJEB11532	NA	missing	NA	NA	NA
ERR1137000	PRJEB11532	NA	missing	NA	NA	NA
ERR1137002	PRJEB11532	NA	missing	NA	NA	NA
ERR1137003	PRJEB11532	NA	missing	NA	NA	NA
ERR1137004	PRJEB11532	NA	missing	NA	NA	NA
ERR1137006	PRJEB11532	NA	missing	NA	NA	NA
ERR1137007	PRJEB11532	NA	missing	NA	NA	NA
ERR1137008	PRJEB11532	NA	missing	NA	NA	NA
ERR1137010	PRJEB11532	NA	missing	NA	NA	NA
ERR1137011	PRJEB11532	NA	missing	NA	NA	NA
ERR1137013	PRJEB11532	NA	missing	NA	NA	NA
ERR1137015	PRJEB11532	NA	missing	NA	NA	NA
ERR1137016	PRJEB11532	NA	missing	NA	NA	NA
ERR1137017	PRJEB11532	NA	missing	NA	NA	NA
ERR1137018	PRJEB11532	NA	missing	NA	NA	NA
ERR1137019	PRJEB11532	NA	missing	NA	NA	NA
ERR1137020	PRJEB11532	NA	missing	NA	NA	NA
ERR1137022	PRJEB11532	NA	missing	NA	NA	NA
ERR1137024	PRJEB11532	NA	missing	NA	NA	NA
ERR1137026	PRJEB11532	NA	missing	NA	NA	NA
ERR1137027	PRJEB11532	NA	missing	NA	NA	NA
ERR1137029	PRJEB11532	NA	missing	NA	NA	NA
ERR1137030	PRJEB11532	NA	missing	NA	NA	NA
ERR1137031	PRJEB11532	NA	missing	NA	NA	NA
ERR1137032	PRJEB11532	NA	missing	NA	NA	NA
ERR1137033	PRJEB11532	NA	missing	NA	NA	NA
ERR1137034	PRJEB11532	NA	missing	NA	NA	NA
ERR1137035	PRJEB11532	NA	missing	NA	NA	NA
ERR1137036	PRJEB11532	NA	missing	NA	NA	NA
ERR1137037	PRJEB11532	NA	missing	NA	NA	NA
ERR1137038	PRJEB11532	NA	missing	NA	NA	NA
ERR1137040	PRJEB11532	NA	missing	NA	NA	NA
ERR1137041	PRJEB11532	NA	missing	NA	NA	NA
ERR1137042	PRJEB11532	NA	missing	NA	NA	NA
ERR1137043	PRJEB11532	NA	missing	NA	NA	NA
ERR1137044	PRJEB11532	NA	missing	NA	NA	NA
ERR1137045	PRJEB11532	NA	missing	NA	NA	NA
ERR1137046	PRJEB11532	NA	missing	NA	NA	NA
ERR1137047	PRJEB11532	NA	missing	NA	NA	NA
ERR1137048	PRJEB11532	NA	missing	NA	NA	NA
ERR1137049	PRJEB11532	NA	missing	NA	NA	NA
ERR1137050	PRJEB11532	NA	missing	NA	NA	NA
ERR1137051	PRJEB11532	NA	missing	NA	NA	NA
ERR1137053	PRJEB11532	NA	missing	NA	NA	NA
ERR1137054	PRJEB11532	NA	missing	NA	NA	NA
ERR1137055	PRJEB11532	NA	missing	NA	NA	NA
ERR1137056	PRJEB11532	NA	missing	NA	NA	NA
ERR1137057	PRJEB11532	NA	missing	NA	NA	NA
ERR1137058	PRJEB11532	NA	missing	NA	NA	NA
ERR1137059	PRJEB11532	NA	missing	NA	NA	NA
ERR1137060	PRJEB11532	NA	missing	NA	NA	NA
ERR1137061	PRJEB11532	NA	missing	NA	NA	NA
ERR1137062	PRJEB11532	NA	missing	NA	NA	NA
ERR1137063	PRJEB11532	NA	missing	NA	NA	NA
ERR1137064	PRJEB11532	NA	missing	NA	NA	NA
ERR1137065	PRJEB11532	NA	missing	NA	NA	NA
ERR1137066	PRJEB11532	NA	missing	NA	NA	NA
ERR1137067	PRJEB11532	NA	missing	NA	NA	NA
ERR1137068	PRJEB11532	NA	missing	NA	NA	NA
ERR1137070	PRJEB11532	NA	missing	NA	NA	NA
ERR1137072	PRJEB11532	NA	missing	NA	NA	NA
ERR1137073	PRJEB11532	NA	missing	NA	NA	NA
ERR1137074	PRJEB11532	NA	missing	NA	NA	NA
ERR1137075	PRJEB11532	NA	missing	NA	NA	NA
ERR1137076	PRJEB11532	NA	missing	NA	NA	NA
ERR1137077	PRJEB11532	NA	missing	NA	NA	NA
ERR1137078	PRJEB11532	NA	missing	NA	NA	NA
ERR1137079	PRJEB11532	NA	missing	NA	NA	NA
ERR1137080	PRJEB11532	NA	missing	NA	NA	NA
ERR1137081	PRJEB11532	NA	missing	NA	NA	NA
ERR1137082	PRJEB11532	NA	missing	NA	NA	NA
ERR1137084	PRJEB11532	NA	missing	NA	NA	NA
ERR1137085	PRJEB11532	NA	missing	NA	NA	NA
ERR1137086	PRJEB11532	NA	missing	NA	NA	NA
ERR1137087	PRJEB11532	NA	missing	NA	NA	NA
ERR1137088	PRJEB11532	NA	missing	NA	NA	NA
ERR1137089	PRJEB11532	NA	missing	NA	NA	NA
ERR1137090	PRJEB11532	NA	missing	NA	NA	NA
ERR1137091	PRJEB11532	NA	missing	NA	NA	NA
ERR1137092	PRJEB11532	NA	missing	NA	NA	NA
ERR1137093	PRJEB11532	NA	missing	NA	NA	NA
ERR1137094	PRJEB11532	NA	missing	NA	NA	NA
ERR1137095	PRJEB11532	NA	missing	NA	NA	NA
ERR1137096	PRJEB11532	NA	missing	NA	NA	NA
ERR1137097	PRJEB11532	NA	missing	NA	NA	NA
ERR1137098	PRJEB11532	NA	missing	NA	NA	NA
ERR1137099	PRJEB11532	NA	missing	NA	NA	NA
ERR1137100	PRJEB11532	NA	missing	NA	NA	NA
ERR1137102	PRJEB11532	NA	missing	NA	NA	NA
ERR1137103	PRJEB11532	NA	missing	NA	NA	NA
ERR1137104	PRJEB11532	NA	missing	NA	NA	NA
ERR1137105	PRJEB11532	NA	missing	NA	NA	NA
ERR1137106	PRJEB11532	NA	missing	NA	NA	NA
ERR1137107	PRJEB11532	NA	missing	NA	NA	NA
ERR1137108	PRJEB11532	NA	missing	NA	NA	NA
ERR1137110	PRJEB11532	NA	missing	NA	NA	NA
ERR1137111	PRJEB11532	NA	missing	NA	NA	NA
ERR1137113	PRJEB11532	NA	missing	NA	NA	NA
ERR1137114	PRJEB11532	NA	missing	NA	NA	NA
ERR1137115	PRJEB11532	NA	missing	NA	NA	NA
ERR1137116	PRJEB11532	NA	missing	NA	NA	NA
ERR1137117	PRJEB11532	NA	missing	NA	NA	NA
ERR1137118	PRJEB11532	NA	missing	NA	NA	NA
ERR1137119	PRJEB11532	NA	missing	NA	NA	NA
ERR1137120	PRJEB11532	NA	missing	NA	NA	NA
ERR1137121	PRJEB11532	NA	missing	NA	NA	NA
ERR1137122	PRJEB11532	NA	missing	NA	NA	NA
ERR1137123	PRJEB11532	NA	missing	NA	NA	NA
ERR1137124	PRJEB11532	NA	missing	NA	NA	NA
ERR1137125	PRJEB11532	NA	missing	NA	NA	NA
ERR1137126	PRJEB11532	NA	missing	NA	NA	NA
ERR1137127	PRJEB11532	NA	missing	NA	NA	NA
ERR1137128	PRJEB11532	NA	missing	NA	NA	NA
ERR1137129	PRJEB11532	NA	missing	NA	NA	NA
ERR1137130	PRJEB11532	NA	missing	NA	NA	NA
ERR1137131	PRJEB11532	NA	missing	NA	NA	NA
ERR1137132	PRJEB11532	NA	missing	NA	NA	NA
ERR1137134	PRJEB11532	NA	missing	NA	NA	NA
ERR1137135	PRJEB11532	NA	missing	NA	NA	NA
ERR1137136	PRJEB11532	NA	missing	NA	NA	NA
ERR1137137	PRJEB11532	NA	missing	NA	NA	NA
ERR1137138	PRJEB11532	NA	missing	NA	NA	NA
ERR1137144	PRJEB11532	NA	missing	NA	NA	NA
ERR1137145	PRJEB11532	NA	missing	NA	NA	NA
ERR1137146	PRJEB11532	NA	missing	NA	NA	NA
ERR1137147	PRJEB11532	NA	missing	NA	NA	NA
ERR1137148	PRJEB11532	NA	missing	NA	NA	NA
ERR1137149	PRJEB11532	NA	missing	NA	NA	NA
ERR1137150	PRJEB11532	NA	missing	NA	NA	NA
ERR1137151	PRJEB11532	NA	missing	NA	NA	NA
ERR1137152	PRJEB11532	NA	missing	NA	NA	NA
ERR1137153	PRJEB11532	NA	missing	NA	NA	NA
ERR1137154	PRJEB11532	NA	missing	NA	NA	NA
ERR1137155	PRJEB11532	NA	missing	NA	NA	NA
ERR1137156	PRJEB11532	NA	missing	NA	NA	NA
ERR1137157	PRJEB11532	NA	missing	NA	NA	NA
ERR1137158	PRJEB11532	NA	missing	NA	NA	NA
ERR1137159	PRJEB11532	NA	missing	NA	NA	NA
ERR1137160	PRJEB11532	NA	missing	NA	NA	NA
ERR1137161	PRJEB11532	NA	missing	NA	NA	NA
ERR1137162	PRJEB11532	NA	missing	NA	NA	NA
ERR1137163	PRJEB11532	NA	missing	NA	NA	NA
ERR1137164	PRJEB11532	NA	missing	NA	NA	NA
ERR1137165	PRJEB11532	NA	missing	NA	NA	NA
ERR1137166	PRJEB11532	NA	missing	NA	NA	NA
ERR1137167	PRJEB11532	NA	missing	NA	NA	NA
ERR1137168	PRJEB11532	NA	missing	NA	NA	NA
ERR1137169	PRJEB11532	NA	missing	NA	NA	NA
ERR1137170	PRJEB11532	NA	missing	NA	NA	NA
ERR1137171	PRJEB11532	NA	missing	NA	NA	NA
ERR1137172	PRJEB11532	NA	missing	NA	NA	NA
ERR1137173	PRJEB11532	NA	missing	NA	NA	NA
ERR1137174	PRJEB11532	NA	missing	NA	NA	NA
ERR1137175	PRJEB11532	NA	missing	NA	NA	NA
ERR1137176	PRJEB11532	NA	missing	NA	NA	NA
ERR1137177	PRJEB11532	NA	missing	NA	NA	NA
ERR1137179	PRJEB11532	NA	missing	NA	NA	NA
ERR1137180	PRJEB11532	NA	missing	NA	NA	NA
ERR1137181	PRJEB11532	NA	missing	NA	NA	NA
ERR1137182	PRJEB11532	NA	missing	NA	NA	NA
ERR1137183	PRJEB11532	NA	missing	NA	NA	NA
ERR1137184	PRJEB11532	NA	missing	NA	NA	NA
ERR1137185	PRJEB11532	NA	missing	NA	NA	NA
ERR1137186	PRJEB11532	NA	missing	NA	NA	NA
ERR1137187	PRJEB11532	NA	missing	NA	NA	NA
ERR1137189	PRJEB11532	NA	missing	NA	NA	NA
ERR1137190	PRJEB11532	NA	missing	NA	NA	NA
ERR1137192	PRJEB11532	NA	missing	NA	NA	NA
ERR1137193	PRJEB11532	NA	missing	NA	NA	NA
ERR1137194	PRJEB11532	NA	missing	NA	NA	NA
ERR1137195	PRJEB11532	NA	missing	NA	NA	NA
ERR1137197	PRJEB11532	NA	missing	NA	NA	NA
ERR1137198	PRJEB11532	NA	missing	NA	NA	NA
ERR1137199	PRJEB11532	NA	missing	NA	NA	NA
ERR1137201	PRJEB11532	NA	missing	NA	NA	NA
ERR1137202	PRJEB11532	NA	missing	NA	NA	NA
ERR1137203	PRJEB11532	NA	missing	NA	NA	NA
ERR1137204	PRJEB11532	NA	missing	NA	NA	NA
ERR1137205	PRJEB11532	NA	missing	NA	NA	NA
ERR1137206	PRJEB11532	NA	missing	NA	NA	NA
ERR1137207	PRJEB11532	NA	missing	NA	NA	NA
ERR1137208	PRJEB11532	NA	missing	NA	NA	NA
ERR1137209	PRJEB11532	NA	missing	NA	NA	NA
ERR1137211	PRJEB11532	NA	missing	NA	NA	NA
ERR1137212	PRJEB11532	NA	missing	NA	NA	NA
ERR1137213	PRJEB11532	NA	missing	NA	NA	NA
ERR1137214	PRJEB11532	NA	missing	NA	NA	NA
ERR1137215	PRJEB11532	NA	missing	NA	NA	NA
ERR1137217	PRJEB11532	NA	missing	NA	NA	NA
ERR1137218	PRJEB11532	NA	missing	NA	NA	NA
ERR1137219	PRJEB11532	NA	missing	NA	NA	NA
ERR1137220	PRJEB11532	NA	missing	NA	NA	NA
ERR1137221	PRJEB11532	NA	missing	NA	NA	NA
ERR1137222	PRJEB11532	NA	missing	NA	NA	NA
ERR1137223	PRJEB11532	NA	missing	NA	NA	NA
ERR1137224	PRJEB11532	NA	missing	NA	NA	NA
ERR1137225	PRJEB11532	NA	missing	NA	NA	NA
ERR1137226	PRJEB11532	NA	missing	NA	NA	NA
ERR1137240	PRJEB11532	NA	missing	NA	NA	NA
ERR1137244	PRJEB11532	NA	missing	NA	NA	NA
ERR1137246	PRJEB11532	NA	missing	NA	NA	NA
ERR1137247	PRJEB11532	NA	missing	NA	NA	NA
ERR1137248	PRJEB11532	NA	missing	NA	NA	NA
ERR1137249	PRJEB11532	NA	missing	NA	NA	NA
ERR1137255	PRJEB11532	NA	missing	NA	NA	NA
ERR1137256	PRJEB11532	NA	missing	NA	NA	NA
ERR1137258	PRJEB11532	NA	missing	NA	NA	NA
ERR1137259	PRJEB11532	NA	missing	NA	NA	NA
ERR1137268	PRJEB11532	NA	missing	NA	NA	NA
ERR1137270	PRJEB11532	NA	missing	NA	NA	NA
ERR1137271	PRJEB11532	NA	missing	NA	NA	NA
ERR1137272	PRJEB11532	NA	missing	NA	NA	NA
ERR1137273	PRJEB11532	NA	missing	NA	NA	NA
ERR1137274	PRJEB11532	NA	missing	NA	NA	NA
ERR1137275	PRJEB11532	NA	missing	NA	NA	NA
ERR1137276	PRJEB11532	NA	missing	NA	NA	NA
ERR1137277	PRJEB11532	NA	missing	NA	NA	NA
ERR1137278	PRJEB11532	NA	missing	NA	NA	NA
ERR1137279	PRJEB11532	NA	missing	NA	NA	NA
ERR1137280	PRJEB11532	NA	missing	NA	NA	NA
ERR1137281	PRJEB11532	NA	missing	NA	NA	NA
ERR1137284	PRJEB11532	NA	missing	NA	NA	NA
ERR1137286	PRJEB11532	NA	missing	NA	NA	NA
ERR1137287	PRJEB11532	NA	missing	NA	NA	NA
ERR1137288	PRJEB11532	NA	missing	NA	NA	NA
ERR1137289	PRJEB11532	NA	missing	NA	NA	NA
ERR1137295	PRJEB11532	NA	missing	NA	NA	NA
ERR1137297	PRJEB11532	NA	missing	NA	NA	NA
ERR1137298	PRJEB11532	NA	missing	NA	NA	NA
ERR1137299	PRJEB11532	NA	missing	NA	NA	NA
ERR1137300	PRJEB11532	NA	missing	NA	NA	NA
ERR1137301	PRJEB11532	NA	missing	NA	NA	NA
ERR1137302	PRJEB11532	NA	missing	NA	NA	NA
ERR1137303	PRJEB11532	NA	missing	NA	NA	NA
ERR1137304	PRJEB11532	NA	missing	NA	NA	NA
ERR1137305	PRJEB11532	NA	missing	NA	NA	NA
ERR1137306	PRJEB11532	NA	missing	NA	NA	NA
ERR1137307	PRJEB11532	NA	missing	NA	NA	NA
ERR1137308	PRJEB11532	NA	missing	NA	NA	NA
ERR1137309	PRJEB11532	NA	missing	NA	NA	NA
ERR1137315	PRJEB11532	NA	missing	NA	NA	NA
ERR1137316	PRJEB11532	NA	missing	NA	NA	NA
ERR1137317	PRJEB11532	NA	missing	NA	NA	NA
ERR1137318	PRJEB11532	NA	missing	NA	NA	NA
ERR1137319	PRJEB11532	NA	missing	NA	NA	NA
ERR1137335	PRJEB11532	NA	missing	NA	NA	NA
ERR1137336	PRJEB11532	NA	missing	NA	NA	NA
ERR1137339	PRJEB11532	NA	missing	NA	NA	NA
ERR1137345	PRJEB11532	NA	missing	NA	NA	NA
ERR1137346	PRJEB11532	NA	missing	NA	NA	NA
ERR1137347	PRJEB11532	NA	missing	NA	NA	NA
ERR1137348	PRJEB11532	NA	missing	NA	NA	NA
ERR1137349	PRJEB11532	NA	missing	NA	NA	NA
ERR1137355	PRJEB11532	NA	missing	NA	NA	NA
ERR1137356	PRJEB11532	NA	missing	NA	NA	NA
ERR1137357	PRJEB11532	NA	missing	NA	NA	NA
ERR1137359	PRJEB11532	NA	missing	NA	NA	NA
ERR1137360	PRJEB11532	NA	missing	NA	NA	NA
ERR1137362	PRJEB11532	NA	missing	NA	NA	NA
ERR1137363	PRJEB11532	NA	missing	NA	NA	NA
ERR1137364	PRJEB11532	NA	missing	NA	NA	NA
ERR1137365	PRJEB11532	NA	missing	NA	NA	NA
ERR1137366	PRJEB11532	NA	missing	NA	NA	NA
ERR1137373	PRJEB11532	NA	missing	NA	NA	NA
ERR1137374	PRJEB11532	NA	missing	NA	NA	NA
ERR1137375	PRJEB11532	NA	missing	NA	NA	NA
ERR1137376	PRJEB11532	NA	missing	NA	NA	NA
ERR1137377	PRJEB11532	NA	missing	NA	NA	NA
ERR1137378	PRJEB11532	NA	missing	NA	NA	NA
ERR1137379	PRJEB11532	NA	missing	NA	NA	NA
ERR1137380	PRJEB11532	NA	missing	NA	NA	NA
ERR1137381	PRJEB11532	NA	missing	NA	NA	NA
ERR1137382	PRJEB11532	NA	missing	NA	NA	NA
ERR1137383	PRJEB11532	NA	missing	NA	NA	NA
ERR1137385	PRJEB11532	NA	missing	NA	NA	NA
ERR1137386	PRJEB11532	NA	missing	NA	NA	NA
ERR1137387	PRJEB11532	NA	missing	NA	NA	NA
ERR1137388	PRJEB11532	NA	missing	NA	NA	NA
ERR1137389	PRJEB11532	NA	missing	NA	NA	NA
ERR1137390	PRJEB11532	NA	missing	NA	NA	NA
ERR1137391	PRJEB11532	NA	missing	NA	NA	NA
ERR1137392	PRJEB11532	NA	missing	NA	NA	NA
ERR1137404	PRJEB11532	NA	missing	NA	NA	NA
ERR1137405	PRJEB11532	NA	missing	NA	NA	NA
ERR1137406	PRJEB11532	NA	missing	NA	NA	NA
ERR1137407	PRJEB11532	NA	missing	NA	NA	NA
ERR1137419	PRJEB11532	NA	missing	NA	NA	NA
ERR1137420	PRJEB11532	NA	missing	NA	NA	NA
ERR1137421	PRJEB11532	NA	missing	NA	NA	NA
ERR1137422	PRJEB11532	NA	missing	NA	NA	NA
ERR1137423	PRJEB11532	NA	missing	NA	NA	NA
ERR1137429	PRJEB11532	NA	missing	NA	NA	NA
ERR1137431	PRJEB11532	NA	missing	NA	NA	NA
ERR1137432	PRJEB11532	NA	missing	NA	NA	NA
ERR1137433	PRJEB11532	NA	missing	NA	NA	NA
ERR1137434	PRJEB11532	NA	missing	NA	NA	NA
ERR1137435	PRJEB11532	NA	missing	NA	NA	NA
ERR1137436	PRJEB11532	NA	missing	NA	NA	NA
ERR1137437	PRJEB11532	NA	missing	NA	NA	NA
ERR1137438	PRJEB11532	NA	missing	NA	NA	NA
ERR1137439	PRJEB11532	NA	missing	NA	NA	NA
ERR1137440	PRJEB11532	NA	missing	NA	NA	NA
ERR1137441	PRJEB11532	NA	missing	NA	NA	NA
ERR1137442	PRJEB11532	NA	missing	NA	NA	NA
ERR1137443	PRJEB11532	NA	missing	NA	NA	NA
ERR1137444	PRJEB11532	NA	missing	NA	NA	NA
ERR1137445	PRJEB11532	NA	missing	NA	NA	NA
ERR1137446	PRJEB11532	NA	missing	NA	NA	NA
ERR1137447	PRJEB11532	NA	missing	NA	NA	NA
ERR1137448	PRJEB11532	NA	missing	NA	NA	NA
ERR1137449	PRJEB11532	NA	missing	NA	NA	NA
ERR1137450	PRJEB11532	NA	missing	NA	NA	NA
ERR1137451	PRJEB11532	NA	missing	NA	NA	NA
ERR1137452	PRJEB11532	NA	missing	NA	NA	NA
ERR1137453	PRJEB11532	NA	missing	NA	NA	NA
ERR1137454	PRJEB11532	NA	missing	NA	NA	NA
ERR1137455	PRJEB11532	NA	missing	NA	NA	NA
ERR1137457	PRJEB11532	NA	missing	NA	NA	NA
ERR1137458	PRJEB11532	NA	missing	NA	NA	NA
ERR1137459	PRJEB11532	NA	missing	NA	NA	NA
ERR1137460	PRJEB11532	NA	missing	NA	NA	NA
ERR1137461	PRJEB11532	NA	missing	NA	NA	NA
ERR1137462	PRJEB11532	NA	missing	NA	NA	NA
ERR1137463	PRJEB11532	NA	missing	NA	NA	NA
ERR1137464	PRJEB11532	NA	missing	NA	NA	NA
ERR1137465	PRJEB11532	NA	missing	NA	NA	NA
ERR1137466	PRJEB11532	NA	missing	NA	NA	NA
ERR1137467	PRJEB11532	NA	missing	NA	NA	NA
ERR1137469	PRJEB11532	NA	missing	NA	NA	NA
ERR1137470	PRJEB11532	NA	missing	NA	NA	NA
ERR1137471	PRJEB11532	NA	missing	NA	NA	NA
ERR1137472	PRJEB11532	NA	missing	NA	NA	NA
ERR1137473	PRJEB11532	NA	missing	NA	NA	NA
ERR1137474	PRJEB11532	NA	missing	NA	NA	NA
ERR1137475	PRJEB11532	NA	missing	NA	NA	NA
ERR1137476	PRJEB11532	NA	missing	NA	NA	NA
ERR1137478	PRJEB11532	NA	missing	NA	NA	NA
ERR1137479	PRJEB11532	NA	missing	NA	NA	NA
ERR1137480	PRJEB11532	NA	missing	NA	NA	NA
ERR1137481	PRJEB11532	NA	missing	NA	NA	NA
ERR1137482	PRJEB11532	NA	missing	NA	NA	NA
ERR1137483	PRJEB11532	NA	missing	NA	NA	NA
ERR1137484	PRJEB11532	NA	missing	NA	NA	NA
ERR1137485	PRJEB11532	NA	missing	NA	NA	NA
ERR1137486	PRJEB11532	NA	missing	NA	NA	NA
ERR1137487	PRJEB11532	NA	missing	NA	NA	NA
ERR1137488	PRJEB11532	NA	missing	NA	NA	NA
ERR1137489	PRJEB11532	NA	missing	NA	NA	NA
ERR1137490	PRJEB11532	NA	missing	NA	NA	NA
ERR1137491	PRJEB11532	NA	missing	NA	NA	NA
ERR1137492	PRJEB11532	NA	missing	NA	NA	NA
ERR1137493	PRJEB11532	NA	missing	NA	NA	NA
ERR1137494	PRJEB11532	NA	missing	NA	NA	NA
ERR1137495	PRJEB11532	NA	missing	NA	NA	NA
ERR1137496	PRJEB11532	NA	missing	NA	NA	NA
ERR1137497	PRJEB11532	NA	missing	NA	NA	NA
ERR1137498	PRJEB11532	NA	missing	NA	NA	NA
ERR1137499	PRJEB11532	NA	missing	NA	NA	NA
ERR1137500	PRJEB11532	NA	missing	NA	NA	NA
ERR1137501	PRJEB11532	NA	missing	NA	NA	NA
ERR1137502	PRJEB11532	NA	missing	NA	NA	NA
ERR1137503	PRJEB11532	NA	missing	NA	NA	NA
ERR1137504	PRJEB11532	NA	missing	NA	NA	NA
ERR1137505	PRJEB11532	NA	missing	NA	NA	NA
ERR1137506	PRJEB11532	NA	missing	NA	NA	NA
ERR1137507	PRJEB11532	NA	missing	NA	NA	NA
ERR1137508	PRJEB11532	NA	missing	NA	NA	NA
ERR1137509	PRJEB11532	NA	missing	NA	NA	NA
ERR1137510	PRJEB11532	NA	missing	NA	NA	NA
ERR1137511	PRJEB11532	NA	missing	NA	NA	NA
ERR1137512	PRJEB11532	NA	missing	NA	NA	NA
ERR1137513	PRJEB11532	NA	missing	NA	NA	NA
ERR1137514	PRJEB11532	NA	missing	NA	NA	NA
ERR1137515	PRJEB11532	NA	missing	NA	NA	NA
ERR1137516	PRJEB11532	NA	missing	NA	NA	NA
ERR1137517	PRJEB11532	NA	missing	NA	NA	NA
ERR1137518	PRJEB11532	NA	missing	NA	NA	NA
ERR1137519	PRJEB11532	NA	missing	NA	NA	NA
ERR1137520	PRJEB11532	NA	missing	NA	NA	NA
ERR1137521	PRJEB11532	NA	missing	NA	NA	NA
ERR1137522	PRJEB11532	NA	missing	NA	NA	NA
ERR1137523	PRJEB11532	NA	missing	NA	NA	NA
ERR1137524	PRJEB11532	NA	missing	NA	NA	NA
ERR1137525	PRJEB11532	NA	missing	NA	NA	NA
ERR1137526	PRJEB11532	NA	missing	NA	NA	NA
ERR1137527	PRJEB11532	NA	missing	NA	NA	NA
ERR1137528	PRJEB11532	NA	missing	NA	NA	NA
ERR1137529	PRJEB11532	NA	missing	NA	NA	NA
ERR1137530	PRJEB11532	NA	missing	NA	NA	NA
ERR1137531	PRJEB11532	NA	missing	NA	NA	NA
ERR1137532	PRJEB11532	NA	missing	NA	NA	NA
ERR1137533	PRJEB11532	NA	missing	NA	NA	NA
ERR1137534	PRJEB11532	NA	missing	NA	NA	NA
ERR1137535	PRJEB11532	NA	missing	NA	NA	NA
ERR1137536	PRJEB11532	NA	missing	NA	NA	NA
ERR1137537	PRJEB11532	NA	missing	NA	NA	NA
ERR1137538	PRJEB11532	NA	missing	NA	NA	NA
ERR1137539	PRJEB11532	NA	missing	NA	NA	NA
ERR1137540	PRJEB11532	NA	missing	NA	NA	NA
ERR1137541	PRJEB11532	NA	missing	NA	NA	NA
ERR1137542	PRJEB11532	NA	missing	NA	NA	NA
ERR1137543	PRJEB11532	NA	missing	NA	NA	NA
ERR1137544	PRJEB11532	NA	missing	NA	NA	NA
ERR1137545	PRJEB11532	NA	missing	NA	NA	NA
ERR1137546	PRJEB11532	NA	missing	NA	NA	NA
ERR1137547	PRJEB11532	NA	missing	NA	NA	NA
ERR1137548	PRJEB11532	NA	missing	NA	NA	NA
ERR1137549	PRJEB11532	NA	missing	NA	NA	NA
ERR1137550	PRJEB11532	NA	missing	NA	NA	NA
ERR1137551	PRJEB11532	NA	missing	NA	NA	NA
ERR1137552	PRJEB11532	NA	missing	NA	NA	NA
ERR1137553	PRJEB11532	NA	missing	NA	NA	NA
ERR1137554	PRJEB11532	NA	missing	NA	NA	NA
ERR1137555	PRJEB11532	NA	missing	NA	NA	NA
ERR1137556	PRJEB11532	NA	missing	NA	NA	NA
ERR1137558	PRJEB11532	NA	missing	NA	NA	NA
ERR1137559	PRJEB11532	NA	missing	NA	NA	NA
ERR1137560	PRJEB11532	NA	missing	NA	NA	NA
ERR1137561	PRJEB11532	NA	missing	NA	NA	NA
ERR1137562	PRJEB11532	NA	missing	NA	NA	NA
ERR1137563	PRJEB11532	NA	missing	NA	NA	NA
ERR1137564	PRJEB11532	NA	missing	NA	NA	NA
ERR1137565	PRJEB11532	NA	missing	NA	NA	NA
ERR1137566	PRJEB11532	NA	missing	NA	NA	NA
ERR1137567	PRJEB11532	NA	missing	NA	NA	NA
ERR1137568	PRJEB11532	NA	missing	NA	NA	NA
ERR1137569	PRJEB11532	NA	missing	NA	NA	NA
ERR1137573	PRJEB11532	NA	missing	NA	NA	NA
ERR1137583	PRJEB11532	NA	missing	NA	NA	NA
ERR1137584	PRJEB11532	NA	missing	NA	NA	NA
ERR1137585	PRJEB11532	NA	missing	NA	NA	NA
ERR1137598	PRJEB11532	NA	missing	NA	NA	NA
ERR1137599	PRJEB11532	NA	missing	NA	NA	NA
ERR1137600	PRJEB11532	NA	missing	NA	NA	NA
ERR1137601	PRJEB11532	NA	missing	NA	NA	NA
ERR1137613	PRJEB11532	NA	missing	NA	NA	NA
ERR1137614	PRJEB11532	NA	missing	NA	NA	NA
ERR1137625	PRJEB11532	NA	missing	NA	NA	NA
ERR1137626	PRJEB11532	NA	missing	NA	NA	NA
ERR1137627	PRJEB11532	NA	missing	NA	NA	NA
ERR1137628	PRJEB11532	NA	missing	NA	NA	NA
ERR1137629	PRJEB11532	NA	missing	NA	NA	NA
ERR1137630	PRJEB11532	NA	missing	NA	NA	NA
ERR1137631	PRJEB11532	NA	missing	NA	NA	NA
ERR1137632	PRJEB11532	NA	missing	NA	NA	NA
ERR1137633	PRJEB11532	NA	missing	NA	NA	NA
ERR1137634	PRJEB11532	NA	missing	NA	NA	NA
ERR1137635	PRJEB11532	NA	missing	NA	NA	NA
ERR1137636	PRJEB11532	NA	missing	NA	NA	NA
ERR1137650	PRJEB11532	NA	missing	NA	NA	NA
ERR1137656	PRJEB11532	NA	missing	NA	NA	NA
ERR1137657	PRJEB11532	NA	missing	NA	NA	NA
ERR1137658	PRJEB11532	NA	missing	NA	NA	NA
ERR1137659	PRJEB11532	NA	missing	NA	NA	NA
ERR1137660	PRJEB11532	NA	missing	NA	NA	NA
ERR1137661	PRJEB11532	NA	missing	NA	NA	NA
ERR1137662	PRJEB11532	NA	missing	NA	NA	NA
ERR1137663	PRJEB11532	NA	missing	NA	NA	NA
ERR1137664	PRJEB11532	NA	missing	NA	NA	NA
ERR1137665	PRJEB11532	NA	missing	NA	NA	NA
ERR1137668	PRJEB11532	NA	missing	NA	NA	NA
ERR1137670	PRJEB11532	NA	missing	NA	NA	NA
ERR1137671	PRJEB11532	NA	missing	NA	NA	NA
ERR1137672	PRJEB11532	NA	missing	NA	NA	NA
ERR1137674	PRJEB11532	NA	missing	NA	NA	NA
ERR1137675	PRJEB11532	NA	missing	NA	NA	NA
ERR1137677	PRJEB11532	NA	missing	NA	NA	NA
ERR1137678	PRJEB11532	NA	missing	NA	NA	NA
ERR1137679	PRJEB11532	NA	missing	NA	NA	NA
ERR1137680	PRJEB11532	NA	missing	NA	NA	NA
ERR1137681	PRJEB11532	NA	missing	NA	NA	NA
ERR1137682	PRJEB11532	NA	missing	NA	NA	NA
ERR1137683	PRJEB11532	NA	missing	NA	NA	NA
ERR1137684	PRJEB11532	NA	missing	NA	NA	NA
ERR1137686	PRJEB11532	NA	missing	NA	NA	NA
ERR1137687	PRJEB11532	NA	missing	NA	NA	NA
ERR1137688	PRJEB11532	NA	missing	NA	NA	NA
ERR1137689	PRJEB11532	NA	missing	NA	NA	NA
ERR1137690	PRJEB11532	NA	missing	NA	NA	NA
ERR1137691	PRJEB11532	NA	missing	NA	NA	NA
ERR1137692	PRJEB11532	NA	missing	NA	NA	NA
ERR1137693	PRJEB11532	NA	missing	NA	NA	NA
ERR1137694	PRJEB11532	NA	missing	NA	NA	NA
ERR1137695	PRJEB11532	NA	missing	NA	NA	NA
ERR1137696	PRJEB11532	NA	missing	NA	NA	NA
ERR1137697	PRJEB11532	NA	missing	NA	NA	NA
ERR1137698	PRJEB11532	NA	missing	NA	NA	NA
ERR1137699	PRJEB11532	NA	missing	NA	NA	NA
ERR1137700	PRJEB11532	NA	missing	NA	NA	NA
ERR1137701	PRJEB11532	NA	missing	NA	NA	NA
ERR1137702	PRJEB11532	NA	missing	NA	NA	NA
ERR1137703	PRJEB11532	NA	missing	NA	NA	NA
ERR1137712	PRJEB11532	NA	missing	NA	NA	NA
ERR1137719	PRJEB11532	NA	missing	NA	NA	NA
ERR1137720	PRJEB11532	NA	missing	NA	NA	NA
ERR1137721	PRJEB11532	NA	missing	NA	NA	NA
ERR1137722	PRJEB11532	NA	missing	NA	NA	NA
ERR1137723	PRJEB11532	NA	missing	NA	NA	NA
ERR1137724	PRJEB11532	NA	missing	NA	NA	NA
ERR1137725	PRJEB11532	NA	missing	NA	NA	NA
ERR1137726	PRJEB11532	NA	missing	NA	NA	NA
ERR1137727	PRJEB11532	NA	missing	NA	NA	NA
ERR1137795	PRJEB11532	NA	missing	NA	NA	NA
ERR1137847	PRJEB11532	NA	missing	NA	NA	NA
ERR1137859	PRJEB11532	NA	missing	NA	NA	NA
ERR1137911	PRJEB11532	NA	missing	NA	NA	NA
ERR1137950	PRJEB11532	NA	missing	NA	NA	NA
ERR1137956	PRJEB11532	NA	missing	NA	NA	NA
ERR1137966	PRJEB11532	NA	missing	NA	NA	NA
ERR1539337	PRJEB14847	NA	missing	NA	NA	NA
ERR1539338	PRJEB14847	NA	missing	NA	NA	NA
ERR1539339	PRJEB14847	NA	missing	NA	NA	NA
ERR1539340	PRJEB14847	NA	missing	NA	NA	NA
ERR1539341	PRJEB14847	NA	missing	NA	NA	NA
ERR1539342	PRJEB14847	NA	missing	NA	NA	NA
ERR1539343	PRJEB14847	NA	missing	NA	NA	NA
ERR1539344	PRJEB14847	NA	missing	NA	NA	NA
ERR1539345	PRJEB14847	NA	missing	NA	NA	NA
ERR1539346	PRJEB14847	NA	missing	NA	NA	NA
ERR1539347	PRJEB14847	NA	missing	NA	NA	NA
ERR1539348	PRJEB14847	NA	missing	NA	NA	NA
ERR1539349	PRJEB14847	NA	missing	NA	NA	NA
ERR1539350	PRJEB14847	NA	missing	NA	NA	NA
ERR1539351	PRJEB14847	NA	missing	NA	NA	NA
ERR1539352	PRJEB14847	NA	missing	NA	NA	NA
ERR1539353	PRJEB14847	NA	missing	NA	NA	NA
ERR1539354	PRJEB14847	NA	missing	NA	NA	NA
ERR1539355	PRJEB14847	NA	missing	NA	NA	NA
ERR1539361	PRJEB14847	NA	missing	NA	NA	NA
ERR1539362	PRJEB14847	NA	missing	NA	NA	NA
ERR1539363	PRJEB14847	NA	missing	NA	NA	NA
ERR1539364	PRJEB14847	NA	missing	NA	NA	NA
ERR1539365	PRJEB14847	NA	missing	NA	NA	NA
ERR1539366	PRJEB14847	NA	missing	NA	NA	NA
ERR1539367	PRJEB14847	NA	missing	NA	NA	NA
ERR1539368	PRJEB14847	NA	missing	NA	NA	NA
ERR1539369	PRJEB14847	NA	missing	NA	NA	NA
ERR1539370	PRJEB14847	NA	missing	NA	NA	NA
ERR1539371	PRJEB14847	NA	missing	NA	NA	NA
ERR1539372	PRJEB14847	NA	missing	NA	NA	NA
ERR1539373	PRJEB14847	NA	missing	NA	NA	NA
ERR1539374	PRJEB14847	NA	missing	NA	NA	NA
ERR1539375	PRJEB14847	NA	missing	NA	NA	NA
ERR1539381	PRJEB14847	NA	missing	NA	NA	NA
ERR1539382	PRJEB14847	NA	missing	NA	NA	NA
ERR1539383	PRJEB14847	NA	missing	NA	NA	NA
ERR1539384	PRJEB14847	NA	missing	NA	NA	NA
ERR1539385	PRJEB14847	NA	missing	NA	NA	NA
ERR1539386	PRJEB14847	NA	missing	NA	NA	NA
ERR1539387	PRJEB14847	NA	missing	NA	NA	NA
ERR1539388	PRJEB14847	NA	missing	NA	NA	NA
ERR1539389	PRJEB14847	NA	missing	NA	NA	NA
ERR1539390	PRJEB14847	NA	missing	NA	NA	NA
ERR1539391	PRJEB14847	NA	missing	NA	NA	NA
ERR1539392	PRJEB14847	NA	missing	NA	NA	NA
ERR1539393	PRJEB14847	NA	missing	NA	NA	NA
ERR1539394	PRJEB14847	NA	missing	NA	NA	NA
ERR1539395	PRJEB14847	NA	missing	NA	NA	NA
ERR1539396	PRJEB14847	NA	missing	NA	NA	NA
ERR1539397	PRJEB14847	NA	missing	NA	NA	NA
ERR1539398	PRJEB14847	NA	missing	NA	NA	NA
ERR1539399	PRJEB14847	NA	missing	NA	NA	NA
ERR1539400	PRJEB14847	NA	missing	NA	NA	NA
ERR1539401	PRJEB14847	NA	missing	NA	NA	NA
ERR1539402	PRJEB14847	NA	missing	NA	NA	NA
ERR1539403	PRJEB14847	NA	missing	NA	NA	NA
ERR1539404	PRJEB14847	NA	missing	NA	NA	NA
ERR1539405	PRJEB14847	NA	missing	NA	NA	NA
ERR1539406	PRJEB14847	NA	missing	NA	NA	NA
ERR1539407	PRJEB14847	NA	missing	NA	NA	NA
ERR1539408	PRJEB14847	NA	missing	NA	NA	NA
ERR1539409	PRJEB14847	NA	missing	NA	NA	NA
ERR1539410	PRJEB14847	NA	missing	NA	NA	NA
ERR1539416	PRJEB14847	NA	missing	NA	NA	NA
ERR1539417	PRJEB14847	NA	missing	NA	NA	NA
ERR1539418	PRJEB14847	NA	missing	NA	NA	NA
ERR1539419	PRJEB14847	NA	missing	NA	NA	NA
ERR1539420	PRJEB14847	NA	missing	NA	NA	NA
ERR1539421	PRJEB14847	NA	missing	NA	NA	NA
ERR1539422	PRJEB14847	NA	missing	NA	NA	NA
ERR1539423	PRJEB14847	NA	missing	NA	NA	NA
ERR1539424	PRJEB14847	NA	missing	NA	NA	NA
ERR1539425	PRJEB14847	NA	missing	NA	NA	NA
ERR1539426	PRJEB14847	NA	missing	NA	NA	NA
ERR1539427	PRJEB14847	NA	missing	NA	NA	NA
ERR1539428	PRJEB14847	NA	missing	NA	NA	NA
ERR1539429	PRJEB14847	NA	missing	NA	NA	NA
ERR1539430	PRJEB14847	NA	missing	NA	NA	NA
ERR1539436	PRJEB14847	NA	missing	NA	NA	NA
ERR1539437	PRJEB14847	NA	missing	NA	NA	NA
ERR1539438	PRJEB14847	NA	missing	NA	NA	NA
ERR1539439	PRJEB14847	NA	missing	NA	NA	NA
ERR1539440	PRJEB14847	NA	missing	NA	NA	NA
ERR1539441	PRJEB14847	NA	missing	NA	NA	NA
ERR1539442	PRJEB14847	NA	missing	NA	NA	NA
ERR1539443	PRJEB14847	NA	missing	NA	NA	NA
ERR1539444	PRJEB14847	NA	missing	NA	NA	NA
ERR1539445	PRJEB14847	NA	missing	NA	NA	NA
ERR1539446	PRJEB14847	NA	missing	NA	NA	NA
ERR1539447	PRJEB14847	NA	missing	NA	NA	NA
ERR1539448	PRJEB14847	NA	missing	NA	NA	NA
ERR1539449	PRJEB14847	NA	missing	NA	NA	NA
ERR1539450	PRJEB14847	NA	missing	NA	NA	NA
ERR1539451	PRJEB14847	NA	missing	NA	NA	NA
ERR1539452	PRJEB14847	NA	missing	NA	NA	NA
ERR1539453	PRJEB14847	NA	missing	NA	NA	NA
ERR1539454	PRJEB14847	NA	missing	NA	NA	NA
ERR1539455	PRJEB14847	NA	missing	NA	NA	NA
ERR1539461	PRJEB14847	NA	missing	NA	NA	NA
ERR1539462	PRJEB14847	NA	missing	NA	NA	NA
ERR1539463	PRJEB14847	NA	missing	NA	NA	NA
ERR1539464	PRJEB14847	NA	missing	NA	NA	NA
ERR1539465	PRJEB14847	NA	missing	NA	NA	NA
ERR1539466	PRJEB14847	NA	missing	NA	NA	NA
ERR1539467	PRJEB14847	NA	missing	NA	NA	NA
ERR1539468	PRJEB14847	NA	missing	NA	NA	NA
ERR1539469	PRJEB14847	NA	missing	NA	NA	NA
ERR1539470	PRJEB14847	NA	missing	NA	NA	NA
ERR1539471	PRJEB14847	NA	missing	NA	NA	NA
ERR1539472	PRJEB14847	NA	missing	NA	NA	NA
ERR1539473	PRJEB14847	NA	missing	NA	NA	NA
ERR1539474	PRJEB14847	NA	missing	NA	NA	NA
ERR1539475	PRJEB14847	NA	missing	NA	NA	NA
ERR1539476	PRJEB14847	NA	missing	NA	NA	NA
ERR1539477	PRJEB14847	NA	missing	NA	NA	NA
ERR1539478	PRJEB14847	NA	missing	NA	NA	NA
ERR1539479	PRJEB14847	NA	missing	NA	NA	NA
ERR1539480	PRJEB14847	NA	missing	NA	NA	NA
ERR1539486	PRJEB14847	NA	missing	NA	NA	NA
ERR1539487	PRJEB14847	NA	missing	NA	NA	NA
ERR1539488	PRJEB14847	NA	missing	NA	NA	NA
ERR1539489	PRJEB14847	NA	missing	NA	NA	NA
ERR1539490	PRJEB14847	NA	missing	NA	NA	NA
ERR1539491	PRJEB14847	NA	missing	NA	NA	NA
ERR1539492	PRJEB14847	NA	missing	NA	NA	NA
ERR1539493	PRJEB14847	NA	missing	NA	NA	NA
ERR1539494	PRJEB14847	NA	missing	NA	NA	NA
ERR1539495	PRJEB14847	NA	missing	NA	NA	NA
ERR1539496	PRJEB14847	NA	missing	NA	NA	NA
ERR1539497	PRJEB14847	NA	missing	NA	NA	NA
ERR1539498	PRJEB14847	NA	missing	NA	NA	NA
ERR1539499	PRJEB14847	NA	missing	NA	NA	NA
ERR1539500	PRJEB14847	NA	missing	NA	NA	NA
ERR1539501	PRJEB14847	NA	missing	NA	NA	NA
ERR1539502	PRJEB14847	NA	missing	NA	NA	NA
ERR1539503	PRJEB14847	NA	missing	NA	NA	NA
ERR1539504	PRJEB14847	NA	missing	NA	NA	NA
ERR1539505	PRJEB14847	NA	missing	NA	NA	NA
ERR1539511	PRJEB14847	NA	missing	NA	NA	NA
ERR1539512	PRJEB14847	NA	missing	NA	NA	NA
ERR1539513	PRJEB14847	NA	missing	NA	NA	NA
ERR1539514	PRJEB14847	NA	missing	NA	NA	NA
ERR1539515	PRJEB14847	NA	missing	NA	NA	NA
ERR1539516	PRJEB14847	NA	missing	NA	NA	NA
ERR1539517	PRJEB14847	NA	missing	NA	NA	NA
ERR1539518	PRJEB14847	NA	missing	NA	NA	NA
ERR1539519	PRJEB14847	NA	missing	NA	NA	NA
ERR1539520	PRJEB14847	NA	missing	NA	NA	NA
ERR1539521	PRJEB14847	NA	missing	NA	NA	NA
ERR1539522	PRJEB14847	NA	missing	NA	NA	NA
ERR1539523	PRJEB14847	NA	missing	NA	NA	NA
ERR1539524	PRJEB14847	NA	missing	NA	NA	NA
ERR1539525	PRJEB14847	NA	missing	NA	NA	NA
ERR1539526	PRJEB14847	NA	missing	NA	NA	NA
ERR1539527	PRJEB14847	NA	missing	NA	NA	NA
ERR1539528	PRJEB14847	NA	missing	NA	NA	NA
ERR1539529	PRJEB14847	NA	missing	NA	NA	NA
ERR1539530	PRJEB14847	NA	missing	NA	NA	NA
ERR1539536	PRJEB14847	NA	missing	NA	NA	NA
ERR1539537	PRJEB14847	NA	missing	NA	NA	NA
ERR1539538	PRJEB14847	NA	missing	NA	NA	NA
ERR1539539	PRJEB14847	NA	missing	NA	NA	NA
ERR1539540	PRJEB14847	NA	missing	NA	NA	NA
ERR1539541	PRJEB14847	NA	missing	NA	NA	NA
ERR1539542	PRJEB14847	NA	missing	NA	NA	NA
ERR1539543	PRJEB14847	NA	missing	NA	NA	NA
ERR1539544	PRJEB14847	NA	missing	NA	NA	NA
ERR1539545	PRJEB14847	NA	missing	NA	NA	NA
ERR1539546	PRJEB14847	NA	missing	NA	NA	NA
ERR1539547	PRJEB14847	NA	missing	NA	NA	NA
ERR1539548	PRJEB14847	NA	missing	NA	NA	NA
ERR1539549	PRJEB14847	NA	missing	NA	NA	NA
ERR1539550	PRJEB14847	NA	missing	NA	NA	NA
ERR1539556	PRJEB14847	NA	missing	NA	NA	NA
ERR1539557	PRJEB14847	NA	missing	NA	NA	NA
ERR1539558	PRJEB14847	NA	missing	NA	NA	NA
ERR1539559	PRJEB14847	NA	missing	NA	NA	NA
ERR1539560	PRJEB14847	NA	missing	NA	NA	NA
ERR1539561	PRJEB14847	NA	missing	NA	NA	NA
ERR1539562	PRJEB14847	NA	missing	NA	NA	NA
ERR1539563	PRJEB14847	NA	missing	NA	NA	NA
ERR1539564	PRJEB14847	NA	missing	NA	NA	NA
ERR1539565	PRJEB14847	NA	missing	NA	NA	NA
ERR1539566	PRJEB14847	NA	missing	NA	NA	NA
ERR1539567	PRJEB14847	NA	missing	NA	NA	NA
ERR1539568	PRJEB14847	NA	missing	NA	NA	NA
ERR1539569	PRJEB14847	NA	missing	NA	NA	NA
ERR1539570	PRJEB14847	NA	missing	NA	NA	NA
ERR1539571	PRJEB14847	NA	missing	NA	NA	NA
ERR1539572	PRJEB14847	NA	missing	NA	NA	NA
ERR1539573	PRJEB14847	NA	missing	NA	NA	NA
ERR1539574	PRJEB14847	NA	missing	NA	NA	NA
ERR1539575	PRJEB14847	NA	missing	NA	NA	NA
ERR1539581	PRJEB14847	NA	missing	NA	NA	NA
ERR1539582	PRJEB14847	NA	missing	NA	NA	NA
ERR1539583	PRJEB14847	NA	missing	NA	NA	NA
ERR1539584	PRJEB14847	NA	missing	NA	NA	NA
ERR1539585	PRJEB14847	NA	missing	NA	NA	NA
ERR1539586	PRJEB14847	NA	missing	NA	NA	NA
ERR1539587	PRJEB14847	NA	missing	NA	NA	NA
ERR1539588	PRJEB14847	NA	missing	NA	NA	NA
ERR1539589	PRJEB14847	NA	missing	NA	NA	NA
ERR1539590	PRJEB14847	NA	missing	NA	NA	NA
ERR1539591	PRJEB14847	NA	missing	NA	NA	NA
ERR1539592	PRJEB14847	NA	missing	NA	NA	NA
ERR1539593	PRJEB14847	NA	missing	NA	NA	NA
ERR1539594	PRJEB14847	NA	missing	NA	NA	NA
ERR1539595	PRJEB14847	NA	missing	NA	NA	NA
ERR1539596	PRJEB14847	NA	missing	NA	NA	NA
ERR1539597	PRJEB14847	NA	missing	NA	NA	NA
ERR1539598	PRJEB14847	NA	missing	NA	NA	NA
ERR1539599	PRJEB14847	NA	missing	NA	NA	NA
ERR1539600	PRJEB14847	NA	missing	NA	NA	NA
ERR1539601	PRJEB14847	NA	missing	NA	NA	NA
ERR1539602	PRJEB14847	NA	missing	NA	NA	NA
ERR1539603	PRJEB14847	NA	missing	NA	NA	NA
ERR1539604	PRJEB14847	NA	missing	NA	NA	NA
ERR1539605	PRJEB14847	NA	missing	NA	NA	NA
ERR1539611	PRJEB14847	NA	missing	NA	NA	NA
ERR1539612	PRJEB14847	NA	missing	NA	NA	NA
ERR1539613	PRJEB14847	NA	missing	NA	NA	NA
ERR1539614	PRJEB14847	NA	missing	NA	NA	NA
ERR1539615	PRJEB14847	NA	missing	NA	NA	NA
ERR1539616	PRJEB14847	NA	missing	NA	NA	NA
ERR1539617	PRJEB14847	NA	missing	NA	NA	NA
ERR1539618	PRJEB14847	NA	missing	NA	NA	NA
ERR1539619	PRJEB14847	NA	missing	NA	NA	NA
ERR1539620	PRJEB14847	NA	missing	NA	NA	NA
ERR1539621	PRJEB14847	NA	missing	NA	NA	NA
ERR1539622	PRJEB14847	NA	missing	NA	NA	NA
ERR1539623	PRJEB14847	NA	missing	NA	NA	NA
ERR1539624	PRJEB14847	NA	missing	NA	NA	NA
ERR1539625	PRJEB14847	NA	missing	NA	NA	NA
ERR1539631	PRJEB14847	NA	missing	NA	NA	NA
ERR1539632	PRJEB14847	NA	missing	NA	NA	NA
ERR1539633	PRJEB14847	NA	missing	NA	NA	NA
ERR1539634	PRJEB14847	NA	missing	NA	NA	NA
ERR1539635	PRJEB14847	NA	missing	NA	NA	NA
ERR1539636	PRJEB14847	NA	missing	NA	NA	NA
ERR1539637	PRJEB14847	NA	missing	NA	NA	NA
ERR1539638	PRJEB14847	NA	missing	NA	NA	NA
ERR1539639	PRJEB14847	NA	missing	NA	NA	NA
ERR1539640	PRJEB14847	NA	missing	NA	NA	NA
ERR1539641	PRJEB14847	NA	missing	NA	NA	NA
ERR1539642	PRJEB14847	NA	missing	NA	NA	NA
ERR1539643	PRJEB14847	NA	missing	NA	NA	NA
ERR1539644	PRJEB14847	NA	missing	NA	NA	NA
ERR1539645	PRJEB14847	NA	missing	NA	NA	NA
ERR1539646	PRJEB14847	NA	missing	NA	NA	NA
ERR1539647	PRJEB14847	NA	missing	NA	NA	NA
ERR1539648	PRJEB14847	NA	missing	NA	NA	NA
ERR1539649	PRJEB14847	NA	missing	NA	NA	NA
ERR1539650	PRJEB14847	NA	missing	NA	NA	NA
ERR1539656	PRJEB14847	NA	missing	NA	NA	NA
ERR1539657	PRJEB14847	NA	missing	NA	NA	NA
ERR1539658	PRJEB14847	NA	missing	NA	NA	NA
ERR1539659	PRJEB14847	NA	missing	NA	NA	NA
ERR1539660	PRJEB14847	NA	missing	NA	NA	NA
ERR1539661	PRJEB14847	NA	missing	NA	NA	NA
ERR1539662	PRJEB14847	NA	missing	NA	NA	NA
ERR1539663	PRJEB14847	NA	missing	NA	NA	NA
ERR1539664	PRJEB14847	NA	missing	NA	NA	NA
ERR1539665	PRJEB14847	NA	missing	NA	NA	NA
ERR1539666	PRJEB14847	NA	missing	NA	NA	NA
ERR1539667	PRJEB14847	NA	missing	NA	NA	NA
ERR1539668	PRJEB14847	NA	missing	NA	NA	NA
ERR1539669	PRJEB14847	NA	missing	NA	NA	NA
ERR1539670	PRJEB14847	NA	missing	NA	NA	NA
ERR1539671	PRJEB14847	NA	missing	NA	NA	NA
ERR1539672	PRJEB14847	NA	missing	NA	NA	NA
ERR1539673	PRJEB14847	NA	missing	NA	NA	NA
ERR1539674	PRJEB14847	NA	missing	NA	NA	NA
ERR1539675	PRJEB14847	NA	missing	NA	NA	NA
ERR1539676	PRJEB14847	NA	missing	NA	NA	NA
ERR1539677	PRJEB14847	NA	missing	NA	NA	NA
ERR1539678	PRJEB14847	NA	missing	NA	NA	NA
ERR1539679	PRJEB14847	NA	missing	NA	NA	NA
ERR1912946	NA	NA	missing	NA	NA	NA
ERR1912949	NA	NA	missing	NA	NA	NA
ERR1912953	NA	NA	missing	NA	NA	NA
ERR1912957	NA	NA	missing	NA	NA	NA
ERR1912958	NA	NA	missing	NA	NA	NA
ERR1912967	NA	NA	missing	NA	NA	NA
ERR1912971	NA	NA	missing	NA	NA	NA
ERR1912972	NA	NA	missing	NA	NA	NA
ERR1912979	NA	NA	missing	NA	NA	NA
ERR1912986	NA	NA	missing	NA	NA	NA
ERR1912989	NA	NA	missing	NA	NA	NA
ERR1912990	NA	NA	missing	NA	NA	NA
ERR1912997	NA	NA	missing	NA	NA	NA
ERR1912998	NA	NA	missing	NA	NA	NA
ERR1913002	NA	NA	missing	NA	NA	NA
ERR1913006	NA	NA	missing	NA	NA	NA
ERR1913010	NA	NA	missing	NA	NA	NA
ERR1913017	NA	NA	missing	NA	NA	NA
ERR1913021	NA	NA	missing	NA	NA	NA
ERR1913025	NA	NA	missing	NA	NA	NA
ERR1913029	NA	NA	missing	NA	NA	NA
ERR1913032	NA	NA	missing	NA	NA	NA
ERR1913036	NA	NA	missing	NA	NA	NA
ERR1913050	NA	NA	missing	NA	NA	NA
ERR1913063	NA	NA	missing	NA	NA	NA
ERR1913064	NA	NA	missing	NA	NA	NA
ERR1913069	NA	NA	missing	NA	NA	NA
ERR1913076	NA	NA	missing	NA	NA	NA
ERR1913080	NA	NA	missing	NA	NA	NA
ERR1913084	NA	NA	missing	NA	NA	NA
ERR1913088	NA	NA	missing	NA	NA	NA
ERR1913092	NA	NA	missing	NA	NA	NA
ERR1913096	NA	NA	missing	NA	NA	NA
ERR1913100	NA	NA	missing	NA	NA	NA
ERR1913104	NA	NA	missing	NA	NA	NA
ERR1913111	NA	NA	missing	NA	NA	NA
ERR1913115	NA	NA	missing	NA	NA	NA
ERR1913116	NA	NA	missing	NA	NA	NA
ERR1913122	NA	NA	missing	NA	NA	NA
ERR1913126	NA	NA	missing	NA	NA	NA
ERR1913127	NA	NA	missing	NA	NA	NA
ERR1971004	PRJEB14847	NA	missing	NA	NA	NA
ERR1971005	PRJEB14847	NA	missing	NA	NA	NA
ERR1971006	PRJEB14847	NA	missing	NA	NA	NA
ERR1971007	PRJEB14847	NA	missing	NA	NA	NA
ERR1971008	PRJEB14847	NA	missing	NA	NA	NA
ERR1971014	PRJEB14847	NA	missing	NA	NA	NA
ERR1971015	PRJEB14847	NA	missing	NA	NA	NA
ERR1971016	PRJEB14847	NA	missing	NA	NA	NA
ERR1971017	PRJEB14847	NA	missing	NA	NA	NA
ERR1971018	PRJEB14847	NA	missing	NA	NA	NA
ERR1971019	PRJEB14847	NA	missing	NA	NA	NA
ERR1971020	PRJEB14847	NA	missing	NA	NA	NA
ERR1971021	PRJEB14847	NA	missing	NA	NA	NA
ERR1971022	PRJEB14847	NA	missing	NA	NA	NA
ERR1971023	PRJEB14847	NA	missing	NA	NA	NA
ERR1971024	PRJEB14847	NA	missing	NA	NA	NA
ERR1971025	PRJEB14847	NA	missing	NA	NA	NA
ERR1971026	PRJEB14847	NA	missing	NA	NA	NA
ERR1971027	PRJEB14847	NA	missing	NA	NA	NA
ERR1971028	PRJEB14847	NA	missing	NA	NA	NA
ERR1971029	PRJEB14847	NA	missing	NA	NA	NA
ERR1971030	PRJEB14847	NA	missing	NA	NA	NA
ERR1971031	PRJEB14847	NA	missing	NA	NA	NA
ERR1995211	PRJEB20800	Denmark	Europe	NA	NA	Male
ERR1995215	PRJEB20800	Denmark	Europe	NA	NA	Male
ERR1995220	PRJEB20800	Denmark	Europe	NA	NA	Male
ERR1995225	PRJEB20800	Denmark	Europe	NA	NA	Male
ERR1995229	PRJEB20800	Denmark	Europe	NA	NA	Male
ERR1995239	PRJEB20800	Denmark	Europe	NA	NA	Male
ERR1995244	PRJEB20800	Denmark	Europe	NA	NA	Male
ERR1995249	PRJEB20800	Denmark	Europe	NA	NA	Male
ERR1995254	PRJEB20800	Denmark	Europe	NA	NA	Male
ERR1995259	PRJEB20800	Denmark	Europe	NA	NA	Male
ERR1995263	PRJEB20800	Denmark	Europe	NA	NA	Male
ERR209474	PRJEB1220	Denmark	Europe	51-70	64	Male
ERR209475	PRJEB1220	Denmark	Europe	31-50	49	Female
ERR209659	PRJEB1220	Spain	Europe	18-30	21	Male
ERR209702	PRJEB1220	Spain	Europe	31-50	42	Male
ERR209703	PRJEB1220	Spain	Europe	31-50	42	Male
ERR209712	PRJEB1220	Spain	Europe	51-70	68	Male
ERR209713	PRJEB1220	Spain	Europe	51-70	68	Male
ERR209719	PRJEB1220	Spain	Europe	18-30	24	Male
ERR209720	PRJEB1220	Spain	Europe	18-30	24	Male
ERR209727	PRJEB1220	Spain	Europe	51-70	54	Female
ERR209728	PRJEB1220	Spain	Europe	51-70	54	Female
ERR209733	PRJEB1220	Spain	Europe	18-30	20	Male
ERR209734	PRJEB1220	Spain	Europe	18-30	20	Male
ERR209735	PRJEB1220	Spain	Europe	51-70	63	Female
ERR209736	PRJEB1220	Spain	Europe	51-70	63	Female
ERR209741	PRJEB1220	Spain	Europe	31-50	48	Male
ERR209742	PRJEB1220	Spain	Europe	31-50	48	Male
ERR209819	PRJEB1220	Spain	Europe	51-70	56	Male
ERR209820	PRJEB1220	Spain	Europe	51-70	56	Male
ERR209823	PRJEB1220	Spain	Europe	51-70	53	Female
ERR209824	PRJEB1220	Spain	Europe	51-70	53	Female
ERR209825	PRJEB1220	Spain	Europe	31-50	31	Male
ERR209826	PRJEB1220	Spain	Europe	31-50	31	Male
ERR209841	PRJEB1220	Spain	Europe	51-70	54	Female
ERR209842	PRJEB1220	Spain	Europe	51-70	54	Female
ERR209844	PRJEB1220	Spain	Europe	18-30	27	Female
ERR209845	PRJEB1220	Spain	Europe	18-30	27	Female
ERR209854	PRJEB1220	Spain	Europe	18-30	26	Male
ERR209855	PRJEB1220	Spain	Europe	18-30	26	Male
ERR209891	PRJEB1220	Spain	Europe	31-50	32	Female
ERR209892	PRJEB1220	Spain	Europe	31-50	32	Female
ERR247139	PRJEB1690	Korea	Europe	NA	NA	NA
ERR247140	PRJEB1690	Korea	Europe	NA	NA	NA
ERR247141	PRJEB1690	Korea	Europe	NA	NA	NA
ERR247142	PRJEB1690	Korea	Europe	NA	NA	NA
ERR247143	PRJEB1690	Korea	Europe	NA	NA	NA
ERR247144	PRJEB1690	Korea	Europe	NA	NA	NA
ERR247145	PRJEB1690	Korea	Europe	NA	NA	NA
ERR247146	PRJEB1690	Korea	Europe	NA	NA	NA
ERR247147	PRJEB1690	Korea	Europe	NA	NA	NA
ERR247148	PRJEB1690	Korea	Europe	NA	NA	NA
ERR247150	PRJEB1690	Korea	Europe	NA	NA	NA
ERR247153	PRJEB1690	Korea	Europe	NA	NA	NA
ERR247154	PRJEB1690	Korea	Europe	NA	NA	NA
ERR247155	PRJEB1690	Korea	Europe	NA	NA	NA
ERR247156	PRJEB1690	Korea	Europe	NA	NA	NA
ERR247157	PRJEB1690	Korea	Europe	NA	NA	NA
ERR247158	PRJEB1690	Korea	Europe	NA	NA	NA
ERR247159	PRJEB1690	Korea	Europe	NA	NA	NA
ERR247160	PRJEB1690	Korea	Europe	NA	NA	NA
ERR247161	PRJEB1690	Korea	Europe	NA	NA	NA
ERR247162	PRJEB1690	Korea	Europe	NA	NA	NA
ERR247163	PRJEB1690	Korea	Europe	NA	NA	NA
ERR247164	PRJEB1690	Korea	Europe	NA	NA	NA
ERR247165	PRJEB1690	Korea	Europe	NA	NA	NA
ERR247166	PRJEB1690	Korea	Europe	NA	NA	NA
ERR247167	PRJEB1690	Korea	Europe	NA	NA	NA
ERR247168	PRJEB1690	Korea	Europe	NA	NA	NA
ERR247169	PRJEB1690	Korea	Europe	NA	NA	NA
ERR247170	PRJEB1690	Korea	Europe	NA	NA	NA
ERR247171	PRJEB1690	Korea	Europe	NA	NA	NA
ERR247172	PRJEB1690	Korea	Europe	NA	NA	NA
ERR247173	PRJEB1690	Korea	Europe	NA	NA	NA
ERR247174	PRJEB1690	Korea	Europe	NA	NA	NA
ERR247175	PRJEB1690	Korea	Europe	NA	NA	NA
ERR247176	PRJEB1690	Korea	Europe	NA	NA	NA
ERR2619707	PRJEB27005	Cameroon	Africa	51-70	61	Male
ERR2619708	PRJEB27005	Cameroon	Africa	31-50	41	Male
ERR2619709	PRJEB27005	Cameroon	Africa	31-50	49	Female
ERR2619710	PRJEB27005	Cameroon	Africa	51-70	57	Male
ERR2619711	PRJEB27005	Cameroon	Africa	51-70	53	Female
ERR2619712	PRJEB27005	Cameroon	Africa	31-50	36	Male
ERR2619713	PRJEB27005	Cameroon	Africa	31-50	33	Female
ERR2619714	PRJEB27005	Cameroon	Africa	51-70	59	Female
ERR2619715	PRJEB27005	Cameroon	Africa	71+	73	Female
ERR2619716	PRJEB27005	Cameroon	Africa	31-50	31	Female
ERR2619717	PRJEB27005	Cameroon	Africa	51-70	61	Male
ERR2619718	PRJEB27005	Cameroon	Africa	18-30	30	Male
ERR2619719	PRJEB27005	Cameroon	Africa	18-30	27	Female
ERR2619720	PRJEB27005	Cameroon	Africa	18-30	30	Female
ERR2619721	PRJEB27005	Cameroon	Africa	51-70	67	Female
ERR2619722	PRJEB27005	Cameroon	Africa	31-50	49	Male
ERR2619723	PRJEB27005	Cameroon	Africa	51-70	62	Male
ERR2619724	PRJEB27005	Cameroon	Africa	51-70	65	Male
ERR2619725	PRJEB27005	Cameroon	Africa	51-70	58	Male
ERR2619726	PRJEB27005	Cameroon	Africa	71+	78	Male
ERR2619727	PRJEB27005	Cameroon	Africa	51-70	56	Female
ERR2619728	PRJEB27005	Cameroon	Africa	31-50	36	Male
ERR2619729	PRJEB27005	Cameroon	Africa	51-70	57	Male
ERR2619730	PRJEB27005	Cameroon	Africa	71+	75	Male
ERR2619731	PRJEB27005	Cameroon	Africa	51-70	54	Male
ERR2619732	PRJEB27005	Cameroon	Africa	18-30	29	Male
ERR2619733	PRJEB27005	Cameroon	Africa	31-50	48	Male
ERR2619734	PRJEB27005	Cameroon	Africa	31-50	46	Female
ERR2619735	PRJEB27005	Cameroon	Africa	18-30	26	Female
ERR2619736	PRJEB27005	Cameroon	Africa	51-70	63	Male
ERR2619737	PRJEB27005	Cameroon	Africa	31-50	43	Female
ERR2619738	PRJEB27005	Cameroon	Africa	51-70	68	Male
ERR2619739	PRJEB27005	Cameroon	Africa	51-70	52	Female
ERR2619740	PRJEB27005	Cameroon	Africa	51-70	61	Female
ERR2619741	PRJEB27005	Cameroon	Africa	18-30	29	Female
ERR2619742	PRJEB27005	Cameroon	Africa	18-30	27	Female
ERR2619743	PRJEB27005	Cameroon	Africa	31-50	45	Male
ERR2619744	PRJEB27005	Cameroon	Africa	31-50	47	Male
ERR2619745	PRJEB27005	Cameroon	Africa	51-70	51	Female
ERR2619746	PRJEB27005	Cameroon	Africa	31-50	50	Male
ERR2619747	PRJEB27005	Cameroon	Africa	31-50	40	Male
ERR2619748	PRJEB27005	Cameroon	Africa	51-70	59	Male
ERR2619749	PRJEB27005	Cameroon	Africa	51-70	63	Male
ERR2619750	PRJEB27005	Cameroon	Africa	31-50	50	Male
ERR2619751	PRJEB27005	Cameroon	Africa	51-70	62	Male
ERR2619752	PRJEB27005	Cameroon	Africa	51-70	53	Female
ERR2619753	PRJEB27005	Cameroon	Africa	31-50	40	Female
ERR2619754	PRJEB27005	Cameroon	Africa	51-70	68	Male
ERR2619755	PRJEB27005	Cameroon	Africa	31-50	45	Female
ERR2619756	PRJEB27005	Cameroon	Africa	51-70	70	Male
ERR2619757	PRJEB27005	Cameroon	Africa	51-70	56	Female
ERR2619758	PRJEB27005	Cameroon	Africa	51-70	63	Male
ERR2619759	PRJEB27005	Cameroon	Africa	51-70	54	Male
ERR2619760	PRJEB27005	Cameroon	Africa	31-50	43	Female
ERR2619761	PRJEB27005	Cameroon	Africa	71+	73	Female
ERR2619762	PRJEB27005	Cameroon	Africa	31-50	31	Male
ERR2619763	PRJEB27005	Cameroon	Africa	31-50	44	Female
ERR2726404	PRJEB27928	Germany	Europe	31-50	45	Male
ERR2726405	PRJEB27928	Germany	Europe	51-70	62	Female
ERR2726406	PRJEB27928	Germany	Europe	71+	74	Male
ERR2726407	PRJEB27928	Germany	Europe	51-70	59	Female
ERR2726408	PRJEB27928	Germany	Europe	51-70	59	Female
ERR2726409	PRJEB27928	Germany	Europe	51-70	62	Female
ERR2726419	PRJEB27928	Germany	Europe	31-50	50	Female
ERR2726420	PRJEB27928	Germany	Europe	51-70	61	Male
ERR2726421	PRJEB27928	Germany	Europe	51-70	59	Female
ERR2726422	PRJEB27928	Germany	Europe	31-50	50	Male
ERR2726427	PRJEB27928	Germany	Europe	51-70	55	Female
ERR2726428	PRJEB27928	Germany	Europe	71+	73	Male
ERR2726429	PRJEB27928	Germany	Europe	31-50	45	Male
ERR2726430	PRJEB27928	Germany	Europe	51-70	51	Male
ERR2726431	PRJEB27928	Germany	Europe	31-50	48	Female
ERR2726432	PRJEB27928	Germany	Europe	51-70	64	Male
ERR2726433	PRJEB27928	Germany	Europe	71+	75	Male
ERR2726434	PRJEB27928	Germany	Europe	51-70	57	Female
ERR2726435	PRJEB27928	Germany	Europe	51-70	64	Male
ERR2726436	PRJEB27928	Germany	Europe	51-70	60	Female
ERR2726441	PRJEB27928	Germany	Europe	18-30	29	Female
ERR2726442	PRJEB27928	Germany	Europe	31-50	44	Male
ERR2726443	PRJEB27928	Germany	Europe	71+	76	Male
ERR2726444	PRJEB27928	Germany	Europe	51-70	56	Male
ERR2726445	PRJEB27928	Germany	Europe	51-70	53	Male
ERR2726446	PRJEB27928	Germany	Europe	51-70	61	Female
ERR2726447	PRJEB27928	Germany	Europe	51-70	67	Male
ERR2726449	PRJEB27928	Germany	Europe	51-70	53	Male
ERR2726450	PRJEB27928	Germany	Europe	71+	75	Male
ERR2726451	PRJEB27928	Germany	Europe	51-70	53	Female
ERR2726452	PRJEB27928	Germany	Europe	31-50	41	Male
ERR2726457	PRJEB27928	Germany	Europe	31-50	46	Male
ERR2726458	PRJEB27928	Germany	Europe	51-70	64	Male
ERR2726459	PRJEB27928	Germany	Europe	51-70	63	Female
ERR2726460	PRJEB27928	Germany	Europe	71+	75	Male
ERR2726461	PRJEB27928	Germany	Europe	31-50	50	Male
ERR2726462	PRJEB27928	Germany	Europe	51-70	65	Male
ERR2726471	PRJEB27928	Germany	Europe	51-70	61	Male
ERR2726472	PRJEB27928	Germany	Europe	71+	75	Female
ERR2726473	PRJEB27928	Germany	Europe	51-70	57	Female
ERR2726474	PRJEB27928	Germany	Europe	51-70	66	Male
ERR2726475	PRJEB27928	Germany	Europe	51-70	64	Male
ERR2726485	PRJEB27928	Germany	Europe	51-70	64	Female
ERR2726486	PRJEB27928	Germany	Europe	71+	73	Male
ERR2726487	PRJEB27928	Germany	Europe	51-70	64	Female
ERR2726493	PRJEB27928	Germany	Europe	51-70	58	Female
ERR2726498	PRJEB27928	Germany	Europe	51-70	57	Female
ERR2726499	PRJEB27928	Germany	Europe	31-50	48	Male
ERR2726500	PRJEB27928	Germany	Europe	51-70	53	Female
ERR2726502	PRJEB27928	Germany	Europe	51-70	60	Female
ERR2726504	PRJEB27928	Germany	Europe	51-70	69	Female
ERR2726505	PRJEB27928	Germany	Europe	18-30	28	Male
ERR2726506	PRJEB27928	Germany	Europe	51-70	54	Female
ERR2726511	PRJEB27928	Germany	Europe	51-70	51	Female
ERR2726512	PRJEB27928	Germany	Europe	51-70	58	Female
ERR2726517	PRJEB27928	Germany	Europe	31-50	45	Female
ERR2726526	PRJEB27928	Germany	Europe	51-70	59	Female
ERR2726531	PRJEB27928	Germany	Europe	31-50	37	Male
ERR2726532	PRJEB27928	Germany	Europe	31-50	39	Male
ERR2726533	PRJEB27928	Germany	Europe	51-70	70	Male
ERR2749219	PRJEB28097	Israel	Asia	18-30	19	Male
ERR2749220	PRJEB28097	Israel	Asia	18-30	19	Male
ERR2749221	PRJEB28097	Israel	Asia	18-30	19	Male
ERR2749222	PRJEB28097	Israel	Asia	18-30	19	Male
ERR2749223	PRJEB28097	Israel	Asia	18-30	19	Male
ERR2749224	PRJEB28097	Israel	Asia	18-30	19	Male
ERR2749225	PRJEB28097	Israel	Asia	18-30	19	Male
ERR2749226	PRJEB28097	Israel	Asia	18-30	19	Male
ERR2749233	PRJEB28097	Israel	Asia	18-30	19	Male
ERR2749243	PRJEB28097	Israel	Asia	18-30	19	Male
ERR2749244	PRJEB28097	Israel	Asia	18-30	19	Male
ERR2749245	PRJEB28097	Israel	Asia	18-30	19	Male
ERR2749246	PRJEB28097	Israel	Asia	18-30	19	Male
ERR2749247	PRJEB28097	Israel	Asia	18-30	19	Male
ERR2749248	PRJEB28097	Israel	Asia	18-30	19	Male
ERR2749250	PRJEB28097	Israel	Asia	18-30	19	Male
ERR2749251	PRJEB28097	Israel	Asia	18-30	19	Male
ERR2749252	PRJEB28097	Israel	Asia	31-50	35	Female
ERR2749255	PRJEB28097	Israel	Asia	31-50	35	Female
ERR2749256	PRJEB28097	Israel	Asia	31-50	35	Female
ERR2749262	PRJEB28097	Israel	Asia	31-50	35	Female
ERR2749273	PRJEB28097	Israel	Asia	31-50	35	Female
ERR2749274	PRJEB28097	Israel	Asia	31-50	35	Female
ERR2749277	PRJEB28097	Israel	Asia	31-50	35	Female
ERR2749278	PRJEB28097	Israel	Asia	31-50	35	Female
ERR2749279	PRJEB28097	Israel	Asia	31-50	35	Female
ERR2749281	PRJEB28097	Israel	Asia	31-50	47	Male
ERR2749282	PRJEB28097	Israel	Asia	31-50	47	Male
ERR2749283	PRJEB28097	Israel	Asia	31-50	47	Male
ERR2749284	PRJEB28097	Israel	Asia	31-50	47	Male
ERR2749285	PRJEB28097	Israel	Asia	31-50	47	Male
ERR2749286	PRJEB28097	Israel	Asia	31-50	47	Male
ERR2749287	PRJEB28097	Israel	Asia	31-50	47	Male
ERR2749288	PRJEB28097	Israel	Asia	31-50	47	Male
ERR2749292	PRJEB28097	Israel	Asia	31-50	47	Male
ERR2749293	PRJEB28097	Israel	Asia	31-50	47	Male
ERR2749301	PRJEB28097	Israel	Asia	31-50	47	Male
ERR2749302	PRJEB28097	Israel	Asia	31-50	47	Male
ERR2749304	PRJEB28097	Israel	Asia	31-50	47	Male
ERR2749305	PRJEB28097	Israel	Asia	31-50	47	Male
ERR2749306	PRJEB28097	Israel	Asia	31-50	47	Male
ERR2749310	PRJEB28097	Israel	Asia	18-30	23	Female
ERR2749311	PRJEB28097	Israel	Asia	18-30	23	Female
ERR2749312	PRJEB28097	Israel	Asia	18-30	23	Female
ERR2749313	PRJEB28097	Israel	Asia	18-30	23	Female
ERR2749314	PRJEB28097	Israel	Asia	18-30	23	Female
ERR2749315	PRJEB28097	Israel	Asia	18-30	23	Female
ERR2749321	PRJEB28097	Israel	Asia	18-30	23	Female
ERR2749333	PRJEB28097	Israel	Asia	18-30	23	Female
ERR2749334	PRJEB28097	Israel	Asia	18-30	23	Female
ERR2749336	PRJEB28097	Israel	Asia	18-30	23	Female
ERR2749337	PRJEB28097	Israel	Asia	18-30	23	Female
ERR2749338	PRJEB28097	Israel	Asia	18-30	23	Female
ERR2749339	PRJEB28097	Israel	Asia	18-30	23	Female
ERR2749340	PRJEB28097	Israel	Asia	18-30	23	Female
ERR2749341	PRJEB28097	Israel	Asia	18-30	23	Female
ERR2749342	PRJEB28097	Israel	Asia	18-30	25	Female
ERR2749343	PRJEB28097	Israel	Asia	18-30	25	Female
ERR2749344	PRJEB28097	Israel	Asia	18-30	25	Female
ERR2749346	PRJEB28097	Israel	Asia	18-30	25	Female
ERR2749347	PRJEB28097	Israel	Asia	18-30	25	Female
ERR2749354	PRJEB28097	Israel	Asia	18-30	25	Female
ERR2749367	PRJEB28097	Israel	Asia	18-30	25	Female
ERR2749369	PRJEB28097	Israel	Asia	18-30	25	Female
ERR2749379	PRJEB28097	Israel	Asia	31-50	35	Male
ERR2749409	PRJEB28097	Israel	Asia	51-70	65	Male
ERR2749410	PRJEB28097	Israel	Asia	51-70	65	Male
ERR2749411	PRJEB28097	Israel	Asia	51-70	65	Male
ERR2749412	PRJEB28097	Israel	Asia	51-70	65	Male
ERR2749413	PRJEB28097	Israel	Asia	51-70	65	Male
ERR2749419	PRJEB28097	Israel	Asia	51-70	65	Male
ERR2749420	PRJEB28097	Israel	Asia	51-70	65	Male
ERR2749431	PRJEB28097	Israel	Asia	51-70	65	Male
ERR2749435	PRJEB28097	Israel	Asia	51-70	65	Male
ERR2749438	PRJEB28097	Israel	Asia	51-70	65	Male
ERR2749439	PRJEB28097	Israel	Asia	51-70	65	Male
ERR2749440	PRJEB28097	Israel	Asia	51-70	64	Female
ERR2749441	PRJEB28097	Israel	Asia	51-70	64	Female
ERR2749442	PRJEB28097	Israel	Asia	51-70	64	Female
ERR2749443	PRJEB28097	Israel	Asia	51-70	64	Female
ERR2749444	PRJEB28097	Israel	Asia	51-70	64	Female
ERR2749445	PRJEB28097	Israel	Asia	51-70	64	Female
ERR2749446	PRJEB28097	Israel	Asia	51-70	64	Female
ERR2749447	PRJEB28097	Israel	Asia	51-70	64	Female
ERR2749461	PRJEB28097	Israel	Asia	51-70	64	Female
ERR2749462	PRJEB28097	Israel	Asia	51-70	64	Female
ERR2749463	PRJEB28097	Israel	Asia	51-70	64	Female
ERR2749464	PRJEB28097	Israel	Asia	51-70	64	Female
ERR2749466	PRJEB28097	Israel	Asia	51-70	64	Female
ERR2749467	PRJEB28097	Israel	Asia	51-70	64	Female
ERR2749468	PRJEB28097	Israel	Asia	51-70	64	Female
ERR2749469	PRJEB28097	Israel	Asia	31-50	43	Male
ERR2749470	PRJEB28097	Israel	Asia	31-50	43	Male
ERR2749476	PRJEB28097	Israel	Asia	31-50	43	Male
ERR2749481	PRJEB28097	Israel	Asia	31-50	43	Male
ERR2749494	PRJEB28097	Israel	Asia	31-50	43	Male
ERR2749495	PRJEB28097	Israel	Asia	31-50	43	Male
ERR2749498	PRJEB28097	Israel	Asia	31-50	43	Male
ERR2749499	PRJEB28097	Israel	Asia	31-50	43	Male
ERR2749500	PRJEB28097	Israel	Asia	31-50	43	Male
ERR2749502	PRJEB28097	Israel	Asia	31-50	43	Male
ERR2749503	PRJEB28097	Israel	Asia	31-50	39	Male
ERR2749504	PRJEB28097	Israel	Asia	31-50	39	Male
ERR2749508	PRJEB28097	Israel	Asia	31-50	39	Male
ERR2749523	PRJEB28097	Israel	Asia	31-50	39	Male
ERR2749525	PRJEB28097	Israel	Asia	31-50	39	Male
ERR2749526	PRJEB28097	Israel	Asia	31-50	39	Male
ERR2840888	PRJEB28687	USA	North America	NA	NA	Female
ERR2840889	PRJEB28687	USA	North America	NA	NA	Female
ERR2840890	PRJEB28687	USA	North America	NA	NA	Female
ERR2840891	PRJEB28687	USA	North America	NA	NA	Female
ERR2840892	PRJEB28687	USA	North America	NA	NA	Female
ERR2840893	PRJEB28687	USA	North America	NA	NA	Female
ERR2840894	PRJEB28687	USA	North America	NA	NA	Female
ERR2840895	PRJEB28687	USA	North America	NA	NA	Female
ERR2840896	PRJEB28687	USA	North America	NA	NA	Female
ERR2840897	PRJEB28687	USA	North America	NA	NA	Female
ERR2840898	PRJEB28687	USA	North America	NA	NA	Female
ERR2840899	PRJEB28687	USA	North America	NA	NA	Female
ERR2840900	PRJEB28687	USA	North America	NA	NA	Female
ERR2840901	PRJEB28687	USA	North America	NA	NA	Female
ERR2840902	PRJEB28687	USA	North America	NA	NA	Female
ERR2840903	PRJEB28687	USA	North America	NA	NA	Female
ERR2840904	PRJEB28687	USA	North America	NA	NA	Female
ERR2840905	PRJEB28687	USA	North America	NA	NA	Female
ERR2840906	PRJEB28687	USA	North America	NA	NA	Female
ERR2840907	PRJEB28687	USA	North America	NA	NA	Female
ERR2840908	PRJEB28687	USA	North America	NA	NA	Female
ERR2840909	PRJEB28687	USA	North America	NA	NA	Female
ERR2840910	PRJEB28687	USA	North America	NA	NA	Female
ERR2840911	PRJEB28687	USA	North America	NA	NA	Female
ERR2840912	PRJEB28687	USA	North America	NA	NA	Female
ERR2840913	PRJEB28687	USA	North America	NA	NA	Female
ERR2840914	PRJEB28687	USA	North America	NA	NA	Female
ERR2840915	PRJEB28687	USA	North America	NA	NA	Female
ERR2840916	PRJEB28687	USA	North America	NA	NA	Female
ERR2840917	PRJEB28687	USA	North America	NA	NA	Female
ERR2840918	PRJEB28687	USA	North America	NA	NA	Female
ERR2840919	PRJEB28687	USA	North America	NA	NA	Female
ERR2840920	PRJEB28687	USA	North America	NA	NA	Female
ERR2840921	PRJEB28687	USA	North America	NA	NA	Female
ERR2840922	PRJEB28687	USA	North America	NA	NA	Female
ERR2840923	PRJEB28687	USA	North America	NA	NA	Female
ERR2840924	PRJEB28687	USA	North America	NA	NA	Female
ERR2840925	PRJEB28687	USA	North America	NA	NA	Female
ERR2840926	PRJEB28687	USA	North America	NA	NA	Female
ERR2840927	PRJEB28687	USA	North America	NA	NA	Female
ERR2840928	PRJEB28687	USA	North America	NA	NA	Female
ERR2840929	PRJEB28687	USA	North America	NA	NA	Female
ERR2840930	PRJEB28687	USA	North America	NA	NA	Female
ERR2840931	PRJEB28687	USA	North America	NA	NA	Female
ERR2840932	PRJEB28687	USA	North America	NA	NA	Female
ERR2840933	PRJEB28687	USA	North America	NA	NA	Female
ERR2840934	PRJEB28687	USA	North America	NA	NA	Female
ERR2840935	PRJEB28687	USA	North America	NA	NA	Female
ERR2840936	PRJEB28687	USA	North America	NA	NA	Female
ERR2840937	PRJEB28687	USA	North America	NA	NA	Female
ERR2840938	PRJEB28687	USA	North America	NA	NA	Female
ERR2840939	PRJEB28687	USA	North America	NA	NA	Female
ERR2840940	PRJEB28687	USA	North America	NA	NA	Female
ERR2840941	PRJEB28687	USA	North America	NA	NA	Female
ERR2840942	PRJEB28687	USA	North America	NA	NA	Female
ERR2855786	PRJEB29127	China	Asia	31-50	40	Male
ERR2855787	PRJEB29127	China	Asia	18-30	22	Female
ERR2855789	PRJEB29127	China	Asia	31-50	36	Female
ERR2855790	PRJEB29127	China	Asia	31-50	36	Female
ERR2855792	PRJEB29127	China	Asia	31-50	38	Male
ERR2855794	PRJEB29127	China	Asia	51-70	59	Male
ERR2855798	PRJEB29127	China	Asia	18-30	25	Female
ERR2855802	PRJEB29127	China	Asia	18-30	22	Male
ERR2855803	PRJEB29127	China	Asia	31-50	50	Female
ERR2855804	PRJEB29127	China	Asia	31-50	35	Male
ERR2855807	PRJEB29127	China	Asia	18-30	24	Male
ERR2855812	PRJEB29127	China	Asia	18-30	24	Male
ERR2855814	PRJEB29127	China	Asia	51-70	60	Male
ERR2855816	PRJEB29127	China	Asia	18-30	28	Male
ERR2855821	PRJEB29127	China	Asia	18-30	21	Male
ERR2855825	PRJEB29127	China	Asia	18-30	25	Female
ERR2855826	PRJEB29127	China	Asia	51-70	64	Male
ERR2855827	PRJEB29127	China	Asia	31-50	44	Female
ERR2855829	PRJEB29127	China	Asia	18-30	23	Male
ERR2855830	NA	NA	missing	NA	NA	NA
ERR2855832	PRJEB29127	China	Asia	18-30	21	Male
ERR2855837	PRJEB29127	China	Asia	18-30	22	Male
ERR2855838	PRJEB29127	China	Asia	31-50	31	Female
ERR2855839	PRJEB29127	China	Asia	18-30	25	Female
ERR2855844	PRJEB29127	China	Asia	51-70	58	Female
ERR2855851	PRJEB29127	China	Asia	31-50	37	Female
ERR2855852	PRJEB29127	China	Asia	31-50	47	Female
ERR2855856	PRJEB29127	China	Asia	31-50	33	Female
ERR2855857	PRJEB29127	China	Asia	31-50	47	Male
ERR2855858	PRJEB29127	China	Asia	51-70	59	Female
ERR2855863	PRJEB29127	China	Asia	51-70	55	Female
ERR2855864	PRJEB29127	China	Asia	31-50	49	Female
ERR2855866	PRJEB29127	China	Asia	18-30	25	Female
ERR2855867	PRJEB29127	China	Asia	18-30	20	Male
ERR2855868	PRJEB29127	China	Asia	31-50	31	Male
ERR2855870	PRJEB29127	China	Asia	31-50	37	Male
ERR2855871	PRJEB29127	China	Asia	18-30	21	Male
ERR2855872	PRJEB29127	China	Asia	31-50	36	Male
ERR2855873	PRJEB29127	China	Asia	18-30	27	Female
ERR2855875	PRJEB29127	China	Asia	31-50	48	Male
ERR2855877	PRJEB29127	China	Asia	31-50	47	Female
ERR2855880	PRJEB29127	China	Asia	31-50	49	Female
ERR2855882	PRJEB29127	China	Asia	51-70	52	Male
ERR2855886	PRJEB29127	China	Asia	18-30	24	Female
ERR2855887	PRJEB29127	China	Asia	18-30	23	Female
ERR2855888	PRJEB29127	China	Asia	18-30	27	Female
ERR2855889	PRJEB29127	China	Asia	18-30	23	Male
ERR2855891	PRJEB29127	China	Asia	18-30	23	Male
ERR2855896	PRJEB29127	China	Asia	18-30	25	Female
ERR2855897	PRJEB29127	China	Asia	18-30	22	Male
ERR2855898	PRJEB29127	China	Asia	18-30	27	Female
ERR2855899	PRJEB29127	China	Asia	51-70	54	Male
ERR2855901	PRJEB29127	China	Asia	31-50	37	Female
ERR2855903	PRJEB29127	China	Asia	18-30	22	Male
ERR2855904	PRJEB29127	China	Asia	18-30	28	Female
ERR2855905	PRJEB29127	China	Asia	18-30	22	Male
ERR2855907	PRJEB29127	China	Asia	18-30	28	Male
ERR2855908	PRJEB29127	China	Asia	18-30	18	Male
ERR2855912	PRJEB29127	China	Asia	18-30	26	Female
ERR2855913	PRJEB29127	China	Asia	18-30	24	Male
ERR2855914	PRJEB29127	China	Asia	18-30	24	Female
ERR2855921	PRJEB29127	China	Asia	18-30	24	Female
ERR2855924	PRJEB29127	China	Asia	31-50	49	Male
ERR2855926	PRJEB29127	China	Asia	31-50	50	Female
ERR2855929	PRJEB29127	China	Asia	18-30	25	Female
ERR2855932	PRJEB29127	China	Asia	31-50	42	Female
ERR2855933	PRJEB29127	China	Asia	18-30	24	Female
ERR2855934	PRJEB29127	China	Asia	18-30	26	Male
ERR2855935	PRJEB29127	China	Asia	18-30	18	Female
ERR2855936	PRJEB29127	China	Asia	18-30	26	Female
ERR2855939	PRJEB29127	China	Asia	18-30	30	Female
ERR2855940	PRJEB29127	China	Asia	31-50	31	Male
ERR2855941	PRJEB29127	China	Asia	18-30	18	Male
ERR2855942	PRJEB29127	China	Asia	18-30	24	Male
ERR2855943	PRJEB29127	China	Asia	18-30	21	Male
ERR2855944	PRJEB29127	China	Asia	18-30	26	Female
ERR2855945	PRJEB29127	China	Asia	31-50	32	Male
ERR2855946	PRJEB29127	China	Asia	31-50	48	Female
ERR2855948	PRJEB29127	China	Asia	18-30	22	Male
ERR2855951	PRJEB29127	China	Asia	18-30	26	Male
ERR2855953	PRJEB29127	China	Asia	31-50	45	Female
ERR2855955	PRJEB29127	China	Asia	18-30	21	Male
ERR3097280	PRJEB30834	Cameroon	Africa	18-30	22	Female
ERR3097282	PRJEB30834	Cameroon	Africa	31-50	42	Female
ERR3097288	PRJEB30834	Cameroon	Africa	18-30	30	Female
ERR3097294	PRJEB30834	Cameroon	Africa	18-30	27	Male
ERR3097298	PRJEB30834	Cameroon	Africa	51-70	57	Female
ERR3097306	PRJEB30834	Cameroon	Africa	18-30	23	Male
ERR3097308	PRJEB30834	Cameroon	Africa	31-50	47	Female
ERR3097310	PRJEB30834	Cameroon	Africa	51-70	54	Female
ERR3097314	PRJEB30834	Cameroon	Africa	18-30	30	Male
ERR3097318	PRJEB30834	Cameroon	Africa	51-70	55	Male
ERR3097320	PRJEB30834	Cameroon	Africa	31-50	46	Female
ERR3097322	PRJEB30834	Cameroon	Africa	31-50	32	Male
ERR3097326	PRJEB30834	Cameroon	Africa	31-50	42	Male
ERR3097328	PRJEB30834	Cameroon	Africa	31-50	50	Female
ERR3097330	PRJEB30834	Cameroon	Africa	31-50	47	Male
ERR3097332	PRJEB30834	Cameroon	Africa	31-50	41	Female
ERR3097334	PRJEB30834	Cameroon	Africa	31-50	49	Male
ERR3097336	PRJEB30834	Cameroon	Africa	31-50	36	Female
ERR3097338	PRJEB30834	Cameroon	Africa	31-50	36	Male
ERR3097340	PRJEB30834	Cameroon	Africa	18-30	25	Female
ERR3097342	PRJEB30834	Cameroon	Africa	31-50	31	Male
ERR3097346	PRJEB30834	Cameroon	Africa	51-70	61	Female
ERR3097350	PRJEB30834	Cameroon	Africa	31-50	43	Male
ERR3097354	PRJEB30834	Cameroon	Africa	18-30	18	Female
ERR3097360	PRJEB30834	Cameroon	Africa	51-70	55	Female
ERR3097364	PRJEB30834	Cameroon	Africa	31-50	47	Male
ERR3097366	PRJEB30834	Cameroon	Africa	51-70	64	Male
ERR3097374	PRJEB30834	Cameroon	Africa	31-50	50	Male
ERR3097378	PRJEB30834	Cameroon	Africa	51-70	57	Female
ERR3097382	PRJEB30834	Cameroon	Africa	18-30	28	Male
ERR3097383	PRJEB30834	Cameroon	Africa	31-50	44	Male
ERR3097387	PRJEB30834	Cameroon	Africa	31-50	38	Female
ERR3097391	PRJEB30834	Cameroon	Africa	51-70	53	Male
ERR3097395	PRJEB30834	Cameroon	Africa	31-50	48	Male
ERR3097399	PRJEB30834	Cameroon	Africa	31-50	32	Male
ERR3097403	PRJEB30834	Cameroon	Africa	31-50	33	Male
ERR3097405	PRJEB30834	Cameroon	Africa	31-50	36	Female
ERR3097407	PRJEB30834	Cameroon	Africa	51-70	57	Male
ERR3097409	PRJEB30834	Cameroon	Africa	18-30	29	Male
ERR3097411	PRJEB30834	Cameroon	Africa	31-50	40	Male
ERR3097413	PRJEB30834	Cameroon	Africa	31-50	45	Female
ERR3097417	PRJEB30834	Cameroon	Africa	31-50	48	Male
ERR3097423	PRJEB30834	Cameroon	Africa	31-50	38	Female
ERR3097431	PRJEB30834	Cameroon	Africa	31-50	47	Female
ERR3097439	PRJEB30834	Cameroon	Africa	51-70	58	Male
ERR3097451	PRJEB30834	Cameroon	Africa	31-50	42	Female
ERR3097453	PRJEB30834	Cameroon	Africa	18-30	24	Male
ERR3097459	PRJEB30834	Cameroon	Africa	18-30	25	Female
ERR3097463	PRJEB30834	Cameroon	Africa	31-50	38	Male
ERR3097465	PRJEB30834	Cameroon	Africa	31-50	32	Female
ERR3097473	PRJEB30834	Cameroon	Africa	31-50	39	Male
ERR3097477	PRJEB30834	Cameroon	Africa	31-50	34	Female
ERR3097480	PRJEB30834	Cameroon	Africa	18-30	24	Female
ERR3097481	PRJEB30834	Cameroon	Africa	18-30	21	Female
ERR3097483	PRJEB30834	Cameroon	Africa	18-30	30	Male
ERR3097485	PRJEB30834	Cameroon	Africa	18-30	21	Male
ERR3097487	PRJEB30834	Cameroon	Africa	18-30	21	Female
ERR3097489	PRJEB30834	Cameroon	Africa	31-50	39	Male
ERR3097491	PRJEB30834	Cameroon	Africa	18-30	28	Female
ERR3097493	PRJEB30834	Cameroon	Africa	31-50	32	Female
ERR3097503	PRJEB30834	Cameroon	Africa	31-50	50	Male
ERR3097505	PRJEB30834	Cameroon	Africa	31-50	46	Female
ERR3097507	PRJEB30834	Cameroon	Africa	31-50	36	Female
ERR3097509	PRJEB30834	Cameroon	Africa	18-30	25	Female
ERR3097515	PRJEB30834	Cameroon	Africa	31-50	31	Male
ERR3097521	PRJEB30834	Cameroon	Africa	18-30	20	Female
ERR3097523	PRJEB30834	Cameroon	Africa	31-50	48	Male
ERR3097525	PRJEB30834	Cameroon	Africa	51-70	60	Male
ERR3097529	PRJEB30834	Cameroon	Africa	18-30	24	Female
ERR3097533	PRJEB30834	Cameroon	Africa	18-30	25	Female
ERR3097535	PRJEB30834	Cameroon	Africa	18-30	24	Male
ERR3097539	PRJEB30834	Cameroon	Africa	18-30	26	Male
[truncated: 8,717 more rows]

## Sheet: S6
Supplementary table 6: Significant Spearman correlations identified against the METAnnotatorX2 database
Spearman correletion of Bifidobacterium human correlated species with METAnnotatorX2 species database								Spearman correletion of B. adolescentis with METAnnotatorX2 species database regional subdataset
species	Bifidobacterium_adolescentis	Bifidobacterium_bifidum	Bifidobacterium_breve	Bifidobacterium_catenulatum	Bifidobacterium_dentium	Bifidobacterium_longum		Species	Region	Spearman_rho	p_value	adjusted_p
[Clostridium]_ammoniilyticum	0.158657	0.049498	-0.0457063	0.162695	-0.0508731	0.200547		Bifidobacterium_longum	Africa	0.403771	3.42501e-19	1.79436e-15
[Clostridium]_scindens	-0.0532531	0	0.070034	0	0.101294	0.107898		Ligilactobacillus_ruminis	Africa	0.35777	3.99264e-15	2.09174e-11
[Clostridium]_symbiosum	-0.123003	0	0.053529	0	0.0811517	0		Collinsella_aerofaciens	Africa	0.352921	9.8449e-15	5.15774e-11
[Pseudomonas]_hibiscicola	0.0541341	0	0	0.0482877	0	0		Megasphaera_intestinihominis	Africa	0.344018	4.96136e-14	2.59926e-10
[Pseudopropionibacterium]_massiliense	0	0	0	0	0.0434689	0		Megasphaera_elsdenii	Africa	0.336172	1.97852e-13	1.03655e-09
[Ruminococcus]_lactaris	0.0828704	-0.141826	-0.0916025	0	0	0.0858324		Mitsuokella_multacida	Africa	0.319703	3.18196e-12	1.66703e-08
[Ruminococcus]_torques	0	0	0	0	0	0.135242		Paratractidigestivibacter_faecalis	Africa	0.305964	2.84579e-11	1.49091e-07
Absicoccus_porci	0.073726	0.050702	0	0	0	0.0470929		Bifidobacterium_ruminantium	Africa	0.300761	6.33666e-11	3.31978e-07
Acidaminococcus_fermentans	0.0756721	0.0494272	0	0	0	0		Bifidobacterium_angulatum	Africa	0.298645	8.73442e-11	4.57596e-07
Acidaminococcus_hominis	0	0.0435191	0	0	0	0		Faecalibacterium_taiwanense	Africa	0.293185	1.97584e-10	1.03514e-06
Acidaminococcus_massiliensis	0	0.0488588	0	0	0.076292	0		Faecalibacterium_faecis	Africa	0.273173	3.40246e-09	1.78255e-05
Acinetobacter_nosocomialis	0.134733	0.0694862	0	0.0823855	0	0.118805		Mitsuokella_jalaludinii	Africa	0.260141	1.92608e-08	0.000100907
Actinomyces_acetigenes	0	0	0.051441	0	0.0958773	0.0451206		Megasphaera_hexanoica	Africa	0.247483	9.49938e-08	0.000497673
Actinomyces_bouchesdurhonensis	0.110423	0	0	0.0666196	0.0975077	0.158742		Phoenicibacter_congonensis	Africa	0.23473	4.35115e-07	0.00227957
Actinomyces_dentalis	0	0	0	0	0.105407	0		Bifidobacterium_catenulatum	Africa	0.233328	5.1173e-07	0.00268095
Actinomyces_gerencseriae	0	0	0	0	0	0.0437732		Blautia_difficilis	Africa	0.23088	6.77479e-07	0.00354931
Actinomyces_israelii	0	0	0	0	0.11405	0.0459525		Senegalimassilia_anaerobia	Africa	0.230656	6.95073e-07	0.00364149
Actinomyces_johnsonii	0	0	0.057712	0	0	0		Allisonella_histaminiformans	Africa	0.229772	7.68501e-07	0.00402618
Actinomyces_massiliensis	0	0	0.0576497	0	0.0558149	0.0492397		Slackia_isoflavoniconvertens	Africa	0.222359	1.75703e-06	0.00920508
Actinomyces_naeslundii	0.0528632	0	0.0633507	0.0432173	0.111022	0.0873068		Collinsella_bouchesdurhonensis	Africa	0.218568	2.65296e-06	0.0138989
Actinomyces_oris	0.0867211	0.0502644	0.104475	0.0773716	0.175222	0.119586		Dialister_succinatiphilus	Africa	0.214777	3.97713e-06	0.0208362
Actinomyces_radicidentis	0	0	0	0.0553312	0.0765501	0		Ralstonia_pickettii	Africa	0.21392	4.3539e-06	0.0228101
Adlercreutzia_equolifaciens	0.150168	0.101082	0	0.0649795	0	0.243358		Parolsenella_catena	Africa	0.213253	4.67039e-06	0.0244682
Adlercreutzia_hattorii	0.153535	0.0846618	0	0.116791	0	0.270725		Parolsenella_massiliensis	Africa	0.211656	5.52038e-06	0.0289213
Adlercreutzia_rubneri	0.20062	0.109922	0	0.137515	0	0.298557		Bacteroides_xylanisolvens	Africa	-0.206512	9.37697e-06	0.0491259
Agathobacter_rectalis	0.181923	0.0637373	-0.067472	0.0811654	-0.0436882	0.138072		Bacteroides_finegoldii	Africa	-0.212739	4.92912e-06	0.0258236
Agathobaculum_butyriciproducens	0.226425	0.0739147	-0.0918107	0.125297	0	0.241307		Hominiventricola_aquisgranensis	Africa	-0.225948	1.18145e-06	0.00618959
Agathobaculum_hominis	0.0930819	0	-0.117045	0.0485534	0	0		Laedolimicola_intestinihominis	Africa	-0.226169	1.15267e-06	0.00603882
Agathobaculum_massiliense	0	0	0	0	0	0.0575254		Faecalibacillus_faecis	Africa	-0.227039	1.04586e-06	0.00547928
Aggregatibacter_aphrophilus	0	0	0	0	0.0546922	0		Phascolarctobacterium_succinatutens	Africa	-0.239137	2.59646e-07	0.00136028
Aggregatibacter_segnis	0	0	0	0	0.0639694	0		Anaerotignum_faecicola	Africa	-0.31743	4.60805e-12	2.41416e-08
Akkermansia_biwaensis	0	0	0	0	0	0.0547449		Bifidobacterium_longum	Asia	0.397817	2.5414e-75	1.33144e-71
Akkermansia_massiliensis	0	0	0	0.0480721	0.0492855	0.0700681		Bifidobacterium_bifidum	Asia	0.313317	6.70144e-46	3.51088e-42
Akkermansia_muciniphila	0.102595	0.0603679	0	0.0755568	0	0.106077		Bifidobacterium_pseudocatenulatum	Asia	0.294624	1.50256e-40	7.87192e-37
Alicyclobacillus_suci	0	0	0	0.0506344	0	0.0485778		Bifidobacterium_catenulatum	Asia	0.287799	1.08075e-38	5.66206e-35
Alistipes_communis	0.136417	0.063196	-0.0890025	0.0466331	-0.0667536	0.094689		Collinsella_aerofaciens	Asia	0.266716	2.82931e-33	1.48227e-29
Alistipes_dispar	0.134084	0.082939	0	0.0712707	0	0.107685		Dorea_longicatena	Asia	0.260348	9.89851e-32	5.18583e-28
Alistipes_finegoldii	0	0	-0.0481849	0	-0.0545788	0		Ligilactobacillus_ruminis	Asia	0.24834	6.20098e-29	3.24869e-25
Alistipes_hominis	0.111017	0	0	0	-0.0437161	0.0631681		Bifidobacterium_angulatum	Asia	0.237087	1.90659e-26	9.98865e-23
Alistipes_ihumii	0.118571	0.0604871	-0.0769877	0.0790195	0	0.129895		Fusicatenibacter_faecihominis	Asia	0.236472	2.5852e-26	1.35439e-22
Alistipes_indistinctus	0.096385	0	-0.0454072	0	0	0		Bifidobacterium_ruminantium	Asia	0.230796	4.12791e-25	2.16261e-21
Alistipes_megaguti	0.0620645	0.0545177	0	0	0	0		Megasphaera_intestinihominis	Asia	0.229893	6.37159e-25	3.33808e-21
Alistipes_onderdonkii	0	0.0438442	0	0	-0.0469444	0.0989076		Tractidigestivibacter_montrealensis	Asia	0.216898	2.67527e-22	1.40157e-18
Alistipes_putredinis	0.0690658	0.0545251	-0.059101	0	-0.0705125	0		Dialister_hominis	Asia	0.216095	3.83776e-22	2.0106e-18
Alistipes_senegalensis	0.052103	0	-0.0696941	0	0	0		Bifidobacterium_breve	Asia	0.213162	1.41539e-21	7.41524e-18
Alistipes_shahii	0.0637023	0	-0.0652108	0	-0.0701637	0		Dialister_massiliensis	Asia	0.209535	6.92719e-21	3.62916e-17
Alistipes_timonensis	0	0	-0.0459432	0	0	0		Megasphaera_elsdenii	Asia	0.202666	1.29429e-19	6.78079e-16
Allisonella_histaminiformans	0.118303	0.0505867	0	0	0	-0.0466233		Hominenteromicrobium_mulieris	Asia	0.201156	2.42935e-19	1.27274e-15
Allofournierella_massiliensis	0.0562595	0	0	0.047296	0	0.145764		Faecalibacterium_faecis	Asia	0.193752	4.95414e-18	2.59547e-14
Allomeiothermus_silvanus	0	0	0	0	0.0540943	0		Faecalibacterium_taiwanense	Asia	0.189344	2.81857e-17	1.47665e-13
Alloscardovia_omnicolens	0	0	0	0	0.113044	0.0563575		Lentihominibacter_faecis	Asia	0.18735	6.10402e-17	3.1979e-13
Amedibacillus_dolichus	-0.0534323	0	0	0	0	0		Catenibacillus_scindens	Asia	0.182014	4.62745e-16	2.42432e-12
Amedibacterium_intestinale	-0.0615094	0	0	0	0	0		Paratractidigestivibacter_faecalis	Asia	0.17378	9.359e-15	4.90318e-11
Amygdalobacter_indicium	0	0	0.0603126	0	0	0		Alistipes_dispar	Asia	0.173778	9.36529e-15	4.90647e-11
Anaerobutyricum_hallii	0.298516	0.140985	-0.057057	0.226279	0	0.366242		Bifidobacterium_hominis	Asia	0.170928	2.56424e-14	1.34341e-10
Anaerostipes_amylophilus	0.320661	0.199793	-0.0434223	0.237303	0	0.231098		Slackia_isoflavoniconvertens	Asia	0.170377	3.10922e-14	1.62892e-10
Anaerostipes_caccae	-0.0709896	0	0.104725	0	0.0711574	0.0823702		Anaerostipes_amylophilus	Asia	0.167525	8.34818e-14	4.37361e-10
Anaerostipes_hadrus	0.202417	0.0698096	0	0.209197	0	0.388196		Catenibacterium_tridentinum	Asia	0.165533	1.64704e-13	8.62883e-10
Anaerotignum_faecicola	-0.0670363	-0.0626981	-0.127459	0	-0.0864372	-0.101819		Sutterella_wadsworthensis	Asia	0.16392	2.83805e-13	1.48686e-09
Anaerotignum_lactatifermentans	0	0	0	0	0	0.126481		Hominifimenecus_microfluidus	Asia	0.163737	3.01747e-13	1.58085e-09
Anaerotruncus_colihominis	-0.0535854	0	0	0	0	0.0772739		Blautia_fusiformis	Asia	0.158048	1.9658e-12	1.02988e-08
Anaerovibrio_slackiae	0	0	0	0	0	-0.0815036		Tractidigestivibacter_scatoligenes	Asia	0.152278	1.22806e-11	6.43381e-08
Anthropogastromicrobium_aceti	0.183586	0	-0.109559	0.101714	-0.0766165	0.168617		Faecalibacterium_wellingii	Asia	0.149599	2.80846e-11	1.47135e-07
Bacteroides_acidifaciens	-0.128963	-0.0558645	0	-0.0729255	-0.0485009	-0.090088		Gemmiger_formicilis	Asia	0.147316	5.61729e-11	2.9429e-07
Bacteroides_bouchesdurhonensis	0	-0.0680977	0	-0.092977	0	-0.116809		Zhenpiania_hominis	Asia	0.145975	8.39989e-11	4.4007e-07
Bacteroides_caccae	0	0.0466192	-0.06562	0	-0.0576915	0.0439331		Streptococcus_thermophilus	Asia	0.144949	1.13966e-10	5.97065e-07
Bacteroides_caecimuris	-0.100599	0	0	-0.04842	0	-0.0573912		Megasphaera_hominis	Asia	0.143574	1.71015e-10	8.95947e-07
Bacteroides_cellulosilyticus	-0.0819748	-0.0491206	-0.0650266	0	-0.0596042	0		Dialister_succinatiphilus	Asia	0.142685	2.21874e-10	1.1624e-06
Bacteroides_clarus	-0.0770099	0	0	0	-0.0741775	0		Guopingia_tenuis	Asia	0.142472	2.36059e-10	1.23671e-06
Bacteroides_congonensis	-0.0979257	0	0	-0.069517	0	-0.0548799		Blautia_hydrogenotrophica	Asia	0.142461	2.36826e-10	1.24073e-06
Bacteroides_difficilis	-0.0808783	-0.0574128	0	-0.0721705	0	-0.0568355		Catenibacterium_mitsuokai	Asia	0.13899	6.43303e-10	3.37026e-06
Bacteroides_eggerthii	0	0	-0.053602	0	0	0		Catenibacterium_faecis	Asia	0.136418	1.32793e-09	6.95704e-06
Bacteroides_faecalis	-0.0639703	0	0	-0.0432059	0	-0.0526605		Blautia_ammoniilytica	Asia	0.13609	1.45478e-09	7.62159e-06
Bacteroides_faecis	0.0533139	0	0	0	0	0		Allisonella_histaminiformans	Asia	0.135108	1.91072e-09	1.00103e-05
Bacteroides_faecium	-0.0585161	0	0	-0.0506729	0	0		Solibaculum_mannosilyticum	Asia	0.133243	3.18841e-09	1.67041e-05
Bacteroides_finegoldii	-0.172394	-0.0964488	-0.0801565	-0.126678	-0.11144	-0.192285		Oxalobacter_aliiformigenes	Asia	0.132492	3.91167e-09	2.04932e-05
Bacteroides_fragilis	-0.105475	0	0	-0.0682967	0	0		Dorea_hominis	Asia	0.131097	5.69923e-09	2.98582e-05
Bacteroides_gallinarum	-0.0913812	0	0	0	0	0		Senegalimassilia_anaerobia	Asia	0.129889	7.86924e-09	4.12269e-05
Bacteroides_heparinolyticus	-0.0546729	0	0	-0.0455974	0	-0.0824797		Merdimonas_faecis	Asia	0.129079	9.75544e-09	5.11088e-05
Bacteroides_hominis	-0.149794	0	0	-0.0780776	0	0		Mitsuokella_jalaludinii	Asia	0.129002	9.95529e-09	5.21558e-05
Bacteroides_intestinalis	-0.0890477	-0.0516065	-0.0431359	-0.0892614	0	0		Adlercreutzia_rubneri	Asia	0.127936	1.31804e-08	6.90524e-05
Bacteroides_luhongzhouii	-0.0735608	0	0	-0.0439036	0	0		[Clostridium]_ammoniilyticum	Asia	0.127389	1.52074e-08	7.96716e-05
Bacteroides_nordii	-0.109619	-0.0650754	-0.0586113	-0.0705829	-0.0536365	-0.0775225		Oliverpabstia_intestinalis	Asia	0.127017	1.67539e-08	8.77737e-05
Bacteroides_oleiciplenus	-0.0650749	0	0	0	0	0		Adlercreutzia_hattorii	Asia	0.124298	3.37464e-08	0.000176798
Bacteroides_ovatus	-0.119873	0	0	-0.0681443	-0.0875508	-0.0564689		Bifidobacterium_merycicum	Asia	0.123314	4.33191e-08	0.000226949
Bacteroides_pyogenes	0	-0.0558557	0	-0.0578361	0	-0.0759767		Roseburia_faecis	Asia	0.121758	6.40307e-08	0.000335457
Bacteroides_rodentium	-0.0481272	0	0	0	0	0		Sutterella_faecalis	Asia	0.119892	1.01699e-07	0.000532799
Bacteroides_salyersiae	0	0	-0.0761765	0	-0.0461064	0		Maccoya_intestinihominis	Asia	0.119419	1.14213e-07	0.000598363
Bacteroides_stercorirosoris	-0.0702186	0	0	-0.0522485	0	0		Holdemanella_porci	Asia	0.118228	1.52698e-07	0.000799987
Bacteroides_stercoris	-0.0868129	0	-0.0496078	-0.0509529	-0.0687067	-0.0475595		Faecalitalea_cylindroides	Asia	0.117385	1.87255e-07	0.000981028
Bacteroides_thetaiotaomicron	-0.184552	-0.072882	0	-0.108161	-0.0847404	-0.101452		Faecalibacterium_duncaniae	Asia	0.115939	2.64757e-07	0.00138706
Bacteroides_timonensis	-0.0735064	0	0	-0.0481352	0	0		Mitsuokella_multacida	Asia	0.114703	3.54871e-07	0.00185917
Bacteroides_uniformis	-0.0890023	0	0	-0.0526125	-0.0845741	0		Yeguia_hominis	Asia	0.114118	4.07189e-07	0.00213326
Bacteroides_xylanisolvens	-0.19856	-0.0853993	-0.0550241	-0.123246	-0.0871194	-0.183812		Mediterraneibacter_butyricigenes	Asia	0.113583	4.61565e-07	0.00241814
Bacteroides_zhangwenhongii	-0.0908093	-0.075223	0	-0.0788543	-0.063066	-0.0769996		Coprococcus_intestinihominis	Asia	0.112844	5.48116e-07	0.00287158
Baileyella_intestinalis	0	0.0590915	0	0	0.0617134	0		Blautia_obeum	Asia	0.112833	5.49576e-07	0.00287923
Barnesiella_intestinihominis	0.123793	0.0692865	-0.114565	0.0774157	-0.0520151	0.0817773		Brotomerdimonas_butyrica	Asia	0.112766	5.58125e-07	0.00292402
Bianquea_renquensis	0	0	0	0	0	0.0689817		Wansuia_hejianensis	Asia	0.111588	7.32556e-07	0.00383786
Bifidobacterium_adolescentis	0	0.35822	0.085083	0.372586	0.0440744	0.47589		Streptococcus_salivarius	Asia	0.11152	7.44031e-07	0.00389798
Bifidobacterium_angulatum	0.223208	0.189092	0	0.245716	0	0.112444		Helicobacter_pylori	Asia	0.108595	1.44364e-06	0.00756322
Bifidobacterium_animalis	0.0574816	0	0	0.0724578	0	0.152266		Megasphaera_cerevisiae	Asia	0.106354	2.37126e-06	0.012423
Bifidobacterium_apri	0	0	0	0	0	-0.0530299		Ruthenibacterium_intestinale	Asia	0.104811	3.31871e-06	0.0173867
Bifidobacterium_bifidum	0.35822	0	0.143884	0.23684	0.0745575	0.314598		Methanobrevibacter_smithii	Asia	0.104598	3.47541e-06	0.0182077
Bifidobacterium_breve	0.085083	0.143884	0	0.119848	0.0782297	0.174872		Agathobacter_rectalis	Asia	0.104574	3.49284e-06	0.018299
Bifidobacterium_catenulatum	0.372586	0.23684	0.119848	0	0.0513757	0.36292		Subdoligranulum_variabile	Asia	0.103879	4.05641e-06	0.0212515
Bifidobacterium_dentium	0	0.0745575	0.0782297	0.0513757	0	0.0923208		Collinsella_bouchesdurhonensis	Asia	0.102994	4.90123e-06	0.0256775
Bifidobacterium_erythrocebi	0.0800838	0.0579855	0	0.107088	0	0.0523956		Coprobacter_secundus	Asia	0.102713	5.2024e-06	0.0272554
Bifidobacterium_hominis	0.104504	0.0750329	0.113125	0.266706	0	0.123259		Vreelandella_massiliensis	Asia	0.101509	6.70703e-06	0.0351381
Bifidobacterium_longum	0.47589	0.314598	0.174872	0.36292	0.0923208	0		Blautia_luti	Asia	0.101111	7.29152e-06	0.0382003
Bifidobacterium_merycicum	0.12688	0.090864	0.0555917	0.149507	0	0.0886206		Coprococcus_eutactus	Asia	0.100473	8.32807e-06	0.0436308
Bifidobacterium_moukalabense	0	0	0	0	0.0701036	0		[Ruminococcus]_torques	Asia	-0.101404	6.85698e-06	0.0359237
Bifidobacterium_pongonis	0.0633374	0.0764864	0.0832046	0.0716824	0	0.0528907		Bacteroides_hominis	Asia	-0.102938	4.95959e-06	0.0259833
Bifidobacterium_porcinum	0	0	0	0	0	-0.059565		Anaerotignum_faecicola	Asia	-0.103949	3.99587e-06	0.0209344
Bifidobacterium_pseudocatenulatum	0.260188	0.182644	0.123438	0.373833	0	0.401114		Enterocloster_citroniae	Asia	-0.103955	3.99116e-06	0.0209097
Bifidobacterium_pseudolongum	0	0	0.0590598	0	0	0		Bacteroides_fragilis	Asia	-0.106441	2.3265e-06	0.0121885
Bifidobacterium_reuteri	0	0	0.0516802	0	0	0		Fusobacterium_ulcerans	Asia	-0.10645	2.32207e-06	0.0121653
Bifidobacterium_ruminantium	0.257363	0.128714	0.151004	0.168962	0.0545287	0.138809		Pilosibacter_fragilis	Asia	-0.111132	8.13267e-07	0.00426071
Bifidobacterium_scardovii	0	0	0.1011	0	0.049828	0.045679		Bacteroides_finegoldii	Asia	-0.111666	7.19556e-07	0.00376976
Bifidobacterium_thermacidophilum	0	0	0	0	0	-0.0595555		Longicatena_caecimuris	Asia	-0.111813	6.95585e-07	0.00364417
Bilophila_wadsworthia	0	0	-0.0866125	0	0	0.0588472		Lachnospira_eligens	Asia	-0.112252	6.28684e-07	0.00329368
Blautia_acetigignens	0.102915	0	-0.0837265	0.0610185	0	0.153669		Enterocloster_lavalensis	Asia	-0.112509	5.92415e-07	0.00310366
Blautia_ammoniilytica	0.326206	0.118532	-0.0468928	0.189886	0	0.264649		[Clostridium]_symbiosum	Asia	-0.116406	2.36838e-07	0.00124079
Blautia_aquisgranensis	0.285774	0.11626	0	0.213735	0	0.291058		Thomasclavelia_ramosa	Asia	-0.118809	1.32591e-07	0.000694646
Blautia_argi	-0.0656747	0	0.0447413	0	0	0.0433279		Hungatella_hathewayi	Asia	-0.121783	6.36423e-08	0.000333422
Blautia_caccae	0	0	0	0	0	0.0533756		Bacteroides_xylanisolvens	Asia	-0.126789	1.77781e-08	9.31397e-05
Blautia_caecimuris	-0.060781	0	0.0438914	0	0	0.101635		Bacteroides_thetaiotaomicron	Asia	-0.132525	3.87675e-09	2.03103e-05
Blautia_coccoides	0	0	0.0663324	0	0.064363	0		Flavonifractor_plautii	Asia	-0.132835	3.56319e-09	1.86676e-05
Blautia_difficilis	0.207035	0.0617798	-0.0504115	0.125258	0.0688123	0.178826		Ventrimonas_faecis	Asia	-0.136984	1.13331e-09	5.93739e-06
Blautia_faecicola	0.19913	0.0513015	-0.0683704	0.143336	0	0.16812		Amedibacillus_dolichus	Asia	-0.139438	5.66286e-10	2.96677e-06
Blautia_fusiformis	0.315519	0.147074	0	0.246447	0	0.399042		Clostridium_fessum	Asia	-0.14466	1.24157e-10	6.50458e-07
Blautia_hansenii	-0.0882049	0	0	0	0.0440974	0		Bacteroides_stercoris	Asia	-0.147698	5.00555e-11	2.62241e-07
Blautia_hominis	0.0484483	0	0	0.0496619	0	0.0779183		Hungatella_hominis	Asia	-0.153473	8.45007e-12	4.42699e-08
Blautia_hydrogenotrophica	0	0.0532628	0	0.0463713	0	0.117291		Phocaeicola_vulgatus	Asia	-0.154491	6.13172e-12	3.21241e-08
Blautia_intestinalis	0.265321	0.107332	-0.0652331	0.14655	0.0688682	0.247535		Phascolarctobacterium_faecium	Asia	-0.157922	2.04757e-12	1.07272e-08
Blautia_intestinihominis	0.094455	0	-0.0761312	0.072055	0	0.114926		Escherichia_coli	Asia	-0.16507	1.92672e-13	1.00941e-09
Blautia_luti	0.287995	0.0881582	-0.0698503	0.165992	0	0.182873		Enterocloster_bolteae	Asia	-0.1748	6.49931e-15	3.40499e-11
Blautia_marasmi	0	0	0	0	0.0733472	0		Blautia_hansenii	Asia	-0.17713	2.80217e-15	1.46805e-11
Blautia_obeum	0.261758	0.121448	0	0.170025	0.0465233	0.316584		Fusobacterium_necrogenes	Asia	-0.178709	1.57424e-15	8.24742e-12
Blautia_producta	0	0	0.0682723	0	0.0592751	0		Faecalimonas_umbilicata	Asia	-0.185109	1.43966e-16	7.54237e-13
Blautia_segnis	0.119489	0	-0.0620454	0.0765266	0	0.186208		Roseburia_rectibacter	Asia	-0.188811	3.46827e-17	1.81703e-13
Blautia_wexlerae	0.197632	0.0878343	0	0.19464	0	0.372075		Coprococcus_phoceensis	Asia	-0.219057	1.00709e-22	5.27614e-19
Bovifimicola_ammoniilytica	0	-0.0757119	-0.0501375	-0.0605475	0	-0.108562		Mediterraneibacter_gnavus	Asia	-0.222844	1.76841e-23	9.26469e-20
Brachyspira_pilosicoli	0	0	0	0	0	-0.0793465		Collinsella_aerofaciens	Europe	0.483481	7.99829e-131	4.1903e-127
Bradyrhizobium_acaciae	0	0	0.0494351	0	0	0		Bifidobacterium_longum	Europe	0.472397	3.53121e-124	1.85e-120
Bradyrhizobium_denitrificans	0	0	0.0553698	0	0	0		Bifidobacterium_bifidum	Europe	0.419251	1.61317e-95	8.45138e-92
Bradyrhizobium_elkanii	0	0	0.0487918	0	0	0		Fusicatenibacter_faecihominis	Europe	0.3714	8.78474e-74	4.60233e-70
Bradyrhizobium_tropiciagri	0.0512018	0	0.0587221	0.0569792	0	0		Anaerobutyricum_hallii	Europe	0.355726	2.03268e-67	1.06492e-63
Bradyrhizobium_viridifuturi	0.0611545	0	0.0699541	0.0716342	0	0		Anaerostipes_amylophilus	Europe	0.353245	1.91964e-66	1.0057e-62
Brotaphodocola_catenula	0	-0.0576212	-0.0574229	0	0	0		Bifidobacterium_catenulatum	Europe	0.337618	1.68269e-60	8.8156e-57
Brotocaccenecus_cirricatena	0.152133	0	-0.111079	0.0462431	0	0		Blautia_aquisgranensis	Europe	0.331785	2.27982e-58	1.1944e-54
Brotomerdimonas_butyrica	0.251697	0.0904662	0	0.17364	0.0712863	0.217353		Blautia_ammoniilytica	Europe	0.324888	6.60477e-56	3.46024e-52
Brotonthovivens_ammoniilytica	0	0	0	0	0	0.0546366		Blautia_luti	Europe	0.324554	8.65652e-56	4.53515e-52
Butyribacter_intestini	0.108568	0.0546138	-0.0872563	0	0	0		Bifidobacterium_pseudocatenulatum	Europe	0.321391	1.10582e-54	5.79339e-51
Butyricicoccus_faecihominis	0.0603525	0	-0.0630648	0	0	0.125224		Blautia_intestinalis	Europe	0.320927	1.60272e-54	8.39665e-51
Butyricicoccus_intestinisimiae	0.0729137	0	-0.0500878	0	0	0		Blautia_fusiformis	Europe	0.308806	2.06677e-50	1.08278e-46
Butyricicoccus_pullicaecorum	0	0	0	0	0	0.0887139		Dorea_longicatena	Europe	0.304119	7.14496e-49	3.74325e-45
Butyricimonas_faecalis	0	-0.0647118	-0.0701351	0	-0.0487226	-0.156197		Blautia_difficilis	Europe	0.304082	7.34338e-49	3.8472e-45
Butyricimonas_faecihominis	0	0	-0.0630773	0	-0.0522013	0		Blautia_obeum	Europe	0.294806	6.72666e-46	3.5241e-42
Butyricimonas_hominis	0	0	0	-0.057843	0	-0.0687183		Dorea_formicigenerans	Europe	0.280771	1.27148e-41	6.66126e-38
Butyricimonas_paravirosa	0	0	-0.0530592	0	-0.0449071	0		Romboutsia_timonensis	Europe	0.278138	7.58042e-41	3.97138e-37
Butyricimonas_synergistica	0	0	0	0	0	-0.0505896		Coprococcus_intestinihominis	Europe	0.266755	1.36365e-37	7.14419e-34
Butyricimonas_virosa	0	-0.0540244	-0.102169	-0.0665133	0	-0.080627		Dorea_hominis	Europe	0.264953	4.32344e-37	2.26505e-33
Campylobacter_curvus	0	0	0.0523918	0	0	0		Lentihominibacter_faecis	Europe	0.259024	1.80757e-35	9.46985e-32
Campylobacter_showae	0	0	0	0	0.0511309	0		Coprococcus_catus	Europe	0.257157	5.74209e-35	3.00828e-31
Candidatus-Methanosphaera_massiliense	0	0	0	0	0.0440178	0		Coprococcus_comes	Europe	0.255983	1.18191e-34	6.19203e-31
Catenibacillus_scindens	0.138458	0.107774	0.0649361	0.111345	0.0548166	0.185142		Mediterraneibacter_faecis	Europe	0.249164	7.27653e-33	3.81217e-29
Catenibacterium_faecis	0.0764577	0	0	0	0	-0.07681		Bifidobacterium_ruminantium	Europe	0.235887	1.55386e-29	8.14068e-26
Catenibacterium_mitsuokai	0.0711079	0	0	0	0.0504992	-0.124565		Hominenteromicrobium_mulieris	Europe	0.235804	1.62798e-29	8.52901e-26
Catenibacterium_tridentinum	0.0972599	0	0	0	0	-0.0941917		Haemophilus_haemolyticus	Europe	0.234579	3.2248e-29	1.68947e-25
Chitinophaga_silvisoli	0	0	0.0515404	0	0	0.0555305		Acinetobacter_nosocomialis	Europe	0.229347	5.72234e-28	2.99793e-24
Christensenella_hongkongensis	0	0	0.0638086	0	0	0.114235		Faecalibacterium_taiwanense	Europe	0.228455	9.28071e-28	4.86217e-24
Christensenella_minuta	0	0	0.0440281	0.0608454	0.0529761	0.107953		Brotomerdimonas_butyrica	Europe	0.225263	5.14264e-27	2.69423e-23
Citrobacter_braakii	0	0	0	-0.0432343	0	0		Mediterraneibacter_butyricigenes	Europe	0.224665	7.06696e-27	3.70238e-23
Citrobacter_freundii	0	0	0	-0.0736001	0.0613954	0		Faecalibacterium_faecis	Europe	0.221279	4.20136e-26	2.20109e-22
Citrobacter_koseri	0	0	0	0	0.0476994	0		Blautia_wexlerae	Europe	0.220101	7.75792e-26	4.06437e-22
Citrobacter_portucalensis	-0.0476752	0	0	-0.0784719	0.0576157	0		Slackia_isoflavoniconvertens	Europe	0.219784	9.14603e-26	4.79161e-22
Claveliimonas_bilis	0	0	0.0720154	0	0	0.106903		Oliverpabstia_intestinalis	Europe	0.218652	1.64224e-25	8.60372e-22
Claveliimonas_monacensis	0	0	0.0482177	0	0	0.0529067		Gemmiger_formicilis	Europe	0.213642	2.10315e-24	1.10184e-20
Cloacibacillus_evryensis	0	0	0	0	0.0430691	0		Salmonella_enterica	Europe	0.208175	3.16314e-23	1.65717e-19
Clostridioides_difficile	0	0	0	0	0.047972	0		Faecalibacterium_hattorii	Europe	0.198088	3.85787e-21	2.02114e-17
Clostridium_botulinum	0	0	0	0	0.0549454	0		Blautia_faecicola	Europe	0.196963	6.49156e-21	3.40093e-17
Clostridium_butyricum	0	0	0	0	0.0442962	0		Bifidobacterium_angulatum	Europe	0.191683	7.14673e-20	3.74417e-16
Clostridium_celatum	0	0	0	0	0.128733	0		Agathobacter_rectalis	Europe	0.191298	8.4905e-20	4.44817e-16
Clostridium_faecium	0	0	0	0	0.0485423	0		Faecalibacterium_tardum	Europe	0.189537	1.85815e-19	9.73487e-16
Clostridium_fessum	-0.0525721	0	-0.147242	-0.0797839	-0.0724765	-0.0627613		Ruminococcus_callidus	Europe	0.187219	5.149e-19	2.69756e-15
Clostridium_hominis	0	0	0	0	0.123799	0		Adlercreutzia_rubneri	Europe	0.185336	1.16747e-18	6.11639e-15
Clostridium_lentum	0.162902	0.0492632	-0.0671641	0.0782804	0.0732021	0.107783		Faecalibacterium_wellingii	Europe	0.184474	1.69273e-18	8.8682e-15
Clostridium_neonatale	-0.0544349	0	0.0451451	0	0.0623213	0		Dorea_ammoniilytica	Europe	0.181351	6.41244e-18	3.35948e-14
Clostridium_paraputrificum	0	0	0	0	0.169666	0		Aeromonas_caviae	Europe	0.180681	8.50491e-18	4.45572e-14
Clostridium_perfringens	-0.0613734	0	0	-0.0637946	0.158735	0		Intestinibacter_bartlettii	Europe	0.180583	8.86422e-18	4.64397e-14
Clostridium_phoceensis	0.0656258	0	-0.0744053	0	0	0.153437		Senegalimassilia_anaerobia	Europe	0.179652	1.3099e-17	6.86256e-14
Clostridium_saudiense	0.0881846	0.069496	0	0	0.152279	0.104889		Turicibacter_bilis	Europe	0.179576	1.35219e-17	7.08411e-14
Clostridium_segne	0.0842366	0	-0.0863979	0	0	0.0617625		Streptococcus_salivarius	Europe	0.177464	3.25424e-17	1.7049e-13
Clostridium_septicum	0	0	0	0	0.0879867	0.0445556		Faecalibacterium_duncaniae	Europe	0.17642	5.00266e-17	2.62089e-13
Clostridium_sporogenes	0	0	0	0	0.0549454	0		Anthropogastromicrobium_aceti	Europe	0.173916	1.38805e-16	7.27202e-13
Clostridium_tertium	0	0	0	0	0.0646557	0		Adlercreutzia_equolifaciens	Europe	0.173216	1.84157e-16	9.64798e-13
Clostridium_thermarum	0	0	0	0	0.0431686	0		Dorea_amylophila	Europe	0.1721	2.88315e-16	1.51048e-12
Collinsella_acetigenes	0.0998981	0	0	0.0627698	0	0		Eubacterium_ventriosum	Europe	0.170852	4.74195e-16	2.48431e-12
Collinsella_aerofaciens	0.446382	0.22554	0	0.267176	0.0710693	0.341309		Clostridium_lentum	Europe	0.167913	1.50839e-15	7.90245e-12
Collinsella_bouchesdurhonensis	0.206297	0	0	0.11234	0	0.0441314		Romboutsia_ilealis	Europe	0.167131	2.04523e-15	1.07149e-11
Collinsella_ihumii	0	0	0	0	0	0.0460865		Ellagibacter_isourolithinifaciens	Europe	0.166909	2.22957e-15	1.16807e-11
Collinsella_intestinalis	0	0	0	0	0	0.0538343		Collinsella_bouchesdurhonensis	Europe	0.165926	3.25998e-15	1.7079e-11
Collinsella_stercoris	0	0.0675595	0.0545513	0.0520641	0	0.0783741		Anaerostipes_hadrus	Europe	0.163351	8.72735e-15	4.57226e-11
Collinsella_tanakaei	0	0.0501024	0	0	0	0.0548768		Hominisplanchenecus_faecis	Europe	0.159837	3.26132e-14	1.7086e-10
Comamonas_jiangduensis	0	0	0.0505546	0	0	0		Faecalibacterium_prausnitzii	Europe	0.157145	8.78061e-14	4.60016e-10
Comamonas_kerstersii	0	0	0	0	0	-0.0694667		Faecalibacterium_intestinale	Europe	0.154019	2.71384e-13	1.42178e-09
Congzhengia_minquanensis	0.0740729	0	0	0	0	0.0667531		Roseburia_faecis	Europe	0.152082	5.39831e-13	2.82817e-09
Coprobacillus_cateniformis	0	0	0	0	0.0734285	0		Coprococcus_aceti	Europe	0.147827	2.37005e-12	1.24167e-08
Coprobacter_fastidiosus	0.0503344	0	-0.0839434	0	-0.0779224	0		Ruminococcus_bromii	Europe	0.147079	3.06107e-12	1.6037e-08
Coprobacter_secundus	0.0927047	0	-0.0462385	0.0674951	0	0		Streptococcus_pneumoniae	Europe	0.143508	1.0195e-11	5.34118e-08
Coprococcus_aceti	0.164706	0	-0.0993693	0	0	0		Eubacterium_ramulus	Europe	0.141943	1.71076e-11	8.96265e-08
Coprococcus_ammoniilyticus	0.109815	0	-0.0830121	0	0	-0.070432		Agathobaculum_hominis	Europe	0.13945	3.85832e-11	2.02137e-07
Coprococcus_catus	0.230836	0.0605759	-0.0960282	0.143797	0	0.182268		Blautia_segnis	Europe	0.13843	5.35974e-11	2.80797e-07
Coprococcus_comes	0.266836	0.0992532	-0.0825021	0.165749	0	0.274737		Actinomyces_oris	Europe	0.136792	9.03799e-11	4.735e-07
Coprococcus_eutactus	0.164943	0	-0.106941	0	0	0		Bifidobacterium_breve	Europe	0.135804	1.23509e-10	6.47062e-07
Coprococcus_intestinihominis	0.29855	0.115338	-0.0857982	0.178302	0.0441267	0.222206		Holdemanella_hominis	Europe	0.131345	4.9151e-10	2.57502e-06
Coprococcus_phoceensis	-0.11075	0	0	0	0.0876702	0		Zhenpiania_hominis	Europe	0.1262	2.28541e-09	1.19733e-05
Corallococcus_aberystwythensis	0	0	0	0	0	0.0527634		Ruminococcoides_intestinale	Europe	0.125962	2.45083e-09	1.28399e-05
Corallococcus_exercitus	0	0	0	0	0	0.0523319		Dialister_hominis	Europe	0.125515	2.79217e-09	1.46282e-05
Corallococcus_exiguus	0	0	0	0	0	0.0445211		Dialister_massiliensis	Europe	0.121568	8.66124e-09	4.53762e-05
Corynebacterium_bouchesdurhonense	0	0	0	0.0515584	0	0		Parolsenella_catena	Europe	0.119513	1.53985e-08	8.06728e-05
Corynebacterium_durum	0	0	0	0	0.0475222	0		Agathobaculum_butyriciproducens	Europe	0.118873	1.83838e-08	9.63129e-05
Corynebacterium_heidelbergense	0	0	0	0	0	0.04367		Paratractidigestivibacter_faecalis	Europe	0.118444	2.06912e-08	0.000108401
Corynebacterium_propinquum	0	0	0.0477881	0	0	0		Adlercreutzia_hattorii	Europe	0.117154	2.9455e-08	0.000154315
Cutibacterium_acnes	-0.0572494	0	0	0	0	-0.100069		Gordonibacter_pamelaeae	Europe	0.11642	3.59573e-08	0.00018838
Dakarella_massiliensis	0	0.0594594	0	0	0	0		Ligilactobacillus_ruminis	Europe	0.115996	4.03199e-08	0.000211236
Desulfovibrio_desulfuricans	0	0	0.0495759	0	0	0		Blautia_intestinihominis	Europe	0.115613	4.47036e-08	0.000234202
Desulfovibrio_piger	0	-0.0511243	-0.0760656	0	0	-0.0899815		Holdemanella_biformis	Europe	0.115344	4.80446e-08	0.000251706
Dialister_hominis	0.147163	0.170092	0	0	0	0.0945884		Jingyaoa_shaoxingensis	Europe	0.113012	8.9281e-08	0.000467743
Dialister_invisus	0.0578192	0.11597	0.0482342	0	0.0468312	0.165006		Helicobacter_pylori	Europe	0.111901	1.19412e-07	0.0006256
Dialister_massiliensis	0.146898	0.168092	0	0.0452481	0	0.0906793		Ruminococcus_hominis	Europe	0.111819	1.21977e-07	0.000639039
Dialister_succinatiphilus	0.0971903	0	0	0	0	0		Aeromonas_hydrophila	Europe	0.110562	1.68919e-07	0.000884966
Diplocloster_hominis	0.0960002	0	-0.0613258	0	0	0		Schaalia_dentiphila	Europe	0.107576	3.60844e-07	0.00189046
Diplocloster_modestus	0	0	0	0	0	0.0576516		Segatella_salivae	Europe	0.107146	4.01835e-07	0.00210522
Dorea_ammoniilytica	0.215842	0.0613411	-0.0730201	0.151403	0	0.242642		Sutterella_wadsworthensis	Europe	0.106834	4.34323e-07	0.00227542
Dorea_amylophila	0.0975708	0	-0.0568318	0.0739789	0	0.128376		Wansuia_hejianensis	Europe	0.106217	5.0632e-07	0.00265261
Dorea_formicigenerans	0.20986	0.0747511	-0.0457192	0.137941	0	0.218132		Muricoprocola_aceti	Europe	0.105806	5.60467e-07	0.00293628
Dorea_hominis	0.212276	0.113217	-0.0453474	0.152777	0.055477	0.200286		Clostridium_saudiense	Europe	0.105601	5.89604e-07	0.00308894
Dorea_longicatena	0.350091	0.149719	-0.075466	0.215985	0	0.268663		Pectobacterium_carotovorum	Europe	0.104733	7.29639e-07	0.00382258
Dorea_phocaeensis	-0.0587292	0	0	0	0	0		Streptomyces_celluloflavus	Europe	0.104725	7.311e-07	0.00383023
Duncaniella_dubosii	0	0	0	0	0	-0.0432414		Streptomyces_alboflavus	Europe	0.104617	7.50561e-07	0.00393219
Duodenibacillus_massiliensis	0.0558988	0	0	0	0	-0.113772		Actinomyces_naeslundii	Europe	0.104177	8.35565e-07	0.00437752
Dysgonomonas_mossii	0	0	0	0	0.0601228	0		Catenibacillus_scindens	Europe	0.104154	8.40255e-07	0.0044021
Dysosmobacter_acutus	0.112323	0	-0.0897614	0	0	-0.0885985		Streptomyces_novaecaesareae	Europe	0.104044	8.63006e-07	0.00452129
Dysosmobacter_segnis	0.0511768	-0.0471543	-0.12483	-0.0475032	-0.0655713	-0.157309		Holdemanella_porci	Europe	0.103935	8.8617e-07	0.00464265
Dysosmobacter_welbionis	0	0	-0.0489069	0	0	0		[Clostridium]_ammoniilyticum	Europe	0.10323	1.05084e-06	0.00550538
Eggerthella_lenta	0	0.0562486	0.115282	0.114825	0.109236	0.324373		Nocardia_suismassiliense	Europe	0.101363	1.64242e-06	0.00860466
Eisenbergiella_massiliensis	-0.0789563	0	0	0	0	0		Campylobacter_coli	Europe	0.101067	1.76134e-06	0.00922767
Eisenbergiella_tayi	0.0507486	0	0	0	0.0584096	0.0996932		Faecalibacillus_intestinalis	Europe	0.100845	1.85628e-06	0.00972504
Elizabethkingia_bruuniana	-0.0607025	0	0	0	0	0		Streptomyces_avicenniae	Europe	0.100442	2.04123e-06	0.010694
Ellagibacter_isourolithinifaciens	0.209372	0	0	0.106949	0.0599794	0		Coprococcus_ammoniilyticus	Europe	0.100363	2.07934e-06	0.0108936
Emergencia_timonensis	-0.0600067	0	0	0	0	0		Aggregatibacter_actinomycetemcomitans	Europe	0.0999138	2.30998e-06	0.012102
Enorma_massiliensis	0	0	0	0	0	0.126533		Streptomyces_chryseus	Europe	0.0983523	3.31894e-06	0.0173879
Enorma_shizhengliae	0	0	0	0	0	0.0517706		Blautia_acetigignens	Europe	0.0970373	4.48467e-06	0.0234952
Enorma_timonensis	0.057363	0.0606456	0	0.0466927	0	0.0819568		Actinomyces_bouchesdurhonensis	Europe	0.0969016	4.62517e-06	0.0242312
Enterobacter_adelaidei	0	0	0	0	0	-0.0499255		Aeromonas_veronii	Europe	0.0966175	4.93303e-06	0.0258441
Enterobacter_asburiae	0	0	0	-0.0496307	0.048276	-0.0488313		Subdoligranulum_variabile	Europe	0.0958546	5.8599e-06	0.0307
Enterobacter_cloacae	0	0	0	-0.0480747	0.0604488	0		Hominilimicola_fabiformis	Europe	0.0956924	6.07742e-06	0.0318396
Enterobacter_hormaechei	-0.0518007	0	0	-0.0557993	0.0500892	-0.0471405		Tractidigestivibacter_montrealensis	Europe	0.095432	6.44273e-06	0.0337535
Enterobacter_kobei	0	0	0	-0.0479417	0	0		Kitasatospora_phosalacinea	Europe	0.0952224	6.75198e-06	0.0353736
Enterobacter_ludwigii	0	0	0	0	0.0514836	0		[Pseudomonas]_hibiscicola	Europe	0.0948274	7.37386e-06	0.0386316
Enterobacter_quasiroggenkampii	0	0	0	0	0	-0.0571804		Corallococcus_exercitus	Europe	0.0942775	8.33127e-06	0.0436475
Enterobacter_roggenkampii	-0.0928177	0	0	-0.086937	0.0546617	-0.0894393		Corallococcus_aberystwythensis	Europe	0.0942398	8.40104e-06	0.044013
Enterobacter_vonholyi	0	0	0	0	0	-0.0521791		Vibrio_vulnificus	Europe	0.094174	8.52424e-06	0.0446585
Enterocloster_alcoholdehydrogenati	-0.0985469	0	0	0	0	0		Mediterranea_massiliensis	Europe	-0.0939671	8.92301e-06	0.0467477
Enterocloster_asparagiformis	-0.105565	0	0	0	0	0		Porcipelethomonas_ammoniilytica	Europe	-0.0949766	7.13285e-06	0.037369
Enterocloster_bolteae	-0.185223	0	0	-0.0531681	0.0486397	0.0539653		Bacteroides_stercorirosoris	Europe	-0.0956346	6.15669e-06	0.0322549
Enterocloster_citroniae	-0.12296	0	0	-0.0537101	0	0		Dielma_fastidiosa	Europe	-0.0957307	6.02542e-06	0.0315672
Enterocloster_clostridioformis	-0.115947	0	0.0523331	0	0.0673191	0		Lachnoclostridium_edouardi	Europe	-0.0972777	4.24578e-06	0.0222437
Enterocloster_lavalensis	-0.0853467	0	0	-0.0507956	0	0		Bacteroides_caecimuris	Europe	-0.0978306	3.74163e-06	0.0196024
Enterococcus_asini	0	0	0	0	0.0610311	0		Anaerostipes_caccae	Europe	-0.0989992	2.85812e-06	0.0149737
Enterococcus_avium	0	0	0.136507	0	0.107546	0.0460388		Bacteroides_gallinarum	Europe	-0.100413	2.055e-06	0.0107661
Enterococcus_casseliflavus	0	0	0	0	0.0811431	0		Bacteroides_stercoris	Europe	-0.101342	1.65059e-06	0.00864746
Enterococcus_cecorum	0	0	0	0	0	0.0455799		Blautia_caecimuris	Europe	-0.102226	1.33722e-06	0.00700571
Enterococcus_durans	0	0	0	0	0.0613721	0.0538083		Allofournierella_massiliensis	Europe	-0.102896	1.13888e-06	0.00596658
Enterococcus_faecalis	0	0	0	0	0.0915168	0.0516555		Ruthenibacterium_intestinale	Europe	-0.103224	1.05246e-06	0.00551383
Enterococcus_faecium	0	0	0	0	0.0668883	0		Phocaeicola_barnesiae	Europe	-0.104009	8.70263e-07	0.00455931
Enterococcus_gallinarum	0	0	0.044017	0	0.0755866	0		Ventrimonas_faecis	Europe	-0.105899	5.47795e-07	0.0028699
Enterococcus_gilvus	0	0	0	0	0.0566959	0		Phocaeicola_salanitronis	Europe	-0.106767	4.4171e-07	0.00231412
Enterococcus_hirae	0	0	0	0	0.0610522	-0.0549549		Pseudoflavonifractor_gallinarum	Europe	-0.108712	2.70954e-07	0.00141953
Enterococcus_malodoratus	0	0	0	0.0436345	0	0		Blautia_argi	Europe	-0.109316	2.32392e-07	0.0012175
Enterococcus_raffinosus	0	0	0.0512331	0	0.0459888	0		[Ruminococcus]_torques	Europe	-0.11077	1.6008e-07	0.000838659
Enteroscipio_rubneri	0.0494755	0.0454717	0	0	0	0.104747		Intestinimonas_timonensis	Europe	-0.11226	1.08718e-07	0.000569573
Escherichia_albertii	0	0	0	0	0.0545898	0		Emergencia_timonensis	Europe	-0.113309	8.25504e-08	0.000432482
Escherichia_coli	-0.0728824	0	0	-0.0593285	0.130593	0		Bacteroides_intestinalis	Europe	-0.114004	6.87047e-08	0.000359944
Escherichia_fergusonii	-0.0532921	0	0	0	0.0830504	-0.0441427		Eisenbergiella_massiliensis	Europe	-0.114449	6.10315e-08	0.000319744
Eshraghiella_crossota	0	-0.0832278	-0.056065	0	0	-0.112396		Phascolarctobacterium_faecium	Europe	-0.115595	4.49172e-08	0.000235321
Eubacterium_album	0	0	-0.0820301	-0.0432436	0	0.0499323		Pseudoflavonifractor_capillosus	Europe	-0.116067	3.955e-08	0.000207203
Eubacterium_callanderi	0	0	0	0	0.0908769	0		Negativibacillus_massiliensis	Europe	-0.116208	3.80728e-08	0.000199463
Eubacterium_coprostanoligenes	0	0	-0.049511	0	0	-0.0437513		Mediterraneibacter_gnavus	Europe	-0.117219	2.89419e-08	0.000151627
Eubacterium_limosum	0	0	0.0454906	0	0.0474041	0		Alistipes_onderdonkii	Europe	-0.119146	1.70456e-08	8.93019e-05
Eubacterium_ramulus	0.162801	0	-0.0909018	0.1269	0	0.152104		Butyricicoccus_pullicaecorum	Europe	-0.11926	1.65175e-08	8.65349e-05
Eubacterium_segne	0.153297	0.0571735	-0.0595524	0.0683538	0	0.103026		Dorea_phocaeensis	Europe	-0.121672	8.40982e-09	4.40591e-05
Eubacterium_ventriosum	0.154249	0.0730012	-0.0651764	0.0716498	0	0.170114		Longicatena_caecimuris	Europe	-0.122474	6.70067e-09	3.51048e-05
Evtepia_gabavorous	0.0578098	0.0453057	0	0.0465328	0	0.185457		Parabacteroides_faecis	Europe	-0.122756	6.18351e-09	3.23954e-05
Faecalibacillus_faecis	0.110448	0	-0.0502908	0.0893952	0	0.120472		Anaerotignum_lactatifermentans	Europe	-0.123181	5.47635e-09	2.86906e-05
Faecalibacillus_intestinalis	0	0	-0.0737282	0.0547735	0	0.16882		Bacteroides_congonensis	Europe	-0.123525	4.96238e-09	2.59979e-05
Faecalibacter_bovis	0	0	0.050555	0	0	0		[Clostridium]_symbiosum	Europe	-0.123939	4.40646e-09	2.30855e-05
Faecalibacter_macacae	0	0	0.050555	0	0	0		Parabacteroides_johnsonii	Europe	-0.12459	3.65166e-09	1.91311e-05
Faecalibacterium_duncaniae	0.182682	0.0745486	-0.0638397	0.115995	-0.0758786	0.175252		Eisenbergiella_tayi	Europe	-0.125568	2.74923e-09	1.44032e-05
Faecalibacterium_faecis	0.206208	0.117612	0	0.094824	-0.0439601	0.214821		Parasutterella_excrementihominis	Europe	-0.126996	1.80894e-09	9.47703e-06
Faecalibacterium_gallinarum	0	0	0	0	0	0.101154		Enterocloster_alcoholdehydrogenati	Europe	-0.12784	1.40944e-09	7.38407e-06
Faecalibacterium_hattorii	0.188822	0.0505328	-0.0732317	0.0967174	-0.0555288	0.0986265		Bacteroides_nordii	Europe	-0.128043	1.32722e-09	6.95328e-06
Faecalibacterium_intestinale	0.16942	0	-0.0758725	0.0940715	-0.0477079	0.0561518		Bacteroides_cellulosilyticus	Europe	-0.129414	8.81351e-10	4.6174e-06
Faecalibacterium_prausnitzii	0.158864	0.0497109	-0.0720347	0.0506365	-0.0512323	0.0679952		Holdemania_massiliensis	Europe	-0.129555	8.44647e-10	4.42511e-06
Faecalibacterium_taiwanense	0.206552	0.116369	0	0.0965431	-0.0534148	0.214046		Flintibacter_hominis	Europe	-0.129806	7.8325e-10	4.10345e-06
Faecalibacterium_tardum	0.193227	0.0456191	-0.0679914	0.0883444	-0.0489611	0.0660965		Phocaeicola_faecalis	Europe	-0.130299	6.75119e-10	3.53695e-06
Faecalibacterium_wellingii	0.202786	0	-0.084757	0.12366	-0.0821035	0.110175		Butyricimonas_faecihominis	Europe	-0.131963	4.06904e-10	2.13177e-06
Faecalicatena_contorta	0.0960402	0	0	0.0777441	0.0798351	0.142589		Oscillibacter_acetigenes	Europe	-0.134508	1.85349e-10	9.71045e-07
Faecalicatena_orotica	-0.0731451	0	0	0	0	0		Bacteroides_fragilis	Europe	-0.134644	1.77694e-10	9.30937e-07
Faecalicoccus_pleomorphus	0.0876886	0	0	0.0441868	0.0590211	0.0740001		Lawsonibacter_hominis	Europe	-0.135205	1.49055e-10	7.80897e-07
Faecalimonas_umbilicata	-0.104961	0	0	0	0.0631806	0.0574692		Faecalimonas_umbilicata	Europe	-0.135507	1.35597e-10	7.10391e-07
Faecalitalea_cylindroides	0.0745009	0	0	0	0	0.129979		Alistipes_finegoldii	Europe	-0.135814	1.2312e-10	6.45026e-07
Faecousia_intestinalis	0.146182	0.0500711	-0.0957258	0.0438834	0	0.0800467		Waltera_acetigignens	Europe	-0.139839	3.40138e-11	1.78198e-07
Flavonifractor_hominis	-0.0522294	0	0	0	0	0.0548782		Pusillibacter_faecalis	Europe	-0.140333	2.89751e-11	1.518e-07
Flavonifractor_plautii	-0.0721992	0	0	0	0	0.0612004		Ruthenibacterium_lactatiformans	Europe	-0.14102	2.31554e-11	1.21311e-07
Flintibacter_faecis	0	-0.0562254	-0.138867	0	0	-0.129158		Dysosmobacter_welbionis	Europe	-0.14464	6.98478e-12	3.65933e-08
Flintibacter_hominis	-0.0991149	-0.0481818	0	-0.057033	0	-0.0513572		Bacteroides_ovatus	Europe	-0.146548	3.66782e-12	1.92157e-08
Floccifex_porci	0.0552396	0	0	0	0	0		Parabacteroides_distasonis	Europe	-0.14888	1.64992e-12	8.64392e-09
Frankia_tisae	0	0	0	0	0	0.0441138		Parabacteroides_goldsteinii	Europe	-0.150657	8.9027e-13	4.66412e-09
Fusicatenibacter_faecihominis	0.373054	0.151102	-0.0459157	0.233689	0	0.334694		Muriventricola_aceti	Europe	-0.151021	7.83674e-13	4.10567e-09
Fusobacterium_animalis	0	0	0	0	0.0491563	0		Hungatella_hathewayi	Europe	-0.151471	6.69223e-13	3.50606e-09
Fusobacterium_hominis	-0.0661203	0	0	0	0	-0.0475105		Hungatella_hominis	Europe	-0.152562	4.55643e-13	2.38711e-09
Fusobacterium_necrogenes	-0.128394	-0.0519883	0	-0.0665113	0	-0.0803972		Eisenbergiella_porci	Europe	-0.153267	3.54752e-13	1.85855e-09
Fusobacterium_polymorphum	-0.0495217	0	0	0	0	0		Holdemania_filiformis	Europe	-0.154891	1.98537e-13	1.04013e-09
Fusobacterium_simiae	0	0	0	0	0.0432231	0		Bacteroides_finegoldii	Europe	-0.158452	5.44023e-14	2.85013e-10
Fusobacterium_ulcerans	-0.0690709	0	0	0	0.0528694	0		Bacteroides_acidifaciens	Europe	-0.158484	5.37737e-14	2.8172e-10
Fusobacterium_varium	-0.0885293	-0.0432536	0	-0.0483114	0	-0.0514608		Intestinimonas_butyriciproducens	Europe	-0.164493	5.65067e-15	2.96039e-11
Gallibacter_intestinalis	0	0	0	0	0	0.0601842		Bacteroides_hominis	Europe	-0.172015	2.98337e-16	1.56299e-12
Gallintestinimicrobium_propionicum	0.120543	0	-0.0764514	0.0792539	0	0.119988		Clostridium_phoceensis	Europe	-0.17203	2.96458e-16	1.55314e-12
Gemella_sanguinis	0	0	0	0	0.0701189	0.0491821		Bacteroides_clarus	Europe	-0.173419	1.6971e-16	8.89108e-13
Gemmiger_formicilis	0.261997	0.149523	0	0.158004	0	0.29364		Enterocloster_asparagiformis	Europe	-0.177526	3.17167e-17	1.66164e-13
Gemmiger_gallinarum	0.173606	0.0994302	0	0.101214	0	0.242054		Enterocloster_clostridioformis	Europe	-0.185593	1.04444e-18	5.47181e-15
Glutamicibacter_nicotianae	0	0	0.050555	0	0	0		Thomasclavelia_ramosa	Europe	-0.189274	2.08717e-19	1.09347e-15
Gordonibacter_pamelaeae	0.122921	0.0729182	0	0.101654	0	0.242376		Odoribacter_splanchnicus	Europe	-0.197573	4.8963e-21	2.56517e-17
Gordonibacter_urolithinfaciens	0.114511	0.0844298	0.0603869	0.111622	0.059666	0.231289		Phocaeicola_vulgatus	Europe	-0.205514	1.15115e-22	6.0309e-19
Granulicatella_adiacens	0	0	0	0	0.0955398	0		Enterocloster_citroniae	Europe	-0.208822	2.30336e-23	1.20673e-19
Guopingia_tenuis	0.115221	0	0	0.0858574	0	0.125563		Anaerotruncus_colihominis	Europe	-0.209138	1.9731e-23	1.0337e-19
Haemophilus_haemolyticus	0.0625305	0.0616302	0	0	0	0.0567551		Bacteroides_xylanisolvens	Europe	-0.210356	1.08245e-23	5.67096e-20
Haemophilus_parainfluenzae	0	0	0	-0.0630315	0.0831454	-0.0714232		Phocaeicola_dorei	Europe	-0.214295	1.51437e-24	7.93377e-21
Haemophilus_sputorum	0	0	0	0	0.0534558	0		Enterocloster_lavalensis	Europe	-0.217005	3.82501e-25	2.00392e-21
Hafnia_alvei	0	0	0	0	0.0441499	0		Bacteroides_thetaiotaomicron	Europe	-0.228462	9.24682e-28	4.84441e-24
Hafnia_paralvei	0	0	0	0	0.0613335	0		Bacteroides_uniformis	Europe	-0.263345	1.20166e-36	6.29549e-33
Hallella_faecis	-0.0489002	-0.101116	-0.0686709	-0.0643943	0	-0.247567		Phocaeicola_sartorii	Europe	-0.26552	3.01079e-37	1.57735e-33
Hallella_mizrahii	0	0	0	0	0	-0.0529905		Flavonifractor_plautii	Europe	-0.284549	9.49005e-43	4.97184e-39
Hallella_seregens	0	0	0	0	0	-0.0565603		Enterocloster_bolteae	Europe	-0.303534	1.10665e-48	5.79774e-45
Helicobacter_pylori	0.0708031	0.0884348	0	0.0655717	0	0.0638038		Collinsella_aerofaciens	missing	0.493222	0	0
Holdemanella_biformis	0.0952888	0	-0.0607006	0	0	0		Bifidobacterium_longum	missing	0.473423	6.62462e-289	3.47064e-285
Holdemanella_hominis	0.124857	0	0	0.064785	0	0.0759476		Fusicatenibacter_faecihominis	missing	0.408975	5.68975e-209	2.98086e-205
Holdemanella_porci	0.115197	0	-0.0626455	0	0	-0.0559204		Coprococcus_intestinihominis	missing	0.388726	2.95541e-187	1.54834e-183
Holdemania_filiformis	0	0	0	0	0	0.0464973		Bifidobacterium_catenulatum	missing	0.386315	9.03757e-185	4.73478e-181
Holdemania_massiliensis	0	0	-0.0547989	0	0	0.11901		Dorea_longicatena	missing	0.380993	2.33957e-179	1.2257e-175
Hominenteromicrobium_mulieris	0.300431	0.106777	0	0.18361	0	0.227944		Blautia_aquisgranensis	missing	0.366277	6.58533e-165	3.45005e-161
Hominibacterium_faecale	0	0	0	0	0	0.0495834		Bifidobacterium_bifidum	missing	0.363182	5.79238e-162	3.03463e-158
Hominifimenecus_microfluidus	0.258806	0	-0.108013	0.120085	0	0.140328		Blautia_fusiformis	missing	0.362006	7.46724e-161	3.91209e-157
Hominilimicola_fabiformis	0.150404	0.0794447	-0.0800141	0.0968462	0	0.265752		Anaerobutyricum_hallii	missing	0.361544	2.03287e-160	1.06502e-156
Hominisplanchenecus_faecis	0.171853	0	-0.116316	0.0736462	-0.0510928	0.140827		Blautia_luti	missing	0.358511	1.39523e-157	7.30963e-154
Hominiventricola_aquisgranensis	0	-0.0521505	-0.14026	0	-0.117598	-0.0689661		Anaerostipes_amylophilus	missing	0.355529	8.01809e-155	4.20068e-151
Hominiventricola_filiformis	0.0537424	-0.0441649	-0.136363	0	-0.101824	-0.0559703		Blautia_intestinalis	missing	0.350557	2.74603e-150	1.43865e-146
Huintestinicola_butyrica	0.0853233	0	-0.0519179	0	0	0		Blautia_ammoniilytica	missing	0.339296	2.5695e-140	1.34616e-136
Hungatella_effluvii	-0.0963964	0	0.0482076	0	0.097007	0		Lentihominibacter_faecis	missing	0.333811	1.31432e-135	6.88572e-132
Hungatella_hathewayi	-0.0925427	0	0	0	0.0444427	0		Blautia_obeum	missing	0.325143	2.31819e-128	1.2145e-124
Hungatella_hominis	-0.132517	0	0.0596749	0	0.0939047	0		Bifidobacterium_pseudocatenulatum	missing	0.324961	3.26954e-128	1.71291e-124
Hydrogeniiclostridium_mannosilyticum	0	0.0499608	0.0576925	0.0640648	0	0.128287		Coprococcus_comes	missing	0.319757	5.61605e-124	2.94225e-120
Intestinibacter_bartlettii	0.157489	0.105265	0	0.108642	0.161217	0.243988		Gemmiger_formicilis	missing	0.304441	5.38839e-112	2.82298e-108
Intestinimonas_butyriciproducens	0.0502911	0	-0.0885871	0	0	0		Dorea_formicigenerans	missing	0.299184	4.79962e-108	2.51452e-104
Intestinimonas_timonensis	0	0	-0.0622992	0	0	0		Blautia_difficilis	missing	0.295598	2.13199e-105	1.11695e-101
Jingyaoa_shaoxingensis	0.102233	0	-0.0798215	0.0437933	0	0		Oliverpabstia_intestinalis	missing	0.292232	6.01018e-103	3.14873e-99
Jutongia_hominis	0	0	-0.0811699	-0.0470176	0	0		Mediterraneibacter_faecis	missing	0.284261	2.81688e-97	1.47576e-93
Jutongia_huaianensis	0.0586049	0	-0.0640942	0	0	-0.100548		Brotomerdimonas_butyrica	missing	0.283482	9.86511e-97	5.16833e-93
Klebsiella_aerogenes	0	0	0	-0.054634	0.0941282	-0.0509232		Coprococcus_catus	missing	0.281377	2.85912e-95	1.49789e-91
Klebsiella_grimontii	0	0	0	0	0.0673276	0		Agathobaculum_butyriciproducens	missing	0.280894	6.16544e-95	3.23007e-91
Klebsiella_michiganensis	0	0	0	0	0.0885519	0		Hominifimenecus_microfluidus	missing	0.275423	3.33925e-91	1.74943e-87
Klebsiella_pneumoniae	-0.0908691	0	0	-0.102197	0.0789893	-0.0706858		Anthropogastromicrobium_aceti	missing	0.273193	1.04986e-89	5.50024e-86
Klebsiella_quasipneumoniae	-0.079232	0	0	-0.0753387	0.0780554	-0.0778795		Hominenteromicrobium_mulieris	missing	0.27149	1.42866e-88	7.48478e-85
Klebsiella_quasivariicola	-0.0519037	0	0	-0.0549838	0.0476569	-0.0682594		Dorea_ammoniilytica	missing	0.267761	4.07273e-86	2.1337e-82
Klebsiella_variicola	-0.0790808	0	0	-0.0772822	0.0862263	-0.0848516		Blautia_faecicola	missing	0.266029	5.45104e-85	2.8558e-81
Kluyvera_georgiana	0	0	0	0	0.0573753	0		Anaerostipes_hadrus	missing	0.265516	1.17101e-84	6.1349e-81
Kluyvera_sichuanensis	0	0	0	0	0	-0.0470393		Mediterraneibacter_butyricigenes	missing	0.262873	5.86254e-83	3.07138e-79
Kurthia_massiliensis	0	0	0.0505546	0	0	0		Bifidobacterium_ruminantium	missing	0.258887	1.97098e-80	1.0326e-76
Lachnoclostridium_phocaeense	0	0	0.0561272	0	0	0.0529405		Bacteroides_thetaiotaomicron	missing	-0.255154	4.18109e-78	2.19047e-74
Lachnospira_eligens	-0.0483912	-0.0498134	-0.141842	-0.0694922	-0.0647955	-0.0643384		Phocaeicola_sartorii	missing	-0.25198	3.70425e-76	1.94066e-72
Lacrimispora_aerotolerans	0	0	0.0531373	0	0	0		Senegalimassilia_anaerobia	missing	0.249189	1.81507e-74	9.50913e-71
Lacrimispora_amygdalina	0	0	0	0	0	-0.0532382		Blautia_wexlerae	missing	0.24691	4.19769e-73	2.19917e-69
Lacticaseibacillus_paracasei	0.0780718	0	0	0	0.0632935	0.103342		Ligilactobacillus_ruminis	missing	0.246715	5.48471e-73	2.87344e-69
Lacticaseibacillus_rhamnosus	0	0	0.062498	0.0608239	0.0607211	0.0816878		Dorea_hominis	missing	0.23963	7.71766e-69	4.04328e-65
Lactiplantibacillus_pentosus	0	0	0	0	0.0437797	0		Slackia_isoflavoniconvertens	missing	0.238614	2.95812e-68	1.54976e-64
Lactiplantibacillus_plantarum	0	0	0	0	0.0563667	0		Faecalibacterium_tardum	missing	0.238084	5.95197e-68	3.11824e-64
Lactobacillus_acidophilus	0.0613493	0.0512601	0	0.0511926	0	0.0835635		Bacteroides_xylanisolvens	missing	-0.233509	2.30573e-65	1.20797e-61
Lactobacillus_amylovorus	0	0	0.0605808	0	0.0487697	0		Agathobacter_rectalis	missing	0.232859	5.31897e-65	2.78661e-61
Lactobacillus_crispatus	0	0.0441715	0	0	0.124707	0.0440318		Blautia_segnis	missing	0.231449	3.23232e-64	1.69341e-60
Lactobacillus_delbrueckii	0	0	0	0	0.0498408	0.073141		Faecalibacterium_hattorii	missing	0.231205	4.41623e-64	2.31366e-60
Lactobacillus_equicursoris	0	0	0	0	0.0662248	0		Adlercreutzia_equolifaciens	missing	0.230556	1.00848e-63	5.28342e-60
Lactobacillus_gallinarum	0	0	0.0516818	0	0.0475235	0		Maccoya_intestinihominis	missing	0.230179	1.62754e-63	8.52667e-60
Lactobacillus_gasseri	0	0.0540009	0.049077	0	0.185791	0.0510022		Methanobrevibacter_smithii	missing	0.226831	1.09725e-61	5.74848e-58
Lactobacillus_helveticus	0	0	0	0	0.0511066	0		Eubacterium_ramulus	missing	0.224958	1.12455e-60	5.89149e-57
Lactobacillus_johnsonii	0	0	0.0576333	0	0.0601425	0		Dorea_amylophila	missing	0.222699	1.81005e-59	9.48288e-56
Lactobacillus_kitasatonis	0	0	0.0460068	0	0.0632275	0		Romboutsia_timonensis	missing	0.221898	4.81055e-59	2.52025e-55
Lactobacillus_paragasseri	0	0	0	0	0.148769	0		Faecalibacterium_intestinale	missing	0.218483	2.97337e-57	1.55775e-53
Lactococcus_cremoris	0.0779124	0	0	0.04872	0	0.10126		Bifidobacterium_angulatum	missing	0.216699	2.49401e-56	1.30661e-52
Lactococcus_garvieae	0	0	0	0	0.0483107	-0.0434801		Phocaeicola_vulgatus	missing	-0.215652	8.61917e-56	4.51558e-52
Lactococcus_lactis	0.069621	0	0	0	0.0439777	0.0911133		Ellagibacter_isourolithinifaciens	missing	0.214705	2.62905e-55	1.37736e-51
Lactonifactor_longoviformis	0	0	0.0553315	0	0	0.0879279		Hominisplanchenecus_faecis	missing	0.214424	3.65901e-55	1.91695e-51
Laedolimicola_ammoniilytica	0.107972	0	-0.0784499	0.0636917	-0.0612312	0		Subdoligranulum_variabile	missing	0.211829	7.52962e-54	3.94477e-50
Laedolimicola_intestinihominis	0.0668739	0	-0.103605	0	0	-0.0453589		Clostridium_lentum	missing	0.208437	3.69595e-52	1.93631e-48
Lancefieldella_parvula	0	0	0	0	0.116353	0		Ruminococcus_callidus	missing	0.208335	4.15212e-52	2.1753e-48
Lancefieldella_rimae	0	0	0	0	0.0612029	0		Tractidigestivibacter_montrealensis	missing	0.207938	6.52104e-52	3.41637e-48
Latilactobacillus_sakei	0.0623827	0	0	0.0683521	0	0.0677213		Eubacterium_ventriosum	missing	0.206769	2.44602e-51	1.28147e-47
Lawsonibacter_celer	0	0	-0.0521167	0	0	0		Roseburia_faecis	missing	0.206675	2.72123e-51	1.42565e-47
Lawsonibacter_faecis	0.113314	0	-0.0517034	0	0	0		Faecalibacterium_prausnitzii	missing	0.204975	1.83253e-50	9.60061e-47
Lawsonibacter_hominis	0.0573097	0	-0.0515152	0	0	0.0432064		Blautia_acetigignens	missing	0.204789	2.25576e-50	1.18179e-46
Lentihominibacter_faecis	0.315085	0.109975	0	0.205312	0.045795	0.270371		Collinsella_bouchesdurhonensis	missing	0.204665	2.59228e-50	1.3581e-46
Lentihominibacter_hominis	0.0490026	0	0.0581462	0	0	0.122934		Intestinibacter_bartlettii	missing	0.204194	4.37859e-50	2.29394e-46
Leuconostoc_mesenteroides	0	0	0	0	0	0.0454154		Coprococcus_eutactus	missing	0.202899	1.84271e-49	9.65398e-46
Leyella_lascolaii	0	-0.0487935	-0.0840684	-0.0463515	0	-0.132309		Faecalibacterium_wellingii	missing	0.202443	3.04737e-49	1.59652e-45
Leyella_stercorea	-0.063995	-0.0838135	-0.0549982	-0.0864177	0	-0.254905		Blautia_intestinihominis	missing	0.196453	2.02541e-46	1.06111e-42
Ligaoa_zhengdingensis	0.102349	0	-0.0512308	0	0	0		Dialister_massiliensis	missing	0.195006	9.43701e-46	4.94405e-42
Ligilactobacillus_ruminis	0.203854	0.129326	0	0.0949234	0.0558652	0.0575104		Faecalibacterium_faecis	missing	0.194536	1.55211e-45	8.13151e-42
Ligilactobacillus_salivarius	0	0.0502821	0	0	0.24326	0		Coprococcus_aceti	missing	0.193394	5.16555e-45	2.70623e-41
Limosilactobacillus_allomucosae	0	0	0.070127	0	0.0568483	0		Yeguia_hominis	missing	0.193245	6.03868e-45	3.16366e-41
Limosilactobacillus_antri	0	0	0	0	0.0613737	0		Dialister_hominis	missing	0.19308	7.17998e-45	3.76159e-41
Limosilactobacillus_fermentum	0	0	0.0592025	0	0.179075	0		Faecalibacterium_taiwanense	missing	0.190621	9.28113e-44	4.86238e-40
Limosilactobacillus_gastricus	0	0	0	0	0.0513626	0		Sutterella_wadsworthensis	missing	0.188823	5.90197e-43	3.09204e-39
Limosilactobacillus_mucosae	0	0.0717863	0.0728242	0	0.18839	0		Faecalibacterium_duncaniae	missing	0.188	1.36799e-42	7.1669e-39
Limosilactobacillus_oris	0	0.0833972	0	0.0445956	0.178195	0.0441409		Streptococcus_salivarius	missing	0.187416	2.47555e-42	1.29694e-38
Limosilactobacillus_portuensis	0	0	0	0	0.151672	0		Bacteroides_finegoldii	missing	-0.185787	1.28481e-41	6.73111e-38
Limosilactobacillus_pulli	0	0	0.0562841	0	0	0		Adlercreutzia_rubneri	missing	0.18341	1.38092e-40	7.23465e-37
Limosilactobacillus_reuteri	0	0.0708935	0.0438649	0.0580525	0.071884	0		Muricoprocola_aceti	missing	0.183142	1.80177e-40	9.43946e-37
Limosilactobacillus_urinaemulieris	0	0	0	0	0.0456156	0		Brotocaccenecus_cirricatena	missing	0.182707	2.7708e-40	1.45162e-36
Limosilactobacillus_vaginalis	0	0	0	0	0.115994	0		Eubacterium_segne	missing	0.181408	9.95789e-40	5.21694e-36
Longibaculum_muris	-0.0717973	0	0	0	0	0		Enterocloster_bolteae	missing	-0.179624	5.67846e-39	2.97494e-35
Longicatena_caecimuris	-0.0932691	0	0.0667379	0	0	0		Schaalia_dentiphila	missing	0.176759	8.94501e-38	4.68629e-34
Luoshenia_tenuis	0	0	0	0	0	0.0697393		Coprococcus_ammoniilyticus	missing	0.175905	2.01794e-37	1.0572e-33
Luxibacter_massiliensis	0	0	0.0537493	0	0	0.0505549		Faecousia_intestinalis	missing	0.173689	1.63096e-36	8.54462e-33
Lysinibacillus_odysseyi	0	0	0.0505546	0	0	0		Gemmiger_gallinarum	missing	0.173322	2.29938e-36	1.20464e-32
Maccoya_intestinihominis	0.196864	0.0513174	-0.0936147	0.0568709	0	0.107535		Butyricicoccus_faecihominis	missing	0.172164	6.76635e-36	3.54489e-32
Maliibacterium_massiliense	0	0	0	0	0	0.0443425		Ruminococcus_champanellensis	missing	0.170245	3.97547e-35	2.08275e-31
Massilicoli_timonensis	0	0	0	0	0	0.0803375		Ruminococcus_bromii	missing	0.170049	4.7607e-35	2.49413e-31
Massiliimalia_massiliensis	0	0	0	0	0	0.0727013		Jingyaoa_shaoxingensis	missing	0.169389	8.70408e-35	4.56007e-31
Massiliimalia_timonensis	0	0	0	0	0	0.0866314		Bacteroides_uniformis	missing	-0.169263	9.75858e-35	5.11252e-31
Massilioclostridium_coli	0	0	-0.0463042	0	0	0.115011		Hominilimicola_fabiformis	missing	0.168712	1.6125e-34	8.44791e-31
Massilistercora_timonensis	0.0996976	0.070537	0	0.0639875	0.0677554	0.13984		Butyribacter_intestini	missing	0.168184	2.60213e-34	1.36325e-30
Mediterraneibacter_butyricigenes	0.21497	0.0781185	-0.0529254	0.115105	0	0.210656		Faecalibacillus_faecis	missing	0.168148	2.68963e-34	1.4091e-30
Mediterraneibacter_catenae	0	0	0	0	0	0.047481		Bacteroides_hominis	missing	-0.166437	1.25638e-33	6.5822e-30
Mediterraneibacter_faecis	0.191562	0.0700653	-0.0519795	0.118416	0	0.155627		Allisonella_histaminiformans	missing	0.165583	2.69566e-33	1.41226e-29
Mediterraneibacter_gnavus	-0.102461	0	0.0457002	0	0.070722	0.180148		Vescimonas_coprocola	missing	0.165037	4.37822e-33	2.29375e-29
Mediterraneibacter_hominis	0	0	0	0.0668044	0	0.149523		Parabacteroides_distasonis	missing	-0.1641	1.00456e-32	5.2629e-29
Megamonas_rupellensis	-0.06321	0	0	-0.0443729	0	0		Bacteroides_ovatus	missing	-0.162141	5.60145e-32	2.9346e-28
Megasphaera_cerevisiae	0.049984	0	0	0	0	0		Laedolimicola_intestinihominis	missing	0.161778	7.68485e-32	4.02609e-28
Megasphaera_elsdenii	0.12511	0.103622	0	0	0.0433269	0		Vescimonas_fastidiosa	missing	0.16045	2.42814e-31	1.2721e-27
Megasphaera_hexanoica	0.0660899	0	0	0	0	0		Faecalibacillus_intestinalis	missing	0.159354	6.22733e-31	3.2625e-27
Megasphaera_hominis	0.0630332	0.069503	0	0	0	0		Zhenpiania_hominis	missing	0.15922	6.98368e-31	3.65875e-27
Megasphaera_intestinihominis	0.116494	0.094751	0.05443	0	0	0		Ruminococcoides_intestinale	missing	0.158751	1.04246e-30	5.46145e-27
Megasphaera_massiliensis	0.0542613	0.104233	0	0.0440896	0	0.0465782		Bacteroides_acidifaciens	missing	-0.158174	1.70393e-30	8.9269e-27
Merdibacter_massiliensis	0	0	0	0	0	0.0613826		[Clostridium]_ammoniilyticum	missing	0.156156	9.366e-30	4.90685e-26
Merdimonas_faecis	0.0864136	0.0858779	0.0592799	0.0608979	0.0621862	0.179249		Paratractidigestivibacter_faecalis	missing	0.15568	1.39447e-29	7.30565e-26
Metaprevotella_massiliensis	0	0	0	0	0	-0.0599107		Agathobaculum_hominis	missing	0.153987	5.70015e-29	2.98631e-25
Metapseudomonas_otitidis	0.0526168	0	0	0	0	0.0509454		Roseburia_yibonii	missing	0.152979	1.3073e-28	6.84895e-25
Methanobrevibacter_smithii	0.181572	0	-0.0578398	0.0461455	0.0560327	0		Adlercreutzia_hattorii	missing	0.150727	8.18811e-28	4.28975e-24
Methanomethylophilus_alvi	0	0	0	0	0	-0.0508144		Gordonibacter_pamelaeae	missing	0.149462	2.26805e-27	1.18823e-23
Methanosphaera_stadtmanae	0.0574838	0	0	0	0	0		Holdemanella_biformis	missing	0.148873	3.63105e-27	1.90231e-23
Microbacterium_paraoxydans	0	0	0.0505546	0	0	0		Alistipes_hominis	missing	0.147346	1.22089e-26	6.39625e-23
Mitsuokella_jalaludinii	0.133261	0	0	0	0	0		Bacteroides_caecimuris	missing	-0.146656	2.10224e-26	1.10137e-22
Mitsuokella_multacida	0.0800702	0	0	0	0	-0.0829648		Hominiventricola_filiformis	missing	0.146154	3.11745e-26	1.63323e-22
Mogibacterium_diversum	0	0	0.0431396	0	0.14872	0.0798525		Actinomyces_oris	missing	0.145815	4.06484e-26	2.12957e-22
Mogibacterium_kristiansenii	0.0487029	0	0	0	0.0633507	-0.10967		Megasphaera_elsdenii	missing	0.143166	3.16144e-25	1.65628e-21
Mogibacterium_timidum	0	0	0	0	0.0576076	0		Bacteroides_cellulosilyticus	missing	-0.143026	3.51744e-25	1.84279e-21
Monoglobus_pectinilyticus	0	0	0	0	0	0.08637		Tractidigestivibacter_scatoligenes	missing	0.141642	1.01086e-24	5.29589e-21
Morganella_morganii	0	0	0	0	0.0463469	0		Actinomyces_bouchesdurhonensis	missing	0.139881	3.81168e-24	1.99694e-20
Moryella_indoligenes	0	0	0	0	0	-0.0512641		Bacteroides_fragilis	missing	-0.136364	5.13014e-23	2.68768e-19
Muricoprocola_aceti	0.138801	0	-0.062172	0	0	0		Oxalobacter_aliiformigenes	missing	0.133557	3.89464e-22	2.0404e-18
Muriventricola_aceti	-0.0897397	-0.0521959	0	-0.0613265	-0.0539419	-0.0599502		Megasphaera_intestinihominis	missing	0.13234	9.25433e-22	4.84834e-18
Mycobacterium_avium	0	0	0	0.0434164	0	0		Thomasclavelia_ramosa	missing	-0.131265	1.97396e-21	1.03416e-17
Mycolicibacterium_mageritense	0.0518783	0	0	0.0601254	0	0.0581453		Wansuia_hejianensis	missing	0.130928	2.50107e-21	1.31031e-17
Neglectibacter_timonensis	0	0	0	0	0	0.0764999		Mitsuokella_jalaludinii	missing	0.130833	2.67216e-21	1.39995e-17
Neobittarella_massiliensis	0	0	0	0	0	0.0851538		Roseburia_hominis	missing	0.129597	6.3222e-21	3.3122e-17
Neopoerus_faecalis	0	-0.054368	-0.138399	0	-0.0755082	-0.109963		Ruminococcoides_intestinihominis	missing	0.129558	6.49256e-21	3.40145e-17
Nocardia_cyriacigeorgica	0	0	0	0.0453601	0	0		Faecalicatena_contorta	missing	0.129125	8.76152e-21	4.59016e-17
Nocardia_nova	0.050565	0	0	0.0485491	0	0.0501931		Turicibacter_bilis	missing	0.128392	1.45086e-20	7.60105e-17
Nocardia_suismassiliense	0.0564172	0.0453267	0	0	0	0		Clostridium_segne	missing	0.128258	1.59098e-20	8.33512e-17
Odoribacter_splanchnicus	0	0	-0.0906416	-0.04347	-0.0992885	-0.111666		Laedolimicola_ammoniilytica	missing	0.128257	1.59199e-20	8.34045e-17
Oliverpabstia_intestinalis	0.261313	0.0956897	-0.0673617	0.175895	0	0.226725		[Clostridium]_symbiosum	missing	-0.127957	1.95548e-20	1.02447e-16
Olsenella_massiliensis	0	0	0.0450286	0	0	0		Alistipes_dispar	missing	0.127756	2.24294e-20	1.17508e-16
Olsenella_phocaeensis	0	0	0	0	0.0784814	0		Flintibacter_hominis	missing	-0.127231	3.20798e-20	1.68066e-16
Olsenella_profusa	0	0	0	0	0.0808935	0		[Ruminococcus]_lactaris	missing	0.125739	8.79533e-20	4.60788e-16
Olsenella_timonensis	0.0731508	0.0611211	0	0.0553609	0	0.100794		Bacteroides_gallinarum	missing	-0.12386	3.07991e-19	1.61356e-15
Olsenella_uli	0	0	0	0	0.0720296	0		Lawsonibacter_faecis	missing	0.123482	3.95396e-19	2.07148e-15
Oribacterium_sinus	0	0	0	0	0.0509338	0		Roseburia_amylophila	missing	0.123223	4.692e-19	2.45814e-15
Oscillibacter_hominis	0.0507175	0	-0.0593973	0	0	0		Bifidobacterium_merycicum	missing	0.122944	5.63854e-19	2.95403e-15
Ottowia_massiliensis	0	0	0	0.0483289	0	0		Butyricicoccus_intestinisimiae	missing	0.122885	5.86031e-19	3.07021e-15
Oxalobacter_aliiformigenes	0.106115	0	-0.0652672	0	0	0		Ligaoa_zhengdingensis	missing	0.122141	9.53783e-19	4.99687e-15
Oxalobacter_paeniformigenes	0	0	0	0	0	-0.0587672		Jutongia_huaianensis	missing	0.121642	1.32042e-18	6.9177e-15
Paeniclostridium_hominis	0	0	0	0	0.0567812	0		Muriventricola_aceti	missing	-0.121491	1.45614e-18	7.62871e-15
Parabacteroides_distasonis	-0.0928067	0	-0.0599192	-0.0631992	-0.101384	-0.0551592		Holdemanella_hominis	missing	0.121457	1.48884e-18	7.80001e-15
Parabacteroides_faecis	-0.0857137	0	0	-0.0460085	0	-0.0470082		Streptococcus_thermophilus	missing	0.120543	2.68798e-18	1.40823e-14
Parabacteroides_goldsteinii	-0.0931479	-0.0433131	0	-0.0650731	0	-0.105184		Bacteroides_nordii	missing	-0.119667	4.71584e-18	2.47063e-14
Parabacteroides_gordonii	-0.0633563	0	0	-0.0442937	0	0		Enterocloster_asparagiformis	missing	-0.119564	5.03807e-18	2.63945e-14
Parabacteroides_hominis	0	0	0	0	0	-0.0776295		Ruminococcus_hominis	missing	0.119533	5.13736e-18	2.69146e-14
Parabacteroides_johnsonii	-0.0565468	0	0	0	0	-0.0547698		Holdemanella_porci	missing	0.119326	5.86255e-18	3.07139e-14
Parabacteroides_leei	-0.0602157	0	0	0	0	0		Dysosmobacter_acutus	missing	0.118872	7.82779e-18	4.10098e-14
Parabacteroides_merdae	0	0	-0.0664833	0	-0.0799649	0		Lactococcus_lactis	missing	0.118733	8.55214e-18	4.48046e-14
Parabacteroides_segnis	0	0	0	-0.0430819	0	0		Ruminococcus_intestinalis	missing	0.118495	9.94365e-18	5.20948e-14
Paraclostridium_sordellii	0	0	0	0	0.0462906	0		Ruthenibacterium_intestinale	missing	0.11669	3.09112e-17	1.61944e-13
Paraclostridium_tenue	0	0	0	0	0.0576725	0		Catenibacillus_scindens	missing	0.11537	7.00527e-17	3.67006e-13
Paracoccus_acridae	0	0	0.0505546	0	0	0		Parolsenella_catena	missing	0.115361	7.04296e-17	3.68981e-13
Parafannyhessea_umbonata	0	0	0.0718593	0	0	0		Enterocloster_clostridioformis	missing	-0.114931	9.1798e-17	4.8093e-13
Paraprevotella_clara	0.0743252	0	-0.091156	0	0	0		Streptococcus_parasanguinis	missing	0.114099	1.52742e-16	8.00218e-13
Paraprevotella_xylaniphila	0	0	-0.0562784	0	0	0		Catenibacterium_tridentinum	missing	0.114068	1.55608e-16	8.15231e-13
Parascardovia_denticolens	0	0	0	0	0.119187	0		Dialister_succinatiphilus	missing	0.113956	1.66629e-16	8.72969e-13
Parasutterella_excrementihominis	-0.0681665	0	0	-0.0826859	-0.0866786	0		Gordonibacter_urolithinfaciens	missing	0.113331	2.43532e-16	1.27587e-12
Paratractidigestivibacter_faecalis	0.157351	0	0	0.0819405	0	-0.0434709		Paraprevotella_clara	missing	0.110284	1.50378e-15	7.87829e-12
Parolsenella_catena	0.148137	0	0	0.0873141	0	0		Alistipes_communis	missing	0.108707	3.78246e-15	1.98163e-11
Parolsenella_massiliensis	0	-0.049324	0	0	0	-0.106914		Pseudoruminococcus_massiliensis	missing	0.108632	3.95145e-15	2.07017e-11
Parvibacter_caecicola	0	0	0	0.0666954	0	0.0445432		Guopingia_tenuis	missing	0.108241	4.9569e-15	2.59692e-11
Pectobacterium_carotovorum	0	0	0	0.0490855	0	0.0461996		Flavonifractor_plautii	missing	-0.107866	6.15683e-15	3.22556e-11
Peptidiphaga_gingivicola	0	0	0	0	0.0642884	0		Flintibacter_faecis	missing	0.107066	9.74377e-15	5.10476e-11
Peptococcus_niger	0	0	0	0	0.0478841	0		Coprobacter_secundus	missing	0.106879	1.08448e-14	5.68158e-11
[truncated: 215 more rows]

## Sheet: S7
Supplementary table 7: high-confidence horizontally transferred genes (hcHTG) within B. adolescentis dataset
[truncated: 2,598 more rows]

[truncated: 4 more sheets: S8, S9, S10, S11]
